# Supplementary material for: Combining genotypes and T cell receptor distributions to infer genetic loci determining V(D)J recombination probabilities
Source: eLife. 2022 Mar 22;11:e73475. doi: 10.7554/eLife.73475 (PMC8940181; doi:10.7554/eLife.73475)
Supplement: Table 1—source data 1. [file elife-73475-table1-data1.txt]

PCA_cluster	Self-reported_ancestry	count
African-associated	American Black	2
African-associated	African Black	3
African-associated	Unknown	3
Asian-associated	East Indian	1
Asian-associated	Japanese	2
Asian-associated	Chinese	2
Asian-associated	Asian	2
Asian-associated	Unknown	2
Asian-associated	Other	3
Asian-associated	Korean	3
Asian-associated	Pacific Islande	4
Asian-associated	Filipino	4
Caucasian-associated	Jewish	5
Caucasian-associated	Unknown	52
Caucasian-associated	Caucasian	265
Hispanic-associated	Unknown	1
Hispanic-associated	Caucasian	10
Hispanic-associated	Hispanic	19
Middle Eastern-associated	Southeast Asian	1
Middle Eastern-associated	East Indian	1
Middle Eastern-associated	Middle Eastern	3
Native American-associated	Caucasian	2
Native American-associated	Unknown	2
Native American-associated	Native American	6
