# Supplementary material for: Combining genotypes and T cell receptor distributions to infer genetic loci determining V(D)J recombination probabilities
Source: eLife. 2022 Mar 22;11:e73475. doi: 10.7554/eLife.73475 (PMC8940181; doi:10.7554/eLife.73475)
Supplement: Figure 1—source data 1. — The model type and Bonferroni-corrected p-value significance threshold used to identify these significant associations are described in Table 2. [file elife-73475-fig1-data1.txt]

rsid	snpid	allele	effect_size	standard_error	pvalue	phenotype	productive	chr	hg19_pos	maf	subject_count	significance_cutoff	gene
rs4725599	16813437	G/A	-0.0224273499211556	0.00046724781204223	1.41494237930669e-164	gene usage	TRUE	7	142416376	0.457286432160804	398	5.09937968942526e-11	TRBV28
rs4726566	16813444	C/T	-0.0224273499211556	0.00046724781204223	1.41494237930669e-164	gene usage	TRUE	7	142417057	0.457286432160804	398	5.09937968942526e-11	TRBV28
rs4726568	16813462	G/A	-0.0224273499211556	0.00046724781204223	1.41494237930669e-164	gene usage	TRUE	7	142418236	0.457286432160804	398	5.09937968942526e-11	TRBV28
rs3734919	16813485	C/T	-0.0224273499211556	0.00046724781204223	1.41494237930669e-164	gene usage	TRUE	7	142419586	0.457286432160804	398	5.09937968942526e-11	TRBV28
rs6953265	16813435	T/C	0.0224273499211556	0.00046724781204223	1.41494237930677e-164	gene usage	TRUE	7	142416234	0.457286432160804	398	5.09937968942526e-11	TRBV28
rs10228203	16813458	G/A	0.0224273499211556	0.00046724781204223	1.41494237930677e-164	gene usage	TRUE	7	142418048	0.457286432160804	398	5.09937968942526e-11	TRBV28
rs10276890	16813459	T/C	0.0224273499211556	0.00046724781204223	1.41494237930677e-164	gene usage	TRUE	7	142418055	0.457286432160804	398	5.09937968942526e-11	TRBV28
rs4726567	16813460	C/T	0.0224273499211556	0.00046724781204223	1.41494237930677e-164	gene usage	TRUE	7	142418104	0.457286432160804	398	5.09937968942526e-11	TRBV28
rs4726569	16813464	A/G	0.0224273499211556	0.00046724781204223	1.41494237930677e-164	gene usage	TRUE	7	142418462	0.457286432160804	398	5.09937968942526e-11	TRBV28
rs113757304	16813474	T/TGTAAG	0.0224273499211556	0.00046724781204223	1.41494237930677e-164	gene usage	TRUE	7	142418765	0.457286432160804	398	5.09937968942526e-11	TRBV28
rs1060640	16813479	G/A	0.0224273499211556	0.00046724781204223	1.41494237930677e-164	gene usage	TRUE	7	142419229	0.457286432160804	398	5.09937968942526e-11	TRBV28
rs3823473	16813489	T/G	0.0224273499211556	0.00046724781204223	1.41494237930677e-164	gene usage	TRUE	7	142419729	0.457286432160804	398	5.09937968942526e-11	TRBV28
rs7811859	16813493	A/G	0.0224273499211556	0.00046724781204223	1.41494237930677e-164	gene usage	TRUE	7	142420115	0.457286432160804	398	5.09937968942526e-11	TRBV28
rs7780142	16813499	T/A	0.0224273499211556	0.00046724781204223	1.41494237930677e-164	gene usage	TRUE	7	142420355	0.457286432160804	398	5.09937968942526e-11	TRBV28
rs968542	16813505	A/G	0.0224273499211556	0.00046724781204223	1.41494237930677e-164	gene usage	TRUE	7	142421069	0.457286432160804	398	5.09937968942526e-11	TRBV28
rs968543	16813508	A/G	0.0224273499211556	0.00046724781204223	1.41494237930677e-164	gene usage	TRUE	7	142421245	0.457286432160804	398	5.09937968942526e-11	TRBV28
rs373690146	16813511	TG/T	0.0224273499211556	0.00046724781204223	1.41494237930677e-164	gene usage	TRUE	7	142421447	0.457286432160804	398	5.09937968942526e-11	TRBV28
rs4726571	16813556	G/A	0.0224273499211556	0.00046724781204223	1.41494237930677e-164	gene usage	TRUE	7	142424782	0.457286432160804	398	5.09937968942526e-11	TRBV28
rs17213:kgp10879138	16813617	C/T	-0.0224275976940269	0.00046744471852507	2.79317818632307e-164	gene usage	TRUE	7	142429001	0.457178841309824	397	5.09937968942526e-11	TRBV28
rs10238724:kgp22729104	16813626	G/A	-0.0224275976940269	0.00046744471852507	2.79317818632307e-164	gene usage	TRUE	7	142429237	0.457178841309824	397	5.09937968942526e-11	TRBV28
rs1041851	16813514	T/C	0.0224083450756872	0.00046900663190129	1.1105120069664e-163	gene usage	TRUE	7	142421533	0.458438287153652	397	5.09937968942526e-11	TRBV28
rs1041852	16813516	C/T	0.0224083450756872	0.00046900663190129	1.1105120069664e-163	gene usage	TRUE	7	142421824	0.458438287153652	397	5.09937968942526e-11	TRBV28
rs7803072	16813517	C/T	0.0224083450756872	0.00046900663190129	1.1105120069664e-163	gene usage	TRUE	7	142421867	0.458438287153652	397	5.09937968942526e-11	TRBV28
rs6971067	16813637	T/C	0.0224089703453627	0.00047072636673961	3.66426309800336e-163	gene usage	TRUE	7	142430059	0.452141057934509	397	5.09937968942526e-11	TRBV28
SNP_A-4216686:rs4726563	16813420	G/T	0.0224445936648485	0.0004707360796671	3.76048572344854e-163	gene usage	TRUE	7	142415475	0.457070707070707	396	5.09937968942526e-11	TRBV28
rs4726564	16813421	C/T	0.0224445936648485	0.0004707360796671	3.76048572344854e-163	gene usage	TRUE	7	142415497	0.457070707070707	396	5.09937968942526e-11	TRBV28
rs4725598	16813425	G/T	0.0223340283400164	0.00047088288881527	1.22760903402808e-162	gene usage	TRUE	7	142415898	0.454659949622166	397	5.09937968942526e-11	TRBV28
rs7780864	16813416	T/G	0.0224361073501613	0.00047100857860835	1.520917389213e-162	gene usage	TRUE	7	142414860	0.456852791878173	394	5.09937968942526e-11	TRBV28
rs1074284	16813397	C/G	0.0224669949346712	0.00047256319595131	8.41684744114056e-162	gene usage	TRUE	7	142413749	0.459183673469388	392	5.09937968942526e-11	TRBV28
rs2027801	16813502	A/G	0.0224106131048971	0.0004786622543707	8.56915754392244e-161	gene usage	TRUE	7	142420689	0.458438287153652	397	5.09937968942526e-11	TRBV28
rs9692553	16813395	C/T	-0.022379964819776	0.00047431374878253	9.83487306879169e-161	gene usage	TRUE	7	142413577	0.457908163265306	392	5.09937968942526e-11	TRBV28
rs10278178	16813389	T/C	0.0223275341968667	0.00047820889786951	2.96082760304531e-159	gene usage	TRUE	7	142413125	0.456632653061225	392	5.09937968942526e-11	TRBV28
rs6953265	16813435	T/C	0.00321676341343343	7.62511150082752e-05	1.94308627545959e-146	gene usage	FALSE	7	142416234	0.457286432160804	398	5.09937968942526e-11	TRBV28
rs4725599	16813437	G/A	-0.00321676341343343	7.62511150082752e-05	1.94308627545959e-146	gene usage	FALSE	7	142416376	0.457286432160804	398	5.09937968942526e-11	TRBV28
rs4726566	16813444	C/T	-0.00321676341343343	7.62511150082752e-05	1.94308627545959e-146	gene usage	FALSE	7	142417057	0.457286432160804	398	5.09937968942526e-11	TRBV28
rs10228203	16813458	G/A	0.00321676341343343	7.62511150082752e-05	1.94308627545959e-146	gene usage	FALSE	7	142418048	0.457286432160804	398	5.09937968942526e-11	TRBV28
rs10276890	16813459	T/C	0.00321676341343343	7.62511150082752e-05	1.94308627545959e-146	gene usage	FALSE	7	142418055	0.457286432160804	398	5.09937968942526e-11	TRBV28
rs4726567	16813460	C/T	0.00321676341343343	7.62511150082752e-05	1.94308627545959e-146	gene usage	FALSE	7	142418104	0.457286432160804	398	5.09937968942526e-11	TRBV28
rs4726568	16813462	G/A	-0.00321676341343343	7.62511150082752e-05	1.94308627545959e-146	gene usage	FALSE	7	142418236	0.457286432160804	398	5.09937968942526e-11	TRBV28
rs4726569	16813464	A/G	0.00321676341343343	7.62511150082752e-05	1.94308627545959e-146	gene usage	FALSE	7	142418462	0.457286432160804	398	5.09937968942526e-11	TRBV28
rs113757304	16813474	T/TGTAAG	0.00321676341343343	7.62511150082752e-05	1.94308627545959e-146	gene usage	FALSE	7	142418765	0.457286432160804	398	5.09937968942526e-11	TRBV28
rs1060640	16813479	G/A	0.00321676341343343	7.62511150082752e-05	1.94308627545959e-146	gene usage	FALSE	7	142419229	0.457286432160804	398	5.09937968942526e-11	TRBV28
rs3734919	16813485	C/T	-0.00321676341343343	7.62511150082752e-05	1.94308627545959e-146	gene usage	FALSE	7	142419586	0.457286432160804	398	5.09937968942526e-11	TRBV28
rs3823473	16813489	T/G	0.00321676341343343	7.62511150082752e-05	1.94308627545959e-146	gene usage	FALSE	7	142419729	0.457286432160804	398	5.09937968942526e-11	TRBV28
rs7811859	16813493	A/G	0.00321676341343343	7.62511150082752e-05	1.94308627545959e-146	gene usage	FALSE	7	142420115	0.457286432160804	398	5.09937968942526e-11	TRBV28
rs7780142	16813499	T/A	0.00321676341343343	7.62511150082752e-05	1.94308627545959e-146	gene usage	FALSE	7	142420355	0.457286432160804	398	5.09937968942526e-11	TRBV28
rs968542	16813505	A/G	0.00321676341343343	7.62511150082752e-05	1.94308627545959e-146	gene usage	FALSE	7	142421069	0.457286432160804	398	5.09937968942526e-11	TRBV28
rs968543	16813508	A/G	0.00321676341343343	7.62511150082752e-05	1.94308627545959e-146	gene usage	FALSE	7	142421245	0.457286432160804	398	5.09937968942526e-11	TRBV28
rs373690146	16813511	TG/T	0.00321676341343343	7.62511150082752e-05	1.94308627545959e-146	gene usage	FALSE	7	142421447	0.457286432160804	398	5.09937968942526e-11	TRBV28
rs4726571	16813556	G/A	0.00321676341343343	7.62511150082752e-05	1.94308627545959e-146	gene usage	FALSE	7	142424782	0.457286432160804	398	5.09937968942526e-11	TRBV28
rs17213:kgp10879138	16813617	C/T	-0.00321680620693191	7.62751866643814e-05	3.36574305092929e-146	gene usage	FALSE	7	142429001	0.457178841309824	397	5.09937968942526e-11	TRBV28
rs10238724:kgp22729104	16813626	G/A	-0.00321680620693191	7.62751866643814e-05	3.36574305092929e-146	gene usage	FALSE	7	142429237	0.457178841309824	397	5.09937968942526e-11	TRBV28
rs1041851	16813514	T/C	0.00321624746683581	7.65662787991111e-05	1.18377154529426e-145	gene usage	FALSE	7	142421533	0.458438287153652	397	5.09937968942526e-11	TRBV28
rs1041852	16813516	C/T	0.00321624746683581	7.65662787991111e-05	1.18377154529426e-145	gene usage	FALSE	7	142421824	0.458438287153652	397	5.09937968942526e-11	TRBV28
rs7803072	16813517	C/T	0.00321624746683581	7.65662787991111e-05	1.18377154529426e-145	gene usage	FALSE	7	142421867	0.458438287153652	397	5.09937968942526e-11	TRBV28
rs4725598	16813425	G/T	0.00320503316407668	7.65988986271988e-05	4.07309192622247e-145	gene usage	FALSE	7	142415898	0.454659949622166	397	5.09937968942526e-11	TRBV28
SNP_A-4216686:rs4726563	16813420	G/T	0.00320901542562977	7.67282618365779e-05	7.34266766373054e-145	gene usage	FALSE	7	142415475	0.457070707070707	396	5.09937968942526e-11	TRBV28
rs4726564	16813421	C/T	0.00320901542562977	7.67282618365779e-05	7.34266766373054e-145	gene usage	FALSE	7	142415497	0.457070707070707	396	5.09937968942526e-11	TRBV28
rs7780864	16813416	T/G	0.0032077377860166	7.6784223923139e-05	2.57108512565271e-144	gene usage	FALSE	7	142414860	0.456852791878173	394	5.09937968942526e-11	TRBV28
rs6971067	16813637	T/C	0.00320794802160539	7.73659272018419e-05	7.03111801095653e-144	gene usage	FALSE	7	142430059	0.452141057934509	397	5.09937968942526e-11	TRBV28
rs2027801	16813502	A/G	0.00321498103705168	7.77178815649339e-05	1.46988515264719e-143	gene usage	FALSE	7	142420689	0.458438287153652	397	5.09937968942526e-11	TRBV28
rs1074284	16813397	C/G	0.00320634039124019	7.71180449338902e-05	2.80169736282307e-143	gene usage	FALSE	7	142413749	0.459183673469388	392	5.09937968942526e-11	TRBV28
rs9692553	16813395	C/T	-0.00319530558176417	7.71350908951379e-05	8.76246265878079e-143	gene usage	FALSE	7	142413577	0.457908163265306	392	5.09937968942526e-11	TRBV28
rs10278178	16813389	T/C	0.00318804732888575	7.75850763208449e-05	1.07766301878708e-141	gene usage	FALSE	7	142413125	0.456632653061225	392	5.09937968942526e-11	TRBV28
rs17249:kgp6777782	16811504	C/A	0.00224719499748142	5.97703853156216e-05	9.00503788347767e-131	gene usage	TRUE	7	142231625	0.406801007556675	397	5.09937968942526e-11	TRBV10-1
rs361365	16811715	A/G	0.00626192818768288	0.00016963703420973	3.25622536122614e-128	gene usage	TRUE	7	142247125	0.258838383838384	396	5.09937968942526e-11	TRBV7-3
rs361361	16811719	C/T	0.00626192818768288	0.00016963703420973	3.25622536122614e-128	gene usage	TRUE	7	142247148	0.258838383838384	396	5.09937968942526e-11	TRBV7-3
rs361360	16811721	G/T	0.00626192818768288	0.00016963703420973	3.25622536122614e-128	gene usage	TRUE	7	142247213	0.258838383838384	396	5.09937968942526e-11	TRBV7-3
rs361359	16811724	A/C	0.00626192818768288	0.00016963703420973	3.25622536122614e-128	gene usage	TRUE	7	142247347	0.258838383838384	396	5.09937968942526e-11	TRBV7-3
rs2734103	16811731	T/C	0.00626192818768288	0.00016963703420973	3.25622536122614e-128	gene usage	TRUE	7	142247764	0.258838383838384	396	5.09937968942526e-11	TRBV7-3
rs2734102	16811735	T/C	0.00626192818768288	0.00016963703420973	3.25622536122614e-128	gene usage	TRUE	7	142247953	0.258838383838384	396	5.09937968942526e-11	TRBV7-3
rs11770471	16811575	C/A	0.00223341482905782	6.07453853330616e-05	5.15720444722499e-128	gene usage	TRUE	7	142236708	0.404522613065327	398	5.09937968942526e-11	TRBV10-1
rs6977669	16811242	C/T	0.00190869075568291	5.17373833288529e-05	5.61975188682861e-128	gene usage	TRUE	7	142211193	0.393670886075949	395	5.09937968942526e-11	TRBV10-2
rs6956281	16811248	T/C	0.00190869075568291	5.17373833288529e-05	5.61975188682861e-128	gene usage	TRUE	7	142211487	0.393670886075949	395	5.09937968942526e-11	TRBV10-2
rs6974551	16811249	G/A	0.00190869075568291	5.17373833288529e-05	5.61975188682861e-128	gene usage	TRUE	7	142211508	0.393670886075949	395	5.09937968942526e-11	TRBV10-2
rs2734092	16811762	C/T	-0.00626523999421465	0.00016990169994317	6.40857465093579e-128	gene usage	TRUE	7	142249407	0.258227848101266	395	5.09937968942526e-11	TRBV7-3
SNP_A-4266655:rs2367191	16811568	C/T	0.00223420976001498	6.07422027955506e-05	6.57795326129199e-128	gene usage	TRUE	7	142235861	0.404282115869018	397	5.09937968942526e-11	TRBV10-1
rs2734106	16811700	C/T	0.0062590805986478	0.00016992347740652	8.92941029911357e-128	gene usage	TRUE	7	142246322	0.258227848101266	395	5.09937968942526e-11	TRBV7-3
rs13243441	16811533	A/G	0.00223327128079886	6.09468718697747e-05	2.03972954822073e-127	gene usage	TRUE	7	142233760	0.405541561712846	397	5.09937968942526e-11	TRBV10-1
rs13243352	16811535	A/G	0.00223327128079886	6.09468718697747e-05	2.03972954822073e-127	gene usage	TRUE	7	142233800	0.405541561712846	397	5.09937968942526e-11	TRBV10-1
rs12537613	16811586	C/G	0.0022256428275219	6.0771130528311e-05	3.44287529223082e-127	gene usage	TRUE	7	142237573	0.407828282828283	396	5.09937968942526e-11	TRBV10-1
rs2367192	16811230	A/G	0.00190617109569362	5.2141802981196e-05	8.47233558535243e-127	gene usage	TRUE	7	142210427	0.39620253164557	395	5.09937968942526e-11	TRBV10-2
rs2734111	16811653	C/T	0.0062518848511019	0.00017140115731402	2.37950273416535e-126	gene usage	TRUE	7	142243337	0.256345177664975	394	5.09937968942526e-11	TRBV7-3
rs2734110	16811657	C/A	0.0062518848511019	0.00017140115731402	2.37950273416535e-126	gene usage	TRUE	7	142243603	0.256345177664975	394	5.09937968942526e-11	TRBV7-3
rs2855914	16811668	A/G	0.0062518848511019	0.00017140115731402	2.37950273416535e-126	gene usage	TRUE	7	142244168	0.256345177664975	394	5.09937968942526e-11	TRBV7-3
rs2855913	16811669	T/A	0.0062518848511019	0.00017140115731402	2.37950273416535e-126	gene usage	TRUE	7	142244219	0.256345177664975	394	5.09937968942526e-11	TRBV7-3
rs2855912	16811675	T/C	0.0062518848511019	0.00017140115731402	2.37950273416535e-126	gene usage	TRUE	7	142244362	0.256345177664975	394	5.09937968942526e-11	TRBV7-3
rs2855910	16811684	T/C	0.0062518848511019	0.00017140115731402	2.37950273416535e-126	gene usage	TRUE	7	142245162	0.256345177664975	394	5.09937968942526e-11	TRBV7-3
rs17306	16811685	A/G	0.0062518848511019	0.00017140115731402	2.37950273416535e-126	gene usage	TRUE	7	142245387	0.256345177664975	394	5.09937968942526e-11	TRBV7-3
rs17305	16811686	C/T	0.0062518848511019	0.00017140115731402	2.37950273416535e-126	gene usage	TRUE	7	142245474	0.256345177664975	394	5.09937968942526e-11	TRBV7-3
rs17304	16811689	A/G	0.0062518848511019	0.00017140115731402	2.37950273416535e-126	gene usage	TRUE	7	142245627	0.256345177664975	394	5.09937968942526e-11	TRBV7-3
rs17303	16811690	G/A	0.0062518848511019	0.00017140115731402	2.37950273416535e-126	gene usage	TRUE	7	142245642	0.256345177664975	394	5.09937968942526e-11	TRBV7-3
rs17301	16811693	T/C	0.0062518848511019	0.00017140115731402	2.37950273416535e-126	gene usage	TRUE	7	142245833	0.256345177664975	394	5.09937968942526e-11	TRBV7-3
rs2855909	16811708	G/A	0.00624977439357832	0.00017195668569362	6.85681449988951e-126	gene usage	TRUE	7	142246727	0.260152284263959	394	5.09937968942526e-11	TRBV7-3
rs17221	16811638	T/A	0.00625052928665504	0.00017178483706554	7.07036915890006e-126	gene usage	TRUE	7	142242197	0.255725190839695	393	5.09937968942526e-11	TRBV7-3
rs17218	16811649	A/G	0.00625052928665504	0.00017178483706554	7.07036915890006e-126	gene usage	TRUE	7	142242846	0.255725190839695	393	5.09937968942526e-11	TRBV7-3
rs2734107	16811698	G/T	0.00624931546965783	0.00017159426884819	7.76027267754594e-126	gene usage	TRUE	7	142246218	0.25765306122449	392	5.09937968942526e-11	TRBV7-3
rs2367192	16811230	A/G	0.00219899824640693	6.25266406296966e-05	7.65577485495188e-122	gene usage	TRUE	7	142210427	0.39620253164557	395	5.09937968942526e-11	TRBV10-1
rs17231	16811320	G/T	0.00220157645759638	6.3108236846979e-05	5.78090379931992e-121	gene usage	TRUE	7	142216436	0.396464646464647	396	5.09937968942526e-11	TRBV10-1
rs6977669	16811242	C/T	0.00218770860994885	6.33750912609447e-05	1.72304290138161e-119	gene usage	TRUE	7	142211193	0.393670886075949	395	5.09937968942526e-11	TRBV10-1
rs6956281	16811248	T/C	0.00218770860994885	6.33750912609447e-05	1.72304290138161e-119	gene usage	TRUE	7	142211487	0.393670886075949	395	5.09937968942526e-11	TRBV10-1
rs6974551	16811249	G/A	0.00218770860994885	6.33750912609447e-05	1.72304290138161e-119	gene usage	TRUE	7	142211508	0.393670886075949	395	5.09937968942526e-11	TRBV10-1
rs17231	16811320	G/T	0.00189477691370344	5.53445267919992e-05	1.35401297128565e-118	gene usage	TRUE	7	142216436	0.396464646464647	396	5.09937968942526e-11	TRBV10-2
rs6977669	16811242	C/T	0.00036267948029378	1.07820170160944e-05	2.96549613281706e-116	gene usage	FALSE	7	142211193	0.393670886075949	395	5.09937968942526e-11	TRBV10-2
rs6956281	16811248	T/C	0.00036267948029378	1.07820170160944e-05	2.96549613281706e-116	gene usage	FALSE	7	142211487	0.393670886075949	395	5.09937968942526e-11	TRBV10-2
rs6974551	16811249	G/A	0.00036267948029378	1.07820170160944e-05	2.96549613281706e-116	gene usage	FALSE	7	142211508	0.393670886075949	395	5.09937968942526e-11	TRBV10-2
rs2367192	16811230	A/G	0.00036150634773961	1.09138096530453e-05	2.37146003909966e-114	gene usage	FALSE	7	142210427	0.39620253164557	395	5.09937968942526e-11	TRBV10-2
rs2855897	16811860	T/G	0.00622927027750727	0.00019182359657979	3.5162166955439e-112	gene usage	TRUE	7	142254912	0.249370277078086	397	5.09937968942526e-11	TRBV7-3
rs17231	16811320	G/T	0.00036199866537443	1.11735184703209e-05	9.12852369279664e-112	gene usage	FALSE	7	142216436	0.396464646464647	396	5.09937968942526e-11	TRBV10-2
rs11770471	16811575	C/A	0.00186507731007599	5.83787541087702e-05	2.58124502789581e-110	gene usage	TRUE	7	142236708	0.404522613065327	398	5.09937968942526e-11	TRBV10-2
rs13243441	16811533	A/G	0.00186904680663489	5.84852435028171e-05	3.15569728343765e-110	gene usage	TRUE	7	142233760	0.405541561712846	397	5.09937968942526e-11	TRBV10-2
rs13243352	16811535	A/G	0.00186904680663489	5.84852435028171e-05	3.15569728343765e-110	gene usage	TRUE	7	142233800	0.405541561712846	397	5.09937968942526e-11	TRBV10-2
SNP_A-4266655:rs2367191	16811568	C/T	0.00186554341724828	5.84281729184954e-05	4.05733613160681e-110	gene usage	TRUE	7	142235861	0.404282115869018	397	5.09937968942526e-11	TRBV10-2
rs17249:kgp6777782	16811504	C/A	0.00186415052186349	5.87632351715405e-05	2.45924186721975e-109	gene usage	TRUE	7	142231625	0.406801007556675	397	5.09937968942526e-11	TRBV10-2
rs12537613	16811586	C/G	0.00186154005710128	5.89095609623875e-05	9.59434029226159e-109	gene usage	TRUE	7	142237573	0.407828282828283	396	5.09937968942526e-11	TRBV10-2
rs2097240	16813375	C/G	0.0209352331885612	0.00067092846299202	7.16968054696882e-107	gene usage	TRUE	7	142412188	0.430025445292621	393	5.09937968942526e-11	TRBV28
rs4726573:kgp7345070	16813588	C/T	0.00297898993763454	9.73520022816513e-05	3.86483802654522e-105	gene usage	FALSE	7	142426954	0.375628140703518	398	5.09937968942526e-11	TRBV28
rs2097241	16813377	A/C	-0.0208743981472208	0.0006776097043544	6.98994547398752e-105	gene usage	TRUE	7	142412270	0.429305912596401	389	5.09937968942526e-11	TRBV28
rs7788264	16813477	C/T	0.00297148456600459	9.75014226403431e-05	1.16865928381353e-104	gene usage	FALSE	7	142419049	0.374371859296482	398	5.09937968942526e-11	TRBV28
rs36114780	16813492	G/A	0.00297148456600459	9.75014226403431e-05	1.16865928381353e-104	gene usage	FALSE	7	142420011	0.374371859296482	398	5.09937968942526e-11	TRBV28
rs10227218	16813504	A/G	0.00297148456600459	9.75014226403431e-05	1.16865928381353e-104	gene usage	FALSE	7	142420983	0.374371859296482	398	5.09937968942526e-11	TRBV28
rs17251	16813537	C/A	0.00297148456600459	9.75014226403431e-05	1.16865928381353e-104	gene usage	FALSE	7	142423289	0.374371859296482	398	5.09937968942526e-11	TRBV28
rs1988260	16813329	T/C	-0.020760587101734	0.00068047716862464	4.25011759096103e-104	gene usage	TRUE	7	142410273	0.432397959183673	392	5.09937968942526e-11	TRBV28
rs4725595	16813331	A/C	-0.020760587101734	0.00068047716862464	4.25011759096103e-104	gene usage	TRUE	7	142410412	0.432397959183673	392	5.09937968942526e-11	TRBV28
rs2016984	16813336	A/G	0.020760587101734	0.00068047716862464	4.25011759096103e-104	gene usage	TRUE	7	142410501	0.432397959183674	392	5.09937968942526e-11	TRBV28
rs1988261	16813338	A/G	0.020760587101734	0.00068047716862464	4.25011759096103e-104	gene usage	TRUE	7	142410644	0.432397959183674	392	5.09937968942526e-11	TRBV28
rs7794495	16813414	C/G	0.00295263574877218	9.80920869742413e-05	9.44644641279084e-103	gene usage	FALSE	7	142414803	0.380710659898477	394	5.09937968942526e-11	TRBV28
rs4726573:kgp7345070	16813588	C/T	0.0201948467684055	0.00067665255650715	3.37749452149403e-102	gene usage	TRUE	7	142426954	0.375628140703518	398	5.09937968942526e-11	TRBV28
rs7788264	16813477	C/T	0.0201603565986301	0.000676329313149	4.70405240688866e-102	gene usage	TRUE	7	142419049	0.374371859296482	398	5.09937968942526e-11	TRBV28
rs36114780	16813492	G/A	0.0201603565986301	0.000676329313149	4.70405240688866e-102	gene usage	TRUE	7	142420011	0.374371859296482	398	5.09937968942526e-11	TRBV28
rs10227218	16813504	A/G	0.0201603565986301	0.000676329313149	4.70405240688866e-102	gene usage	TRUE	7	142420983	0.374371859296482	398	5.09937968942526e-11	TRBV28
rs17251	16813537	C/A	0.0201603565986301	0.000676329313149	4.70405240688866e-102	gene usage	TRUE	7	142423289	0.374371859296482	398	5.09937968942526e-11	TRBV28
rs11770471	16811575	C/A	0.00035394800354226	1.19041070636747e-05	9.27556011100935e-102	gene usage	FALSE	7	142236708	0.404522613065327	398	5.09937968942526e-11	TRBV10-2
SNP_A-4266655:rs2367191	16811568	C/T	0.00035408980111103	1.1906407122653e-05	1.12583763963032e-101	gene usage	FALSE	7	142235861	0.404282115869018	397	5.09937968942526e-11	TRBV10-2
rs13243441	16811533	A/G	0.00035306167293487	1.19222768936123e-05	3.50275265612908e-101	gene usage	FALSE	7	142233760	0.405541561712846	397	5.09937968942526e-11	TRBV10-2
rs13243352	16811535	A/G	0.00035306167293487	1.19222768936123e-05	3.50275265612908e-101	gene usage	FALSE	7	142233800	0.405541561712846	397	5.09937968942526e-11	TRBV10-2
rs10246915	16813322	C/G	0.0205307992098837	0.00069336919615402	5.93489889522098e-101	gene usage	TRUE	7	142409790	0.432911392405063	395	5.09937968942526e-11	TRBV28
rs2097240	16813375	C/G	0.00301347074293024	0.00010184971631191	1.1989676314861e-100	gene usage	FALSE	7	142412188	0.430025445292621	393	5.09937968942526e-11	TRBV28
rs1812001	16813265	C/A	0.0204524282022614	0.00069404278013607	1.66126887154089e-100	gene usage	TRUE	7	142406566	0.431818181818182	396	5.09937968942526e-11	TRBV28
rs4725594	16813283	G/T	0.0204524282022614	0.00069404278013607	1.66126887154089e-100	gene usage	TRUE	7	142407555	0.431818181818182	396	5.09937968942526e-11	TRBV28
rs10243230	16813308	C/G	0.0204524282022614	0.00069404278013607	1.66126887154089e-100	gene usage	TRUE	7	142409168	0.431818181818182	396	5.09937968942526e-11	TRBV28
rs10271821	16813311	G/T	0.0204524282022614	0.00069404278013607	1.66126887154089e-100	gene usage	TRUE	7	142409224	0.431818181818182	396	5.09937968942526e-11	TRBV28
rs10271930	16813313	G/A	0.0204524282022614	0.00069404278013607	1.66126887154089e-100	gene usage	TRUE	7	142409306	0.431818181818182	396	5.09937968942526e-11	TRBV28
rs4236478	16813356	T/C	0.0205943707321656	0.0006924032906886	1.76414844796238e-100	gene usage	TRUE	7	142411527	0.424870466321243	386	5.09937968942526e-11	TRBV28
rs10261836	16813319	G/A	-0.0204935002466083	0.000695289779678	2.00924938613846e-100	gene usage	TRUE	7	142409706	0.434177215189873	395	5.09937968942526e-11	TRBV28
rs55831326	16813323	A/AAAAC	0.0205606084262632	0.00069592419775118	2.26465420396299e-100	gene usage	TRUE	7	142409889	0.431122448979592	392	5.09937968942526e-11	TRBV28
rs17249:kgp6777782	16811504	C/A	0.00035311912828425	1.20214874465439e-05	3.05792305067823e-100	gene usage	FALSE	7	142231625	0.406801007556675	397	5.09937968942526e-11	TRBV10-2
rs1812000	16813262	G/A	0.0204156538421105	0.00069593039048352	5.51503888559076e-100	gene usage	TRUE	7	142406367	0.433080808080808	396	5.09937968942526e-11	TRBV28
rs10249729	16813270	A/G	0.0204156538421105	0.00069593039048352	5.51503888559076e-100	gene usage	TRUE	7	142406887	0.433080808080808	396	5.09937968942526e-11	TRBV28
rs2367342	16813271	G/A	0.0204156538421105	0.00069593039048352	5.51503888559076e-100	gene usage	TRUE	7	142406984	0.433080808080808	396	5.09937968942526e-11	TRBV28
rs12537613	16811586	C/G	0.00035083564084707	1.19676053829215e-05	6.62847817973993e-100	gene usage	FALSE	7	142237573	0.407828282828283	396	5.09937968942526e-11	TRBV10-2
rs6957732:kgp7570001	16813158	C/A	-0.0202628446254525	0.00069497370455625	1.73322911010663e-99	gene usage	TRUE	7	142400334	0.4321608040201	398	5.09937968942526e-11	TRBV28
rs10249818	16813166	T/C	0.0202628446254525	0.00069497370455625	1.73322911010663e-99	gene usage	TRUE	7	142400821	0.4321608040201	398	5.09937968942526e-11	TRBV28
SNP_A-4266658:rs10231513	16813167	T/C	-0.0202628446254525	0.00069497370455625	1.73322911010663e-99	gene usage	TRUE	7	142400845	0.4321608040201	398	5.09937968942526e-11	TRBV28
rs6946770	16813190	G/A	0.0202628446254525	0.00069497370455625	1.73322911010663e-99	gene usage	TRUE	7	142401786	0.4321608040201	398	5.09937968942526e-11	TRBV28
rs28642033	16813212	G/A	0.0202628446254525	0.00069497370455625	1.73322911010663e-99	gene usage	TRUE	7	142403063	0.4321608040201	398	5.09937968942526e-11	TRBV28
rs4726561	16813213	C/A	0.0202628446254525	0.00069497370455625	1.73322911010663e-99	gene usage	TRUE	7	142403157	0.4321608040201	398	5.09937968942526e-11	TRBV28
rs17295	16813218	G/A	0.0202628446254525	0.00069497370455625	1.73322911010663e-99	gene usage	TRUE	7	142403479	0.4321608040201	398	5.09937968942526e-11	TRBV28
rs2367341	16813237	A/G	0.0202628446254525	0.00069497370455625	1.73322911010663e-99	gene usage	TRUE	7	142404450	0.4321608040201	398	5.09937968942526e-11	TRBV28
rs28411341	16813249	A/G	0.0202628446254525	0.00069497370455625	1.73322911010663e-99	gene usage	TRUE	7	142405240	0.4321608040201	398	5.09937968942526e-11	TRBV28
rs1972277	16813255	C/T	0.0202628446254525	0.00069497370455625	1.73322911010663e-99	gene usage	TRUE	7	142405623	0.4321608040201	398	5.09937968942526e-11	TRBV28
rs374390560	16813144	CT/C	-0.0202268922609042	0.000696808694915	5.57938193052883e-99	gene usage	TRUE	7	142399596	0.433417085427136	398	5.09937968942526e-11	TRBV28
rs4725593	16813146	T/C	-0.0202268922609042	0.000696808694915	5.57938193052883e-99	gene usage	TRUE	7	142399647	0.433417085427136	398	5.09937968942526e-11	TRBV28
SNP_A-1791398:rs17840696	16813204	C/G	-0.0202268922609042	0.000696808694915	5.57938193052883e-99	gene usage	TRUE	7	142402650	0.433417085427136	398	5.09937968942526e-11	TRBV28
rs28491483	16813209	A/G	0.0202268922609042	0.000696808694915	5.57938193052883e-99	gene usage	TRUE	7	142402861	0.433417085427136	398	5.09937968942526e-11	TRBV28
rs28445599	16813247	A/C	0.0202268922609042	0.000696808694915	5.57938193052883e-99	gene usage	TRUE	7	142405112	0.433417085427136	398	5.09937968942526e-11	TRBV28
rs7794495	16813414	C/G	0.020017179409018	0.00068752599968614	6.60676330605645e-99	gene usage	TRUE	7	142414803	0.380710659898477	394	5.09937968942526e-11	TRBV28
rs4725592	16813145	G/A	-0.0202343891010513	0.00069734925813613	7.87581826858692e-99	gene usage	TRUE	7	142399639	0.433249370277078	397	5.09937968942526e-11	TRBV28
rs2097241	16813377	A/C	-0.00300430231605591	0.00010298556971475	1.33321177453104e-98	gene usage	FALSE	7	142412270	0.429305912596401	389	5.09937968942526e-11	TRBV28
rs6968794	16813133	G/T	0.0202108501169597	0.0006988978097307	1.51777538973346e-98	gene usage	TRUE	7	142398951	0.428391959798995	398	5.09937968942526e-11	TRBV28
rs2016984	16813336	A/G	0.00298969473129497	0.00010291722566215	1.93053984125202e-98	gene usage	FALSE	7	142410501	0.432397959183674	392	5.09937968942526e-11	TRBV28
rs1988261	16813338	A/G	0.00298969473129497	0.00010291722566215	1.93053984125202e-98	gene usage	FALSE	7	142410644	0.432397959183674	392	5.09937968942526e-11	TRBV28
rs1988260	16813329	T/C	-0.00298969473129497	0.00010291722566215	1.93053984125207e-98	gene usage	FALSE	7	142410273	0.432397959183673	392	5.09937968942526e-11	TRBV28
rs4725595	16813331	A/C	-0.00298969473129497	0.00010291722566215	1.93053984125207e-98	gene usage	FALSE	7	142410412	0.432397959183673	392	5.09937968942526e-11	TRBV28
rs6968971	16813135	A/G	-0.0201841427166118	0.00069866308442468	1.96898718208444e-98	gene usage	TRUE	7	142399076	0.42964824120603	398	5.09937968942526e-11	TRBV28
rs10275358	16813045	C/T	0.0201615720025534	0.00069501038176059	2.78102098939569e-98	gene usage	TRUE	7	142392076	0.436224489795918	392	5.09937968942526e-11	TRBV28
rs6969191	16813105	A/C	0.0202080234942898	0.00070021998329952	3.27965478324303e-98	gene usage	TRUE	7	142396893	0.431989924433249	397	5.09937968942526e-11	TRBV28
rs56073652	16813109	G/A	0.0202080234942898	0.00070021998329952	3.27965478324303e-98	gene usage	TRUE	7	142397097	0.431989924433249	397	5.09937968942526e-11	TRBV28
rs6949308	16813101	T/C	-0.0201922719595062	0.00069985352401352	4.44032522676373e-98	gene usage	TRUE	7	142396779	0.438131313131313	396	5.09937968942526e-11	TRBV28
rs2017980	16813076	T/C	0.0201454738850261	0.00069714256911335	7.62908548445252e-98	gene usage	TRUE	7	142394336	0.431122448979592	392	5.09937968942526e-11	TRBV28
rs1964988	16813079	T/C	0.0201454738850261	0.00069714256911335	7.62908548445252e-98	gene usage	TRUE	7	142394525	0.431122448979592	392	5.09937968942526e-11	TRBV28
rs1964989	16813080	G/C	0.0201454738850261	0.00069714256911335	7.62908548445252e-98	gene usage	TRUE	7	142394613	0.431122448979592	392	5.09937968942526e-11	TRBV28
rs17240	16812858	G/T	-0.0201376805305504	0.00069685540556764	9.62953905453752e-98	gene usage	TRUE	7	142378491	0.437340153452685	391	5.09937968942526e-11	TRBV28
rs17243:kgp6869779	16812861	G/A	-0.0201376805305504	0.00069685540556764	9.62953905453752e-98	gene usage	TRUE	7	142378633	0.437340153452685	391	5.09937968942526e-11	TRBV28
rs17245	16812872	C/G	-0.0201376805305504	0.00069685540556764	9.62953905453752e-98	gene usage	TRUE	7	142379267	0.437340153452685	391	5.09937968942526e-11	TRBV28
rs6464521	16812878	G/A	-0.0201376805305504	0.00069685540556764	9.62953905453752e-98	gene usage	TRUE	7	142379936	0.437340153452685	391	5.09937968942526e-11	TRBV28
rs6979202	16812919	A/C	-0.0201376805305504	0.00069685540556764	9.62953905453752e-98	gene usage	TRUE	7	142383075	0.437340153452685	391	5.09937968942526e-11	TRBV28
rs7811809	16812927	C/T	0.0201376805305504	0.00069685540556764	9.62953905453752e-98	gene usage	TRUE	7	142383529	0.437340153452685	391	5.09937968942526e-11	TRBV28
rs7779778	16812932	C/T	0.0201376805305504	0.00069685540556764	9.62953905453752e-98	gene usage	TRUE	7	142383782	0.437340153452685	391	5.09937968942526e-11	TRBV28
rs4726557	16812937	C/T	-0.0201376805305504	0.00069685540556764	9.62953905453752e-98	gene usage	TRUE	7	142384172	0.437340153452685	391	5.09937968942526e-11	TRBV28
rs2027800	16812957	A/G	0.0201376805305504	0.00069685540556764	9.62953905453752e-98	gene usage	TRUE	7	142386139	0.437340153452685	391	5.09937968942526e-11	TRBV28
rs2097239	16812973	G/T	0.0201376805305504	0.00069685540556764	9.62953905453752e-98	gene usage	TRUE	7	142387504	0.437340153452685	391	5.09937968942526e-11	TRBV28
rs7799850	16812993	A/G	-0.0201376805305504	0.00069685540556764	9.62953905453752e-98	gene usage	TRUE	7	142388233	0.437340153452685	391	5.09937968942526e-11	TRBV28
rs1344437	16813001	G/A	0.0201166049890782	0.00069698858536918	1.04695658998002e-97	gene usage	TRUE	7	142388519	0.432397959183674	392	5.09937968942526e-11	TRBV28
rs4725590	16813006	T/C	0.0201166049890782	0.00069698858536918	1.04695658998002e-97	gene usage	TRUE	7	142389027	0.432397959183674	392	5.09937968942526e-11	TRBV28
rs6968949	16813010	T/C	0.0201166049890782	0.00069698858536918	1.04695658998002e-97	gene usage	TRUE	7	142389366	0.432397959183674	392	5.09937968942526e-11	TRBV28
rs2213210	16813012	G/A	0.0201166049890782	0.00069698858536918	1.04695658998002e-97	gene usage	TRUE	7	142389664	0.432397959183674	392	5.09937968942526e-11	TRBV28
rs2213211	16813041	C/T	0.0201166049890782	0.00069698858536918	1.04695658998002e-97	gene usage	TRUE	7	142391881	0.432397959183674	392	5.09937968942526e-11	TRBV28
rs62471394	16813051	C/T	0.0201166049890782	0.00069698858536918	1.04695658998002e-97	gene usage	TRUE	7	142392652	0.432397959183674	392	5.09937968942526e-11	TRBV28
rs6464526	16813060	G/A	0.0201166049890782	0.00069698858536918	1.04695658998002e-97	gene usage	TRUE	7	142393123	0.432397959183674	392	5.09937968942526e-11	TRBV28
rs361418	16812863	T/G	0.0200926103161433	0.00069883757221939	3.61064969559623e-97	gene usage	TRUE	7	142378708	0.433503836317136	391	5.09937968942526e-11	TRBV28
rs6958830	16812895	T/G	0.0200926103161433	0.00069883757221939	3.61064969559623e-97	gene usage	TRUE	7	142381687	0.433503836317136	391	5.09937968942526e-11	TRBV28
rs6958963	16812898	T/A	0.0200926103161433	0.00069883757221939	3.61064969559623e-97	gene usage	TRUE	7	142381715	0.433503836317136	391	5.09937968942526e-11	TRBV28
rs2367339	16812910	A/T	0.0200926103161433	0.00069883757221939	3.61064969559623e-97	gene usage	TRUE	7	142382594	0.433503836317136	391	5.09937968942526e-11	TRBV28
rs61398793	16812918	G/A	0.0200926103161433	0.00069883757221939	3.61064969559623e-97	gene usage	TRUE	7	142382984	0.433503836317136	391	5.09937968942526e-11	TRBV28
rs58491534	16812931	A/T	0.0200926103161433	0.00069883757221939	3.61064969559623e-97	gene usage	TRUE	7	142383744	0.433503836317136	391	5.09937968942526e-11	TRBV28
rs4726558	16812940	T/C	0.0200926103161433	0.00069883757221939	3.61064969559623e-97	gene usage	TRUE	7	142384276	0.433503836317136	391	5.09937968942526e-11	TRBV28
rs2156966	16812942	C/T	0.0200926103161433	0.00069883757221939	3.61064969559623e-97	gene usage	TRUE	7	142384755	0.433503836317136	391	5.09937968942526e-11	TRBV28
rs6464523	16812950	C/G	0.0200926103161433	0.00069883757221939	3.61064969559623e-97	gene usage	TRUE	7	142385186	0.433503836317136	391	5.09937968942526e-11	TRBV28
rs6464525	16812960	A/C	0.0200926103161433	0.00069883757221939	3.61064969559623e-97	gene usage	TRUE	7	142386259	0.433503836317136	391	5.09937968942526e-11	TRBV28
rs28537441	16812995	A/G	0.0200926103161433	0.00069883757221939	3.61064969559623e-97	gene usage	TRUE	7	142388245	0.433503836317136	391	5.09937968942526e-11	TRBV28
rs2012918	16813000	A/C	0.0200992332480253	0.00069915444681874	3.72858060769564e-97	gene usage	TRUE	7	142388446	0.433503836317136	391	5.09937968942526e-11	TRBV28
rs6464524	16812952	G/A	-0.02007528312983	0.00069983730681271	1.05118901833316e-96	gene usage	TRUE	7	142385286	0.438303341902314	389	5.09937968942526e-11	TRBV28
rs147998314	16813206	G/GC	0.0205164275167603	0.00071659318139336	2.77642074857232e-96	gene usage	TRUE	7	142402761	0.418604651162791	387	5.09937968942526e-11	TRBV28
rs6958982	16813085	A/G	0.0200586012211918	0.00070388674015524	4.56260572471884e-96	gene usage	TRUE	7	142395187	0.428205128205128	390	5.09937968942526e-11	TRBV28
rs1986764	16812955	G/A	0.0201110869301603	0.00070714525500007	7.64871713322976e-96	gene usage	TRUE	7	142386033	0.435897435897436	390	5.09937968942526e-11	TRBV28
rs4236478	16813356	T/C	0.00297116019156758	0.00010445405035479	1.86790667417495e-95	gene usage	FALSE	7	142411527	0.424870466321243	386	5.09937968942526e-11	TRBV28
rs17837479	16813207	T/C	0.0204267796147301	0.00072259552035279	5.72487190333974e-95	gene usage	TRUE	7	142402770	0.418814432989691	388	5.09937968942526e-11	TRBV28
rs10246915	16813322	C/G	0.00295300204996089	0.00010543526699703	1.25929929610749e-94	gene usage	FALSE	7	142409790	0.432911392405063	395	5.09937968942526e-11	TRBV28
rs10261836	16813319	G/A	-0.00295006674596924	0.00010551432303029	1.97171238554432e-94	gene usage	FALSE	7	142409706	0.434177215189873	395	5.09937968942526e-11	TRBV28
rs55831326	16813323	A/AAAAC	0.00295481879202508	0.0001058536217223	5.79196587247554e-94	gene usage	FALSE	7	142409889	0.431122448979592	392	5.09937968942526e-11	TRBV28
rs1812001	16813265	C/A	0.00293631665626617	0.0001059651059384	1.56452442001111e-93	gene usage	FALSE	7	142406566	0.431818181818182	396	5.09937968942526e-11	TRBV28
rs4725594	16813283	G/T	0.00293631665626617	0.0001059651059384	1.56452442001111e-93	gene usage	FALSE	7	142407555	0.431818181818182	396	5.09937968942526e-11	TRBV28
rs10243230	16813308	C/G	0.00293631665626617	0.0001059651059384	1.56452442001111e-93	gene usage	FALSE	7	142409168	0.431818181818182	396	5.09937968942526e-11	TRBV28
rs10271821	16813311	G/T	0.00293631665626617	0.0001059651059384	1.56452442001111e-93	gene usage	FALSE	7	142409224	0.431818181818182	396	5.09937968942526e-11	TRBV28
rs10271930	16813313	G/A	0.00293631665626617	0.0001059651059384	1.56452442001111e-93	gene usage	FALSE	7	142409306	0.431818181818182	396	5.09937968942526e-11	TRBV28
rs1812000	16813262	G/A	0.00293346250550774	0.00010603994778807	2.40326214435322e-93	gene usage	FALSE	7	142406367	0.433080808080808	396	5.09937968942526e-11	TRBV28
rs10249729	16813270	A/G	0.00293346250550774	0.00010603994778807	2.40326214435322e-93	gene usage	FALSE	7	142406887	0.433080808080808	396	5.09937968942526e-11	TRBV28
rs2367342	16813271	G/A	0.00293346250550774	0.00010603994778807	2.40326214435322e-93	gene usage	FALSE	7	142406984	0.433080808080808	396	5.09937968942526e-11	TRBV28
rs35881558	16811633	G/C	0.00208931113735306	7.55066512436226e-05	6.7192798900836e-93	gene usage	TRUE	7	142241371	0.375959079283888	391	5.09937968942526e-11	TRBV10-1
rs10249818	16813166	T/C	0.00291023775080461	0.00010592956175975	9.13519383107518e-93	gene usage	FALSE	7	142400821	0.4321608040201	398	5.09937968942526e-11	TRBV28
rs6946770	16813190	G/A	0.00291023775080461	0.00010592956175975	9.13519383107518e-93	gene usage	FALSE	7	142401786	0.4321608040201	398	5.09937968942526e-11	TRBV28
rs28642033	16813212	G/A	0.00291023775080461	0.00010592956175975	9.13519383107518e-93	gene usage	FALSE	7	142403063	0.4321608040201	398	5.09937968942526e-11	TRBV28
rs4726561	16813213	C/A	0.00291023775080461	0.00010592956175975	9.13519383107518e-93	gene usage	FALSE	7	142403157	0.4321608040201	398	5.09937968942526e-11	TRBV28
rs17295	16813218	G/A	0.00291023775080461	0.00010592956175975	9.13519383107518e-93	gene usage	FALSE	7	142403479	0.4321608040201	398	5.09937968942526e-11	TRBV28
rs2367341	16813237	A/G	0.00291023775080461	0.00010592956175975	9.13519383107518e-93	gene usage	FALSE	7	142404450	0.4321608040201	398	5.09937968942526e-11	TRBV28
rs28411341	16813249	A/G	0.00291023775080461	0.00010592956175975	9.13519383107518e-93	gene usage	FALSE	7	142405240	0.4321608040201	398	5.09937968942526e-11	TRBV28
rs1972277	16813255	C/T	0.00291023775080461	0.00010592956175975	9.13519383107518e-93	gene usage	FALSE	7	142405623	0.4321608040201	398	5.09937968942526e-11	TRBV28
rs6957732:kgp7570001	16813158	C/A	-0.00291023775080461	0.00010592956175975	9.13519383107544e-93	gene usage	FALSE	7	142400334	0.4321608040201	398	5.09937968942526e-11	TRBV28
SNP_A-4266658:rs10231513	16813167	T/C	-0.00291023775080461	0.00010592956175975	9.13519383107544e-93	gene usage	FALSE	7	142400845	0.4321608040201	398	5.09937968942526e-11	TRBV28
rs4725592	16813145	G/A	-0.00290979087316294	0.00010587075913879	1.02007361135283e-92	gene usage	FALSE	7	142399639	0.433249370277078	397	5.09937968942526e-11	TRBV28
rs374390560	16813144	CT/C	-0.00290747045534672	0.00010600273027717	1.38882328311964e-92	gene usage	FALSE	7	142399596	0.433417085427136	398	5.09937968942526e-11	TRBV28
rs4725593	16813146	T/C	-0.00290747045534672	0.00010600273027717	1.38882328311964e-92	gene usage	FALSE	7	142399647	0.433417085427136	398	5.09937968942526e-11	TRBV28
SNP_A-1791398:rs17840696	16813204	C/G	-0.00290747045534672	0.00010600273027717	1.38882328311964e-92	gene usage	FALSE	7	142402650	0.433417085427136	398	5.09937968942526e-11	TRBV28
rs28491483	16813209	A/G	0.00290747045534672	0.00010600273027717	1.38882328311964e-92	gene usage	FALSE	7	142402861	0.433417085427136	398	5.09937968942526e-11	TRBV28
rs28445599	16813247	A/C	0.00290747045534672	0.00010600273027717	1.38882328311964e-92	gene usage	FALSE	7	142405112	0.433417085427136	398	5.09937968942526e-11	TRBV28
rs6949308	16813101	T/C	-0.00289505188654665	0.00010631381050076	1.32106686485881e-91	gene usage	FALSE	7	142396779	0.438131313131313	396	5.09937968942526e-11	TRBV28
rs10275358	16813045	C/T	0.00289131722427727	0.00010582582419164	1.33597149588517e-91	gene usage	FALSE	7	142392076	0.436224489795918	392	5.09937968942526e-11	TRBV28
rs6968971	16813135	A/G	-0.00289662091134595	0.0001065805744415	1.43089979928978e-91	gene usage	FALSE	7	142399076	0.42964824120603	398	5.09937968942526e-11	TRBV28
rs11763563:kgp8934314	16811794	T/C	0.00209374049579419	7.6877473842827e-05	1.57655118751971e-91	gene usage	TRUE	7	142251395	0.374683544303797	395	5.09937968942526e-11	TRBV10-1
rs6968794	16813133	G/T	0.00289889975416243	0.00010673437418416	1.68945560890304e-91	gene usage	FALSE	7	142398951	0.428391959798995	398	5.09937968942526e-11	TRBV28
rs1540261	16811706	A/G	0.00208425016733697	7.66162076015721e-05	2.10148133496894e-91	gene usage	TRUE	7	142246697	0.374683544303797	395	5.09937968942526e-11	TRBV10-1
rs17240	16812858	G/T	-0.00288513782893596	0.00010601869660045	4.4691324660965e-91	gene usage	FALSE	7	142378491	0.437340153452685	391	5.09937968942526e-11	TRBV28
rs17243:kgp6869779	16812861	G/A	-0.00288513782893596	0.00010601869660045	4.4691324660965e-91	gene usage	FALSE	7	142378633	0.437340153452685	391	5.09937968942526e-11	TRBV28
rs17245	16812872	C/G	-0.00288513782893596	0.00010601869660045	4.4691324660965e-91	gene usage	FALSE	7	142379267	0.437340153452685	391	5.09937968942526e-11	TRBV28
rs6464521	16812878	G/A	-0.00288513782893596	0.00010601869660045	4.4691324660965e-91	gene usage	FALSE	7	142379936	0.437340153452685	391	5.09937968942526e-11	TRBV28
rs6979202	16812919	A/C	-0.00288513782893596	0.00010601869660045	4.4691324660965e-91	gene usage	FALSE	7	142383075	0.437340153452685	391	5.09937968942526e-11	TRBV28
rs7811809	16812927	C/T	0.00288513782893596	0.00010601869660045	4.4691324660965e-91	gene usage	FALSE	7	142383529	0.437340153452685	391	5.09937968942526e-11	TRBV28
rs7779778	16812932	C/T	0.00288513782893596	0.00010601869660045	4.4691324660965e-91	gene usage	FALSE	7	142383782	0.437340153452685	391	5.09937968942526e-11	TRBV28
rs4726557	16812937	C/T	-0.00288513782893596	0.00010601869660045	4.4691324660965e-91	gene usage	FALSE	7	142384172	0.437340153452685	391	5.09937968942526e-11	TRBV28
rs2027800	16812957	A/G	0.00288513782893596	0.00010601869660045	4.4691324660965e-91	gene usage	FALSE	7	142386139	0.437340153452685	391	5.09937968942526e-11	TRBV28
rs2097239	16812973	G/T	0.00288513782893596	0.00010601869660045	4.4691324660965e-91	gene usage	FALSE	7	142387504	0.437340153452685	391	5.09937968942526e-11	TRBV28
rs7799850	16812993	A/G	-0.00288513782893596	0.00010601869660045	4.4691324660965e-91	gene usage	FALSE	7	142388233	0.437340153452685	391	5.09937968942526e-11	TRBV28
rs12703471:kgp12093703	16811816	A/G	0.00209646955134642	7.74078184836236e-05	5.21666842615497e-91	gene usage	TRUE	7	142252520	0.375	396	5.09937968942526e-11	TRBV10-1
rs6969191	16813105	A/C	0.00289681817192552	0.00010705579529761	5.32780010716229e-91	gene usage	FALSE	7	142396893	0.431989924433249	397	5.09937968942526e-11	TRBV28
rs56073652	16813109	G/A	0.00289681817192552	0.00010705579529761	5.32780010716229e-91	gene usage	FALSE	7	142397097	0.431989924433249	397	5.09937968942526e-11	TRBV28
rs361495	16811934	G/A	0.00209510510032305	7.76264177872453e-05	1.01739056166957e-90	gene usage	TRUE	7	142259062	0.375314861460957	397	5.09937968942526e-11	TRBV10-1
rs361494	16811935	G/A	0.00209510510032305	7.76264177872453e-05	1.01739056166957e-90	gene usage	TRUE	7	142259069	0.375314861460957	397	5.09937968942526e-11	TRBV10-1
rs1344437	16813001	G/A	0.00288019390670635	0.00010641990947004	1.43161752330709e-90	gene usage	FALSE	7	142388519	0.432397959183674	392	5.09937968942526e-11	TRBV28
rs4725590	16813006	T/C	0.00288019390670635	0.00010641990947004	1.43161752330709e-90	gene usage	FALSE	7	142389027	0.432397959183674	392	5.09937968942526e-11	TRBV28
rs6968949	16813010	T/C	0.00288019390670635	0.00010641990947004	1.43161752330709e-90	gene usage	FALSE	7	142389366	0.432397959183674	392	5.09937968942526e-11	TRBV28
rs2213210	16813012	G/A	0.00288019390670635	0.00010641990947004	1.43161752330709e-90	gene usage	FALSE	7	142389664	0.432397959183674	392	5.09937968942526e-11	TRBV28
rs2213211	16813041	C/T	0.00288019390670635	0.00010641990947004	1.43161752330709e-90	gene usage	FALSE	7	142391881	0.432397959183674	392	5.09937968942526e-11	TRBV28
rs62471394	16813051	C/T	0.00288019390670635	0.00010641990947004	1.43161752330709e-90	gene usage	FALSE	7	142392652	0.432397959183674	392	5.09937968942526e-11	TRBV28
rs6464526	16813060	G/A	0.00288019390670635	0.00010641990947004	1.43161752330709e-90	gene usage	FALSE	7	142393123	0.432397959183674	392	5.09937968942526e-11	TRBV28
rs2017980	16813076	T/C	0.00288272017676734	0.00010656893709524	1.63150274594746e-90	gene usage	FALSE	7	142394336	0.431122448979592	392	5.09937968942526e-11	TRBV28
rs1964988	16813079	T/C	0.00288272017676734	0.00010656893709524	1.63150274594746e-90	gene usage	FALSE	7	142394525	0.431122448979592	392	5.09937968942526e-11	TRBV28
rs1964989	16813080	G/C	0.00288272017676734	0.00010656893709524	1.63150274594746e-90	gene usage	FALSE	7	142394613	0.431122448979592	392	5.09937968942526e-11	TRBV28
rs2012918	16813000	A/C	0.00287978902476708	0.00010677206538008	4.1675448687e-90	gene usage	FALSE	7	142388446	0.433503836317136	391	5.09937968942526e-11	TRBV28
rs361418	16812863	T/G	0.00287398527490003	0.00010661402186682	4.76278507135297e-90	gene usage	FALSE	7	142378708	0.433503836317136	391	5.09937968942526e-11	TRBV28
rs6958830	16812895	T/G	0.00287398527490003	0.00010661402186682	4.76278507135297e-90	gene usage	FALSE	7	142381687	0.433503836317136	391	5.09937968942526e-11	TRBV28
rs6958963	16812898	T/A	0.00287398527490003	0.00010661402186682	4.76278507135297e-90	gene usage	FALSE	7	142381715	0.433503836317136	391	5.09937968942526e-11	TRBV28
rs2367339	16812910	A/T	0.00287398527490003	0.00010661402186682	4.76278507135297e-90	gene usage	FALSE	7	142382594	0.433503836317136	391	5.09937968942526e-11	TRBV28
rs61398793	16812918	G/A	0.00287398527490003	0.00010661402186682	4.76278507135297e-90	gene usage	FALSE	7	142382984	0.433503836317136	391	5.09937968942526e-11	TRBV28
rs58491534	16812931	A/T	0.00287398527490003	0.00010661402186682	4.76278507135297e-90	gene usage	FALSE	7	142383744	0.433503836317136	391	5.09937968942526e-11	TRBV28
rs4726558	16812940	T/C	0.00287398527490003	0.00010661402186682	4.76278507135297e-90	gene usage	FALSE	7	142384276	0.433503836317136	391	5.09937968942526e-11	TRBV28
rs2156966	16812942	C/T	0.00287398527490003	0.00010661402186682	4.76278507135297e-90	gene usage	FALSE	7	142384755	0.433503836317136	391	5.09937968942526e-11	TRBV28
rs6464523	16812950	C/G	0.00287398527490003	0.00010661402186682	4.76278507135297e-90	gene usage	FALSE	7	142385186	0.433503836317136	391	5.09937968942526e-11	TRBV28
rs6464525	16812960	A/C	0.00287398527490003	0.00010661402186682	4.76278507135297e-90	gene usage	FALSE	7	142386259	0.433503836317136	391	5.09937968942526e-11	TRBV28
rs28537441	16812995	A/G	0.00287398527490003	0.00010661402186682	4.76278507135297e-90	gene usage	FALSE	7	142388245	0.433503836317136	391	5.09937968942526e-11	TRBV28
rs6464524	16812952	G/A	-0.00287419447081086	0.00010648631403669	5.27366118349645e-90	gene usage	FALSE	7	142385286	0.438303341902314	389	5.09937968942526e-11	TRBV28
rs1986764	16812955	G/A	0.00288010946328112	0.00010758665723441	3.28984756104117e-89	gene usage	FALSE	7	142386033	0.435897435897436	390	5.09937968942526e-11	TRBV28
rs147998314	16813206	G/GC	0.00294643255000063	0.00010981512579533	3.50004293474767e-89	gene usage	FALSE	7	142402761	0.418604651162791	387	5.09937968942526e-11	TRBV28
rs2366936	16812053	A/G	0.00210066309980126	7.8820675071447e-05	5.37653559790701e-89	gene usage	TRUE	7	142268768	0.375318066157761	393	5.09937968942526e-11	TRBV10-1
rs36065131	16812059	C/T	0.00210066309980126	7.8820675071447e-05	5.37653559790701e-89	gene usage	TRUE	7	142269278	0.375318066157761	393	5.09937968942526e-11	TRBV10-1
rs35183779	16812062	A/G	0.00210066309980126	7.8820675071447e-05	5.37653559790701e-89	gene usage	TRUE	7	142269457	0.375318066157761	393	5.09937968942526e-11	TRBV10-1
rs6958982	16813085	A/G	0.00287138809996231	0.00010753235333441	6.14504176195373e-89	gene usage	FALSE	7	142395187	0.428205128205128	390	5.09937968942526e-11	TRBV28
rs17837479	16813207	T/C	0.00293326656994487	0.00011046846485575	3.68109453263815e-88	gene usage	FALSE	7	142402770	0.418814432989691	388	5.09937968942526e-11	TRBV28
rs1573618	16811676	C/T	-0.00204725577977069	7.81123311357632e-05	1.85175892267747e-87	gene usage	TRUE	7	142244415	0.377525252525253	396	5.09937968942526e-11	TRBV10-1
rs6960645	16811680	T/A	-0.00204725577977069	7.81123311357632e-05	1.85175892267747e-87	gene usage	TRUE	7	142244862	0.377525252525253	396	5.09937968942526e-11	TRBV10-1
SNP_A-2029093:rs6965629	16811924	C/G	0.00205140056872484	7.84450820961564e-05	2.18234431560053e-87	gene usage	TRUE	7	142258519	0.376884422110553	398	5.09937968942526e-11	TRBV10-1
rs1573618	16811676	C/T	-0.00176969063010177	6.78394711803323e-05	5.86826817663816e-87	gene usage	TRUE	7	142244415	0.377525252525253	396	5.09937968942526e-11	TRBV10-2
rs6960645	16811680	T/A	-0.00176969063010177	6.78394711803323e-05	5.86826817663816e-87	gene usage	TRUE	7	142244862	0.377525252525253	396	5.09937968942526e-11	TRBV10-2
rs2097229	16811993	A/T	0.00206198125323144	7.90009693794588e-05	7.53825839526173e-87	gene usage	TRUE	7	142263758	0.379441624365482	394	5.09937968942526e-11	TRBV10-1
rs2187633	16812770	C/T	-0.0192098593867931	0.00074788497024224	4.49105962168718e-85	gene usage	TRUE	7	142372329	0.4529262086514	393	5.09937968942526e-11	TRBV28
rs4019267	16812834	A/G	0.0191230529599733	0.00075036783135306	2.47118922782939e-84	gene usage	TRUE	7	142376196	0.454314720812183	394	5.09937968942526e-11	TRBV28
rs58504986	16812814	A/G	0.0191769459759348	0.00075251705354564	3.00163447228311e-84	gene usage	TRUE	7	142374633	0.455470737913486	393	5.09937968942526e-11	TRBV28
rs4726551	16812738	G/C	-0.0191454519435977	0.00075376791747255	3.84511534097447e-84	gene usage	TRUE	7	142370795	0.455808080808081	396	5.09937968942526e-11	TRBV28
rs35881558	16811633	G/C	0.0017658263404036	6.94084315403908e-05	6.47600775623762e-84	gene usage	TRUE	7	142241371	0.375959079283888	391	5.09937968942526e-11	TRBV10-2
rs11763563:kgp8934314	16811794	T/C	0.00176608430889661	6.98169962409616e-05	1.23050478455376e-83	gene usage	TRUE	7	142251395	0.374683544303797	395	5.09937968942526e-11	TRBV10-2
rs4726541	16812672	T/C	0.0191052754469107	0.00075587787151816	1.49132737347695e-83	gene usage	TRUE	7	142366815	0.456962025316456	395	5.09937968942526e-11	TRBV28
rs4726539	16812663	A/G	-0.0191052754469107	0.00075587787151816	1.49132737347708e-83	gene usage	TRUE	7	142365756	0.456962025316456	395	5.09937968942526e-11	TRBV28
rs12703471:kgp12093703	16811816	A/G	0.00176782447907343	7.00053028994119e-05	1.54917475554275e-83	gene usage	TRUE	7	142252520	0.375	396	5.09937968942526e-11	TRBV10-2
rs1540261	16811706	A/G	0.00176017729261462	6.97410867103408e-05	2.11485403049609e-83	gene usage	TRUE	7	142246697	0.374683544303797	395	5.09937968942526e-11	TRBV10-2
rs361495	16811934	G/A	0.00176673601615085	7.01382347675606e-05	2.36815928999991e-83	gene usage	TRUE	7	142259062	0.375314861460957	397	5.09937968942526e-11	TRBV10-2
rs361494	16811935	G/A	0.00176673601615085	7.01382347675606e-05	2.36815928999991e-83	gene usage	TRUE	7	142259069	0.375314861460957	397	5.09937968942526e-11	TRBV10-2
rs4726543	16812674	A/C	0.0190785719263494	0.00075979436498715	1.02039167725361e-82	gene usage	TRUE	7	142367017	0.455470737913486	393	5.09937968942526e-11	TRBV28
rs2366936	16812053	A/G	0.00177451101474958	7.10241652638207e-05	3.3483976216023e-82	gene usage	TRUE	7	142268768	0.375318066157761	393	5.09937968942526e-11	TRBV10-2
rs36065131	16812059	C/T	0.00177451101474958	7.10241652638207e-05	3.3483976216023e-82	gene usage	TRUE	7	142269278	0.375318066157761	393	5.09937968942526e-11	TRBV10-2
rs35183779	16812062	A/G	0.00177451101474958	7.10241652638207e-05	3.3483976216023e-82	gene usage	TRUE	7	142269457	0.375318066157761	393	5.09937968942526e-11	TRBV10-2
rs2097229	16811993	A/T	0.00175279602707197	7.03249184748968e-05	4.98009853984064e-82	gene usage	TRUE	7	142263758	0.379441624365482	394	5.09937968942526e-11	TRBV10-2
SNP_A-2029093:rs6965629	16811924	C/G	0.00173760090660589	7.02018697027612e-05	1.29761383197881e-81	gene usage	TRUE	7	142258519	0.376884422110553	398	5.09937968942526e-11	TRBV10-2
	16812608	C/<CN0>	-0.0190023099821558	0.00076743029288843	1.405170054507e-81	gene usage	TRUE	7	142360544	0.459697732997481	397	5.09937968942526e-11	TRBV28
rs6968913	16812324	G/A	-0.0189957892868717	0.00076789572718992	1.4840531885965e-81	gene usage	TRUE	7	142341151	0.459798994974874	398	5.09937968942526e-11	TRBV28
rs6464510	16812330	A/G	-0.0189957892868717	0.00076789572718992	1.4840531885965e-81	gene usage	TRUE	7	142341323	0.459798994974874	398	5.09937968942526e-11	TRBV28
rs6943492	16812422	T/C	-0.0189957892868717	0.00076789572718992	1.4840531885965e-81	gene usage	TRUE	7	142347046	0.459798994974874	398	5.09937968942526e-11	TRBV28
rs4726538	16812429	C/T	-0.0189957892868717	0.00076789572718992	1.4840531885965e-81	gene usage	TRUE	7	142347696	0.459798994974874	398	5.09937968942526e-11	TRBV28
rs7805813	16812471	A/C	-0.0189957892868717	0.00076789572718992	1.4840531885965e-81	gene usage	TRUE	7	142350384	0.459798994974874	398	5.09937968942526e-11	TRBV28
rs35925753	16812486	T/A	-0.0189957892868717	0.00076789572718992	1.4840531885965e-81	gene usage	TRUE	7	142351280	0.459798994974874	398	5.09937968942526e-11	TRBV28
rs13245498	16812484	G/A	0.0189957892868717	0.00076789572718992	1.48405318859662e-81	gene usage	TRUE	7	142351215	0.459798994974874	398	5.09937968942526e-11	TRBV28
rs2367328	16812497	T/A	0.0189957892868717	0.00076789572718992	1.48405318859662e-81	gene usage	TRUE	7	142351638	0.459798994974874	398	5.09937968942526e-11	TRBV28
rs7789175	16812527	G/T	0.0189957892868717	0.00076789572718992	1.48405318859662e-81	gene usage	TRUE	7	142354435	0.459798994974874	398	5.09937968942526e-11	TRBV28
rs2078176	16812550	G/A	0.0189957892868717	0.00076789572718992	1.48405318859662e-81	gene usage	TRUE	7	142356859	0.459798994974874	398	5.09937968942526e-11	TRBV28
rs2367329	16812575	A/G	0.0189957892868717	0.00076789572718992	1.48405318859662e-81	gene usage	TRUE	7	142358318	0.459798994974874	398	5.09937968942526e-11	TRBV28
rs2156963	16812582	T/C	0.0189957892868717	0.00076789572718992	1.48405318859662e-81	gene usage	TRUE	7	142358714	0.459798994974874	398	5.09937968942526e-11	TRBV28
rs6954392	16812271	A/G	-0.0189942152663046	0.00076840459737939	2.09745218720942e-81	gene usage	TRUE	7	142336476	0.459697732997481	397	5.09937968942526e-11	TRBV28
rs34485282	16812269	T/C	-0.0189951823758242	0.00076935500836028	3.28756272137283e-81	gene usage	TRUE	7	142336341	0.45959595959596	396	5.09937968942526e-11	TRBV28
SNP_A-2273812:rs2367327	16812341	G/C	-0.0189329042123422	0.0007680606320546	4.79183568464881e-81	gene usage	TRUE	7	142342355	0.460858585858586	396	5.09937968942526e-11	TRBV28
rs10250774	16812431	T/A	-0.0189495921904722	0.00077034293368472	7.82549534995837e-81	gene usage	TRUE	7	142347773	0.460858585858586	396	5.09937968942526e-11	TRBV28
rs28489537	16809246	A/T	0.010385087881588	0.00042421417182201	2.04879611607326e-80	gene usage	TRUE	7	142042053	0.361460957178841	397	5.09937968942526e-11	TRBV7-2
rs28568977	16809261	G/A	0.010385087881588	0.00042421417182201	2.04879611607326e-80	gene usage	TRUE	7	142043057	0.361460957178841	397	5.09937968942526e-11	TRBV7-2
rs2011393	16809271	A/C	0.010385087881588	0.00042421417182201	2.04879611607326e-80	gene usage	TRUE	7	142043931	0.361460957178841	397	5.09937968942526e-11	TRBV7-2
SNP_A-4231639:rs2011382	16809273	T/C	0.010385087881588	0.00042421417182201	2.04879611607326e-80	gene usage	TRUE	7	142044047	0.361460957178841	397	5.09937968942526e-11	TRBV7-2
SNP_A-2223276:rs1966252	16809289	G/C	0.010385087881588	0.00042421417182201	2.04879611607326e-80	gene usage	TRUE	7	142044929	0.361460957178841	397	5.09937968942526e-11	TRBV7-2
rs59775248	16809212	T/C	0.0103848860128922	0.00042469735759224	3.17261387769366e-80	gene usage	TRUE	7	142039278	0.361111111111111	396	5.09937968942526e-11	TRBV7-2
rs10267478	16812435	C/G	-0.0189605091140815	0.00077490759372819	3.22719294841481e-80	gene usage	TRUE	7	142348133	0.456962025316456	395	5.09937968942526e-11	TRBV28
rs13244175	16812411	T/C	0.018848902562929	0.00077767745366877	2.11151769803492e-79	gene usage	TRUE	7	142346294	0.449622166246851	397	5.09937968942526e-11	TRBV28
rs199566815	16809332	A/AT	0.0103725094220921	0.00042617800039244	3.02313233180155e-79	gene usage	TRUE	7	142047342	0.361182519280206	389	5.09937968942526e-11	TRBV7-2
rs2019958	16809317	G/A	0.0103754210214462	0.00042928165539102	6.60857534955781e-79	gene usage	TRUE	7	142046607	0.359137055837564	394	5.09937968942526e-11	TRBV7-2
rs6972116	16812900	G/A	0.00279140489864473	0.00011552798188375	1.15526114980181e-78	gene usage	FALSE	7	142381810	0.352941176470588	391	5.09937968942526e-11	TRBV28
rs2187633	16812770	C/T	-0.0027437150881421	0.00011398332631227	1.98393867942242e-78	gene usage	FALSE	7	142372329	0.4529262086514	393	5.09937968942526e-11	TRBV28
rs928943	16813072	T/C	0.00278815066742926	0.00011593029343558	2.06257278008824e-78	gene usage	FALSE	7	142394082	0.348984771573604	394	5.09937968942526e-11	TRBV28
rs7790425:kgp8381418	16812528	C/A	0.0186175202109626	0.0007784183181961	3.91825598176257e-78	gene usage	TRUE	7	142354493	0.451005025125628	398	5.09937968942526e-11	TRBV28
SNP_A-1991547:rs7776874	16812529	T/A	0.0186175202109626	0.0007784183181961	3.91825598176257e-78	gene usage	TRUE	7	142354519	0.451005025125628	398	5.09937968942526e-11	TRBV28
rs6954927	16812894	T/G	0.00277879325961697	0.00011563778939056	4.05809516984368e-78	gene usage	FALSE	7	142381519	0.351662404092072	391	5.09937968942526e-11	TRBV28
rs6973496	16812903	C/A	0.00277879325961697	0.00011563778939056	4.05809516984368e-78	gene usage	FALSE	7	142381965	0.351662404092072	391	5.09937968942526e-11	TRBV28
rs1573618	16811676	C/T	-0.00033140138748517	1.38454884980987e-05	4.4929114736067e-78	gene usage	FALSE	7	142244415	0.377525252525253	396	5.09937968942526e-11	TRBV10-2
rs6960645	16811680	T/A	-0.00033140138748517	1.38454884980987e-05	4.4929114736067e-78	gene usage	FALSE	7	142244862	0.377525252525253	396	5.09937968942526e-11	TRBV10-2
rs6953984	16813027	G/A	0.00277560752181448	0.00011587966180532	5.25610093551233e-78	gene usage	FALSE	7	142390627	0.350253807106599	394	5.09937968942526e-11	TRBV28
rs10246269	16812414	A/G	0.0186899243136297	0.00078410101438518	1.00022191335068e-77	gene usage	TRUE	7	142346487	0.445843828715365	397	5.09937968942526e-11	TRBV28
rs17299	16812451	C/T	0.0186899243136297	0.00078410101438518	1.00022191335068e-77	gene usage	TRUE	7	142349155	0.445843828715365	397	5.09937968942526e-11	TRBV28
rs10272640	16812461	G/A	0.0186899243136297	0.00078410101438518	1.00022191335068e-77	gene usage	TRUE	7	142349888	0.445843828715365	397	5.09937968942526e-11	TRBV28
rs9640374	16812472	T/C	0.0186899243136297	0.00078410101438518	1.00022191335068e-77	gene usage	TRUE	7	142350581	0.445843828715365	397	5.09937968942526e-11	TRBV28
rs2078177	16812552	C/T	0.0186899243136297	0.00078410101438518	1.00022191335068e-77	gene usage	TRUE	7	142357005	0.445843828715365	397	5.09937968942526e-11	TRBV28
rs10255274	16812568	C/T	0.0186899243136297	0.00078410101438518	1.00022191335068e-77	gene usage	TRUE	7	142357921	0.445843828715365	397	5.09937968942526e-11	TRBV28
rs139199483	16812572	G/T	0.0186899243136297	0.00078410101438518	1.00022191335068e-77	gene usage	TRUE	7	142358153	0.445843828715365	397	5.09937968942526e-11	TRBV28
rs7809052	16812958	A/G	0.00276880759959933	0.00011601088182248	1.39982329583409e-77	gene usage	FALSE	7	142386198	0.351145038167939	393	5.09937968942526e-11	TRBV28
rs4019267	16812834	A/G	0.00272884652320116	0.00011442192472657	1.41684755993299e-77	gene usage	FALSE	7	142376196	0.454314720812183	394	5.09937968942526e-11	TRBV28
rs62471369	16812917	G/A	0.00277122932923143	0.00011606426381885	1.49324269618919e-77	gene usage	FALSE	7	142382864	0.350765306122449	392	5.09937968942526e-11	TRBV28
SNP_A-1991546:rs9640373	16812468	A/G	0.0187096209130909	0.00078773439853801	1.94153271705156e-77	gene usage	TRUE	7	142350234	0.445979899497487	398	5.09937968942526e-11	TRBV28
rs58504986	16812814	A/G	0.00273530038641477	0.00011485306037609	2.28353975047355e-77	gene usage	FALSE	7	142374633	0.455470737913486	393	5.09937968942526e-11	TRBV28
rs4726551	16812738	G/C	-0.0027293127644734	0.00011489529937017	2.55796777146713e-77	gene usage	FALSE	7	142370795	0.455808080808081	396	5.09937968942526e-11	TRBV28
rs10256911	16813289	T/A	0.00277935676763853	0.00011724964572968	4.84163882813302e-77	gene usage	FALSE	7	142407888	0.353164556962025	395	5.09937968942526e-11	TRBV28
rs4726541	16812672	T/C	0.0027240997794162	0.00011524253472459	9.18713501263451e-77	gene usage	FALSE	7	142366815	0.456962025316456	395	5.09937968942526e-11	TRBV28
rs4726539	16812663	A/G	-0.0027240997794162	0.00011524253472459	9.18713501263556e-77	gene usage	FALSE	7	142365756	0.456962025316456	395	5.09937968942526e-11	TRBV28
rs6952167	16813138	G/A	-0.00276153892964836	0.00011720915340025	1.42197871179651e-76	gene usage	FALSE	7	142399231	0.351385390428212	397	5.09937968942526e-11	TRBV28
rs35881558	16811633	G/C	0.0003309493347585	1.39922532780286e-05	1.49115030770159e-76	gene usage	FALSE	7	142241371	0.375959079283888	391	5.09937968942526e-11	TRBV10-2
rs2213212	16813267	A/C	-0.0027741194119427	0.00011769092578461	1.74574053971968e-76	gene usage	FALSE	7	142406737	0.349367088607595	395	5.09937968942526e-11	TRBV28
rs6948319	16813103	G/A	0.00276107712714122	0.00011737694567565	2.0444523131415e-76	gene usage	FALSE	7	142396847	0.348866498740554	397	5.09937968942526e-11	TRBV28
rs4725591	16813143	C/T	0.00276107712714122	0.00011737694567565	2.0444523131415e-76	gene usage	FALSE	7	142399587	0.348866498740554	397	5.09937968942526e-11	TRBV28
rs57984547	16813244	G/A	0.00276107712714122	0.00011737694567565	2.0444523131415e-76	gene usage	FALSE	7	142405063	0.348866498740554	397	5.09937968942526e-11	TRBV28
rs4726543	16812674	A/C	0.00272112118737817	0.00011586731163131	5.44179352603177e-76	gene usage	FALSE	7	142367017	0.455470737913486	393	5.09937968942526e-11	TRBV28
	16809335	TAA/T	0.0102077290024864	0.00043518959137918	1.13853278650878e-75	gene usage	TRUE	7	142047411	0.352564102564103	390	5.09937968942526e-11	TRBV7-2
rs17296	16813222	G/A	0.00274738500328035	0.00011787354226672	1.89886149664162e-75	gene usage	FALSE	7	142403708	0.347222222222222	396	5.09937968942526e-11	TRBV28
rs928943	16813072	T/C	0.0187920877618303	0.00080598376058856	2.37523861058932e-75	gene usage	TRUE	7	142394082	0.348984771573604	394	5.09937968942526e-11	TRBV28
rs6972116	16812900	G/A	0.0187909287476329	0.00080737244847713	5.55922840834879e-75	gene usage	TRUE	7	142381810	0.352941176470588	391	5.09937968942526e-11	TRBV28
rs1986053	16812602	A/C	0.0184374932437649	0.00079582851069268	6.35442684469585e-75	gene usage	TRUE	7	142360312	0.444584382871537	397	5.09937968942526e-11	TRBV28
rs6953984	16813027	G/A	0.0186972650068474	0.00080613961289898	7.69968464711428e-75	gene usage	TRUE	7	142390627	0.350253807106599	394	5.09937968942526e-11	TRBV28
rs11763563:kgp8934314	16811794	T/C	0.00032863597302419	1.41988162494026e-05	1.05802465750053e-74	gene usage	FALSE	7	142251395	0.374683544303797	395	5.09937968942526e-11	TRBV10-2
rs1540261	16811706	A/G	0.00032871474013907	1.42023102267572e-05	1.05953724196516e-74	gene usage	FALSE	7	142246697	0.374683544303797	395	5.09937968942526e-11	TRBV10-2
rs6954927	16812894	T/G	0.018722817898565	0.00080691766224742	1.10106213773187e-74	gene usage	TRUE	7	142381519	0.351662404092072	391	5.09937968942526e-11	TRBV28
rs6973496	16812903	C/A	0.018722817898565	0.00080691766224742	1.10106213773187e-74	gene usage	TRUE	7	142381965	0.351662404092072	391	5.09937968942526e-11	TRBV28
SNP_A-2310263:rs6979421	16811278	C/T	-0.00539507076846479	0.00023372471092499	1.24759150374572e-74	gene usage	TRUE	7	142213677	0.242462311557789	398	5.09937968942526e-11	TRBV7-3
	16812608	C/<CN0>	-0.00269932193004402	0.00011700663793071	1.63905436875306e-74	gene usage	FALSE	7	142360544	0.459697732997481	397	5.09937968942526e-11	TRBV28
rs61709497	16811338	G/A	-0.00538615313860084	0.0002333700213701	1.7196200346793e-74	gene usage	TRUE	7	142218349	0.241161616161616	396	5.09937968942526e-11	TRBV7-3
rs4644154	16811340	G/A	-0.00538615313860084	0.0002333700213701	1.7196200346793e-74	gene usage	TRUE	7	142218501	0.241161616161616	396	5.09937968942526e-11	TRBV7-3
rs4573167	16811341	G/A	-0.00538615313860084	0.0002333700213701	1.7196200346793e-74	gene usage	TRUE	7	142218514	0.241161616161616	396	5.09937968942526e-11	TRBV7-3
rs4556007	16811343	G/A	-0.00538615313860084	0.0002333700213701	1.7196200346793e-74	gene usage	TRUE	7	142218661	0.241161616161616	396	5.09937968942526e-11	TRBV7-3
rs4439035	16811344	C/A	-0.00538615313860084	0.0002333700213701	1.7196200346793e-74	gene usage	TRUE	7	142218717	0.241161616161616	396	5.09937968942526e-11	TRBV7-3
rs60208383	16811357	A/T	-0.00538615313860084	0.0002333700213701	1.7196200346793e-74	gene usage	TRUE	7	142219460	0.241161616161616	396	5.09937968942526e-11	TRBV7-3
rs977807	16811374	C/T	-0.00538615313860084	0.0002333700213701	1.7196200346793e-74	gene usage	TRUE	7	142221411	0.241161616161616	396	5.09937968942526e-11	TRBV7-3
rs977806	16811375	C/T	-0.00538615313860084	0.0002333700213701	1.7196200346793e-74	gene usage	TRUE	7	142221423	0.241161616161616	396	5.09937968942526e-11	TRBV7-3
rs59031705	16811379	G/A	-0.00538615313860084	0.0002333700213701	1.7196200346793e-74	gene usage	TRUE	7	142221742	0.241161616161616	396	5.09937968942526e-11	TRBV7-3
rs11761002	16811383	T/C	-0.00538615313860084	0.0002333700213701	1.7196200346793e-74	gene usage	TRUE	7	142222184	0.241161616161616	396	5.09937968942526e-11	TRBV7-3
rs6961143	16811385	T/G	-0.00538615313860084	0.0002333700213701	1.7196200346793e-74	gene usage	TRUE	7	142222364	0.241161616161616	396	5.09937968942526e-11	TRBV7-3
rs6942606	16811388	C/T	-0.00538615313860084	0.0002333700213701	1.7196200346793e-74	gene usage	TRUE	7	142222418	0.241161616161616	396	5.09937968942526e-11	TRBV7-3
rs6959736	16811390	T/C	-0.00538615313860084	0.0002333700213701	1.7196200346793e-74	gene usage	TRUE	7	142222545	0.241161616161616	396	5.09937968942526e-11	TRBV7-3
rs6464496	16811397	T/C	-0.00538615313860084	0.0002333700213701	1.7196200346793e-74	gene usage	TRUE	7	142222800	0.241161616161616	396	5.09937968942526e-11	TRBV7-3
rs67352649	16811399	A/G	-0.00538615313860084	0.0002333700213701	1.7196200346793e-74	gene usage	TRUE	7	142222903	0.241161616161616	396	5.09937968942526e-11	TRBV7-3
rs6464494:kgp1415286	16811400	C/T	-0.00538615313860084	0.0002333700213701	1.7196200346793e-74	gene usage	TRUE	7	142222904	0.241161616161616	396	5.09937968942526e-11	TRBV7-3
rs6464493	16811407	T/C	-0.00538615313860084	0.0002333700213701	1.7196200346793e-74	gene usage	TRUE	7	142223389	0.241161616161616	396	5.09937968942526e-11	TRBV7-3
rs7809052	16812958	A/G	0.0186650515724616	0.00080774455761894	2.04271510058575e-74	gene usage	TRUE	7	142386198	0.351145038167939	393	5.09937968942526e-11	TRBV28
rs12703471:kgp12093703	16811816	A/G	0.00032908238813599	1.42714327566297e-05	2.10823766735314e-74	gene usage	FALSE	7	142252520	0.375	396	5.09937968942526e-11	TRBV10-2
rs62471369	16812917	G/A	0.0186819969992606	0.00080810725733511	2.13853311663904e-74	gene usage	TRUE	7	142382864	0.350765306122449	392	5.09937968942526e-11	TRBV28
rs13245498	16812484	G/A	0.00269747271087238	0.00011763130928321	5.42452146335069e-74	gene usage	FALSE	7	142351215	0.459798994974874	398	5.09937968942526e-11	TRBV28
rs2367328	16812497	T/A	0.00269747271087238	0.00011763130928321	5.42452146335069e-74	gene usage	FALSE	7	142351638	0.459798994974874	398	5.09937968942526e-11	TRBV28
rs7789175	16812527	G/T	0.00269747271087238	0.00011763130928321	5.42452146335069e-74	gene usage	FALSE	7	142354435	0.459798994974874	398	5.09937968942526e-11	TRBV28
rs2078176	16812550	G/A	0.00269747271087238	0.00011763130928321	5.42452146335069e-74	gene usage	FALSE	7	142356859	0.459798994974874	398	5.09937968942526e-11	TRBV28
rs2367329	16812575	A/G	0.00269747271087238	0.00011763130928321	5.42452146335069e-74	gene usage	FALSE	7	142358318	0.459798994974874	398	5.09937968942526e-11	TRBV28
rs2156963	16812582	T/C	0.00269747271087238	0.00011763130928321	5.42452146335069e-74	gene usage	FALSE	7	142358714	0.459798994974874	398	5.09937968942526e-11	TRBV28
rs6968913	16812324	G/A	-0.00269747271087237	0.00011763130928321	5.424521463351e-74	gene usage	FALSE	7	142341151	0.459798994974874	398	5.09937968942526e-11	TRBV28
rs6464510	16812330	A/G	-0.00269747271087237	0.00011763130928321	5.424521463351e-74	gene usage	FALSE	7	142341323	0.459798994974874	398	5.09937968942526e-11	TRBV28
rs6943492	16812422	T/C	-0.00269747271087237	0.00011763130928321	5.424521463351e-74	gene usage	FALSE	7	142347046	0.459798994974874	398	5.09937968942526e-11	TRBV28
rs4726538	16812429	C/T	-0.00269747271087237	0.00011763130928321	5.424521463351e-74	gene usage	FALSE	7	142347696	0.459798994974874	398	5.09937968942526e-11	TRBV28
rs7805813	16812471	A/C	-0.00269747271087237	0.00011763130928321	5.424521463351e-74	gene usage	FALSE	7	142350384	0.459798994974874	398	5.09937968942526e-11	TRBV28
rs35925753	16812486	T/A	-0.00269747271087237	0.00011763130928321	5.424521463351e-74	gene usage	FALSE	7	142351280	0.459798994974874	398	5.09937968942526e-11	TRBV28
rs10252430	16812309	C/G	-0.0194705755556174	0.00081830261063839	6.83814407375659e-74	gene usage	TRUE	7	142339392	0.461095100864553	347	5.09937968942526e-11	TRBV28
rs6954392	16812271	A/G	-0.00269737696400191	0.0001177729561852	8.24118396934382e-74	gene usage	FALSE	7	142336476	0.459697732997481	397	5.09937968942526e-11	TRBV28
SNP_A-2273812:rs2367327	16812341	G/C	-0.00269032248593007	0.00011740670023893	8.51666069402261e-74	gene usage	FALSE	7	142342355	0.460858585858586	396	5.09937968942526e-11	TRBV28
rs1963770	16812630	G/C	0.0183542607956095	0.0008012840768666	1.23234864642465e-73	gene usage	TRUE	7	142362459	0.442893401015228	394	5.09937968942526e-11	TRBV28
rs34485282	16812269	T/C	-0.00269732638167642	0.0001179270121714	1.27555299535556e-73	gene usage	FALSE	7	142336341	0.45959595959596	396	5.09937968942526e-11	TRBV28
rs55948249	16811381	A/G	-0.00537578882206992	0.00023549572280939	2.28067399434401e-73	gene usage	TRUE	7	142221948	0.239240506329114	395	5.09937968942526e-11	TRBV7-3
rs10256911	16813289	T/A	0.0186778885312568	0.00081928417591966	3.04074909196998e-73	gene usage	TRUE	7	142407888	0.353164556962025	395	5.09937968942526e-11	TRBV28
rs10250774	16812431	T/A	-0.00268877515982296	0.00011802534595624	3.09563196076354e-73	gene usage	FALSE	7	142347773	0.460858585858586	396	5.09937968942526e-11	TRBV28
rs361495	16811934	G/A	0.00032863195896747	1.4442318573389e-05	3.47829201924887e-73	gene usage	FALSE	7	142259062	0.375314861460957	397	5.09937968942526e-11	TRBV10-2
rs361494	16811935	G/A	0.00032863195896747	1.4442318573389e-05	3.47829201924887e-73	gene usage	FALSE	7	142259069	0.375314861460957	397	5.09937968942526e-11	TRBV10-2
rs6948319	16813103	G/A	0.0185906470641972	0.00081760204093571	4.09362339020355e-73	gene usage	TRUE	7	142396847	0.348866498740554	397	5.09937968942526e-11	TRBV28
rs4725591	16813143	C/T	0.0185906470641972	0.00081760204093571	4.09362339020355e-73	gene usage	TRUE	7	142399587	0.348866498740554	397	5.09937968942526e-11	TRBV28
rs57984547	16813244	G/A	0.0185906470641972	0.00081760204093571	4.09362339020355e-73	gene usage	TRUE	7	142405063	0.348866498740554	397	5.09937968942526e-11	TRBV28
rs2213212	16813267	A/C	-0.018674381779373	0.0008202766465383	4.1388027467581e-73	gene usage	TRUE	7	142406737	0.349367088607595	395	5.09937968942526e-11	TRBV28
rs6952167	16813138	G/A	-0.0185667208579824	0.00081808449245121	6.19438661670445e-73	gene usage	TRUE	7	142399231	0.351385390428212	397	5.09937968942526e-11	TRBV28
rs10267478	16812435	C/G	-0.00268945673149947	0.00011869329455291	1.16711385129172e-72	gene usage	FALSE	7	142348133	0.456962025316456	395	5.09937968942526e-11	TRBV28
rs4726562	16813215	C/T	0.00271160704416898	0.00011981579087554	1.52201289688223e-72	gene usage	FALSE	7	142403218	0.343037974683544	395	5.09937968942526e-11	TRBV28
rs57382817	16811382	G/A	-0.00537235794052372	0.000237626397566	2.1874931085526e-72	gene usage	TRUE	7	142221952	0.237309644670051	394	5.09937968942526e-11	TRBV7-3
rs17296	16813222	G/A	0.0185029570968601	0.00082029790277251	2.74344031944035e-72	gene usage	TRUE	7	142403708	0.347222222222222	396	5.09937968942526e-11	TRBV28
rs2366936	16812053	A/G	0.00032791556257603	1.46405722892416e-05	1.92834007782577e-71	gene usage	FALSE	7	142268768	0.375318066157761	393	5.09937968942526e-11	TRBV10-2
rs36065131	16812059	C/T	0.00032791556257603	1.46405722892416e-05	1.92834007782577e-71	gene usage	FALSE	7	142269278	0.375318066157761	393	5.09937968942526e-11	TRBV10-2
rs35183779	16812062	A/G	0.00032791556257603	1.46405722892416e-05	1.92834007782577e-71	gene usage	FALSE	7	142269457	0.375318066157761	393	5.09937968942526e-11	TRBV10-2
rs13244175	16812411	T/C	0.00266524549066203	0.00011949161803389	2.76089851588561e-71	gene usage	FALSE	7	142346294	0.449622166246851	397	5.09937968942526e-11	TRBV28
rs7790425:kgp8381418	16812528	C/A	0.00264588024656433	0.00011878424037469	3.24204310020764e-71	gene usage	FALSE	7	142354493	0.451005025125628	398	5.09937968942526e-11	TRBV28
SNP_A-1991547:rs7776874	16812529	T/A	0.00264588024656433	0.00011878424037469	3.24204310020764e-71	gene usage	FALSE	7	142354519	0.451005025125628	398	5.09937968942526e-11	TRBV28
SNP_A-2029093:rs6965629	16811924	C/G	0.00032177216688987	1.45075363600476e-05	8.1911347047243e-71	gene usage	FALSE	7	142258519	0.376884422110553	398	5.09937968942526e-11	TRBV10-2
rs10246269	16812414	A/G	0.00265110890393817	0.00011981628222935	1.56984184290981e-70	gene usage	FALSE	7	142346487	0.445843828715365	397	5.09937968942526e-11	TRBV28
rs17299	16812451	C/T	0.00265110890393817	0.00011981628222935	1.56984184290981e-70	gene usage	FALSE	7	142349155	0.445843828715365	397	5.09937968942526e-11	TRBV28
rs10272640	16812461	G/A	0.00265110890393817	0.00011981628222935	1.56984184290981e-70	gene usage	FALSE	7	142349888	0.445843828715365	397	5.09937968942526e-11	TRBV28
rs9640374	16812472	T/C	0.00265110890393817	0.00011981628222935	1.56984184290981e-70	gene usage	FALSE	7	142350581	0.445843828715365	397	5.09937968942526e-11	TRBV28
rs2078177	16812552	C/T	0.00265110890393817	0.00011981628222935	1.56984184290981e-70	gene usage	FALSE	7	142357005	0.445843828715365	397	5.09937968942526e-11	TRBV28
rs10255274	16812568	C/T	0.00265110890393817	0.00011981628222935	1.56984184290981e-70	gene usage	FALSE	7	142357921	0.445843828715365	397	5.09937968942526e-11	TRBV28
rs139199483	16812572	G/T	0.00265110890393817	0.00011981628222935	1.56984184290981e-70	gene usage	FALSE	7	142358153	0.445843828715365	397	5.09937968942526e-11	TRBV28
rs2097229	16811993	A/T	0.00032189095303534	1.45638913385446e-05	2.95848345220576e-70	gene usage	FALSE	7	142263758	0.379441624365482	394	5.09937968942526e-11	TRBV10-2
SNP_A-1991546:rs9640373	16812468	A/G	0.00265420515391326	0.0001204132667068	3.12543765294757e-70	gene usage	FALSE	7	142350234	0.445979899497487	398	5.09937968942526e-11	TRBV28
rs4726562	16813215	C/T	0.0181769545653697	0.00083790869603826	1.38301547058363e-68	gene usage	TRUE	7	142403218	0.343037974683544	395	5.09937968942526e-11	TRBV28
rs1986053	16812602	A/C	0.00261808007809258	0.00012117439980483	2.52487126695668e-68	gene usage	FALSE	7	142360312	0.444584382871537	397	5.09937968942526e-11	TRBV28
rs1963770	16812630	G/C	0.00261922216929181	0.00012110931391091	2.99131408591151e-68	gene usage	FALSE	7	142362459	0.442893401015228	394	5.09937968942526e-11	TRBV28
SNP_A-1917408:rs11768398	16811611	C/T	-0.00177370526050647	8.23193018286489e-05	3.98276044401327e-68	gene usage	FALSE	7	142239119	0.479899497487437	398	5.09937968942526e-11	TRBV4-3
rs10252430	16812309	C/G	-0.00276463749979299	0.00012498294605316	2.08614252647341e-67	gene usage	FALSE	7	142339392	0.461095100864553	347	5.09937968942526e-11	TRBV28
rs28489537	16809246	A/T	0.00184948778262561	8.75671811018544e-05	2.90520718670123e-66	gene usage	FALSE	7	142042053	0.361460957178841	397	5.09937968942526e-11	TRBV4-3
rs28568977	16809261	G/A	0.00184948778262561	8.75671811018544e-05	2.90520718670123e-66	gene usage	FALSE	7	142043057	0.361460957178841	397	5.09937968942526e-11	TRBV4-3
rs2011393	16809271	A/C	0.00184948778262561	8.75671811018544e-05	2.90520718670123e-66	gene usage	FALSE	7	142043931	0.361460957178841	397	5.09937968942526e-11	TRBV4-3
SNP_A-4231639:rs2011382	16809273	T/C	0.00184948778262561	8.75671811018544e-05	2.90520718670123e-66	gene usage	FALSE	7	142044047	0.361460957178841	397	5.09937968942526e-11	TRBV4-3
SNP_A-2223276:rs1966252	16809289	G/C	0.00184948778262561	8.75671811018544e-05	2.90520718670123e-66	gene usage	FALSE	7	142044929	0.361460957178841	397	5.09937968942526e-11	TRBV4-3
rs59775248	16809212	T/C	0.0018493609325504	8.75462941035282e-05	3.15513791453679e-66	gene usage	FALSE	7	142039278	0.361111111111111	396	5.09937968942526e-11	TRBV4-3
rs2266158	16809343	A/G	0.0101807626819171	0.0004675077461912	3.96068947776436e-66	gene usage	TRUE	7	142047684	0.334770114942529	348	5.09937968942526e-11	TRBV7-2
rs199566815	16809332	A/AT	0.00184240577437741	8.72376212063848e-05	7.62789321173149e-66	gene usage	FALSE	7	142047342	0.361182519280206	389	5.09937968942526e-11	TRBV4-3
rs56186768	16809340	G/A	0.0102125550664667	0.00047126111042666	1.1960814635342e-65	gene usage	TRUE	7	142047659	0.332853025936599	347	5.09937968942526e-11	TRBV7-2
rs2019958	16809317	G/A	0.00184835077801147	8.8226712726804e-05	2.18958852832743e-65	gene usage	FALSE	7	142046607	0.359137055837564	394	5.09937968942526e-11	TRBV4-3
rs10250774	16812431	T/A	0.00157883706614833	7.57186509269463e-05	4.56035688149901e-65	gene usage	TRUE	7	142347773	0.460858585858586	396	5.09937968942526e-11	TRBV12-5
rs13245498	16812484	G/A	-0.00157748428600324	7.6039361107393e-05	1.02554098156591e-64	gene usage	TRUE	7	142351215	0.459798994974874	398	5.09937968942526e-11	TRBV12-5
rs2367328	16812497	T/A	-0.00157748428600324	7.6039361107393e-05	1.02554098156591e-64	gene usage	TRUE	7	142351638	0.459798994974874	398	5.09937968942526e-11	TRBV12-5
rs7789175	16812527	G/T	-0.00157748428600324	7.6039361107393e-05	1.02554098156591e-64	gene usage	TRUE	7	142354435	0.459798994974874	398	5.09937968942526e-11	TRBV12-5
rs2078176	16812550	G/A	-0.00157748428600324	7.6039361107393e-05	1.02554098156591e-64	gene usage	TRUE	7	142356859	0.459798994974874	398	5.09937968942526e-11	TRBV12-5
rs2367329	16812575	A/G	-0.00157748428600324	7.6039361107393e-05	1.02554098156591e-64	gene usage	TRUE	7	142358318	0.459798994974874	398	5.09937968942526e-11	TRBV12-5
rs2156963	16812582	T/C	-0.00157748428600324	7.6039361107393e-05	1.02554098156591e-64	gene usage	TRUE	7	142358714	0.459798994974874	398	5.09937968942526e-11	TRBV12-5
rs6968913	16812324	G/A	0.00157748428600324	7.6039361107393e-05	1.02554098156597e-64	gene usage	TRUE	7	142341151	0.459798994974874	398	5.09937968942526e-11	TRBV12-5
rs6464510	16812330	A/G	0.00157748428600324	7.6039361107393e-05	1.02554098156597e-64	gene usage	TRUE	7	142341323	0.459798994974874	398	5.09937968942526e-11	TRBV12-5
rs6943492	16812422	T/C	0.00157748428600324	7.6039361107393e-05	1.02554098156597e-64	gene usage	TRUE	7	142347046	0.459798994974874	398	5.09937968942526e-11	TRBV12-5
rs4726538	16812429	C/T	0.00157748428600324	7.6039361107393e-05	1.02554098156597e-64	gene usage	TRUE	7	142347696	0.459798994974874	398	5.09937968942526e-11	TRBV12-5
rs7805813	16812471	A/C	0.00157748428600324	7.6039361107393e-05	1.02554098156597e-64	gene usage	TRUE	7	142350384	0.459798994974874	398	5.09937968942526e-11	TRBV12-5
rs35925753	16812486	T/A	0.00157748428600324	7.6039361107393e-05	1.02554098156597e-64	gene usage	TRUE	7	142351280	0.459798994974874	398	5.09937968942526e-11	TRBV12-5
	16812608	C/<CN0>	0.00157785280349965	7.6092342997491e-05	1.260516660029e-64	gene usage	TRUE	7	142360544	0.459697732997481	397	5.09937968942526e-11	TRBV12-5
rs28489537	16809246	A/T	0.00899525863951084	0.00043379932148808	1.26095473954617e-64	gene usage	TRUE	7	142042053	0.361460957178841	397	5.09937968942526e-11	TRBV4-3
rs28568977	16809261	G/A	0.00899525863951084	0.00043379932148808	1.26095473954617e-64	gene usage	TRUE	7	142043057	0.361460957178841	397	5.09937968942526e-11	TRBV4-3
rs2011393	16809271	A/C	0.00899525863951084	0.00043379932148808	1.26095473954617e-64	gene usage	TRUE	7	142043931	0.361460957178841	397	5.09937968942526e-11	TRBV4-3
SNP_A-4231639:rs2011382	16809273	T/C	0.00899525863951084	0.00043379932148808	1.26095473954617e-64	gene usage	TRUE	7	142044047	0.361460957178841	397	5.09937968942526e-11	TRBV4-3
SNP_A-2223276:rs1966252	16809289	G/C	0.00899525863951084	0.00043379932148808	1.26095473954617e-64	gene usage	TRUE	7	142044929	0.361460957178841	397	5.09937968942526e-11	TRBV4-3
SNP_A-2273812:rs2367327	16812341	G/C	0.00156326297867844	7.53596958544869e-05	1.30428300996175e-64	gene usage	TRUE	7	142342355	0.460858585858586	396	5.09937968942526e-11	TRBV12-5
rs59775248	16809212	T/C	0.00899469751874996	0.00043383168473461	1.45074029845504e-64	gene usage	TRUE	7	142039278	0.361111111111111	396	5.09937968942526e-11	TRBV4-3
rs6954392	16812271	A/G	0.00157751099387877	7.61371952613495e-05	1.48485185930465e-64	gene usage	TRUE	7	142336476	0.459697732997481	397	5.09937968942526e-11	TRBV12-5
rs13244175	16812411	T/C	-0.00157868660974726	7.63204488688457e-05	2.0794464320131e-64	gene usage	TRUE	7	142346294	0.449622166246851	397	5.09937968942526e-11	TRBV12-5
rs34485282	16812269	T/C	0.00157735317831849	7.62208578694579e-05	2.1179643249097e-64	gene usage	TRUE	7	142336341	0.45959595959596	396	5.09937968942526e-11	TRBV12-5
SNP_A-1917408:rs11768398	16811611	C/T	-0.00851118347372294	0.00041194140017857	2.35070863031701e-64	gene usage	TRUE	7	142239119	0.479899497487437	398	5.09937968942526e-11	TRBV4-3
SNP_A-2314632:rs17254:kgp5218095	16812652	G/A	0.00262114688139104	0.00012690350511033	2.50579523019698e-64	gene usage	FALSE	7	142364553	0.347989949748744	398	5.09937968942526e-11	TRBV28
rs7790425:kgp8381418	16812528	C/A	-0.00156233962987756	7.57602114123513e-05	3.44728718346221e-64	gene usage	TRUE	7	142354493	0.451005025125628	398	5.09937968942526e-11	TRBV12-5
SNP_A-1991547:rs7776874	16812529	T/A	-0.00156233962987756	7.57602114123513e-05	3.44728718346221e-64	gene usage	TRUE	7	142354519	0.451005025125628	398	5.09937968942526e-11	TRBV12-5
SNP_A-1991546:rs9640373	16812468	A/G	-0.00157416964272415	7.63666020071503e-05	3.75996241072231e-64	gene usage	TRUE	7	142350234	0.445979899497487	398	5.09937968942526e-11	TRBV12-5
rs199566815	16809332	A/AT	0.00896551235605972	0.00043289119359381	3.99851181637523e-64	gene usage	TRUE	7	142047342	0.361182519280206	389	5.09937968942526e-11	TRBV4-3
rs10246269	16812414	A/G	-0.00157310690008108	7.6329972417129e-05	4.36809235658525e-64	gene usage	TRUE	7	142346487	0.445843828715365	397	5.09937968942526e-11	TRBV12-5
rs17299	16812451	C/T	-0.00157310690008108	7.6329972417129e-05	4.36809235658525e-64	gene usage	TRUE	7	142349155	0.445843828715365	397	5.09937968942526e-11	TRBV12-5
rs10272640	16812461	G/A	-0.00157310690008108	7.6329972417129e-05	4.36809235658525e-64	gene usage	TRUE	7	142349888	0.445843828715365	397	5.09937968942526e-11	TRBV12-5
rs9640374	16812472	T/C	-0.00157310690008108	7.6329972417129e-05	4.36809235658525e-64	gene usage	TRUE	7	142350581	0.445843828715365	397	5.09937968942526e-11	TRBV12-5
rs2078177	16812552	C/T	-0.00157310690008108	7.6329972417129e-05	4.36809235658525e-64	gene usage	TRUE	7	142357005	0.445843828715365	397	5.09937968942526e-11	TRBV12-5
rs10255274	16812568	C/T	-0.00157310690008108	7.6329972417129e-05	4.36809235658525e-64	gene usage	TRUE	7	142357921	0.445843828715365	397	5.09937968942526e-11	TRBV12-5
rs139199483	16812572	G/T	-0.00157310690008108	7.6329972417129e-05	4.36809235658525e-64	gene usage	TRUE	7	142358153	0.445843828715365	397	5.09937968942526e-11	TRBV12-5
rs4726539	16812663	A/G	0.00155812221553063	7.55428974525371e-05	4.64588450857957e-64	gene usage	TRUE	7	142365756	0.456962025316456	395	5.09937968942526e-11	TRBV12-5
rs4726541	16812672	T/C	-0.00155812221553063	7.55428974525371e-05	4.64588450857957e-64	gene usage	TRUE	7	142366815	0.456962025316456	395	5.09937968942526e-11	TRBV12-5
rs3114486	16814608	T/C	-0.00338178942805919	0.00010089855056838	1.05958819247767e-63	gene usage	FALSE	7	142492930	0.421641791044776	134	5.09937968942526e-11	TRBJ1-6
rs2019958	16809317	G/A	0.00899047311060443	0.00043790640994524	1.31502036002127e-63	gene usage	TRUE	7	142046607	0.359137055837564	394	5.09937968942526e-11	TRBV4-3
rs10267478	16812435	C/G	0.0015664621132266	7.63984813217479e-05	1.52981034103788e-63	gene usage	TRUE	7	142348133	0.456962025316456	395	5.09937968942526e-11	TRBV12-5
rs3114486	16814608	T/C	-0.0148408846134923	0.00044471140640685	1.71262904280193e-63	gene usage	TRUE	7	142492930	0.421641791044776	134	5.09937968942526e-11	TRBJ1-6
rs1986053	16812602	A/C	-0.0015640188559435	7.65061984947853e-05	2.23183067617588e-63	gene usage	TRUE	7	142360312	0.444584382871537	397	5.09937968942526e-11	TRBV12-5
rs4726543	16812674	A/C	-0.00155581976714918	7.59646782186974e-05	2.38689708786294e-63	gene usage	TRUE	7	142367017	0.455470737913486	393	5.09937968942526e-11	TRBV12-5
rs67056720	16811589	C/T	0.00132767379868862	6.51337927135611e-05	3.99144704055107e-63	gene usage	TRUE	7	142237731	0.103274559193955	397	5.09937968942526e-11	TRBV11-1
rs73544508:kgp12148504	16811591	A/G	0.00132767379868862	6.51337927135611e-05	3.99144704055107e-63	gene usage	TRUE	7	142237777	0.103274559193955	397	5.09937968942526e-11	TRBV11-1
rs67585481	16811593	G/A	0.00132767379868862	6.51337927135611e-05	3.99144704055107e-63	gene usage	TRUE	7	142237810	0.103274559193955	397	5.09937968942526e-11	TRBV11-1
rs6950294	16811426	G/A	0.00132398699492339	6.50117500316394e-05	4.2977462037401e-63	gene usage	TRUE	7	142224413	0.103015075376884	398	5.09937968942526e-11	TRBV11-1
SNP_A-4236515:rs6950275	16811428	G/A	0.00132398699492339	6.50117500316394e-05	4.2977462037401e-63	gene usage	TRUE	7	142224458	0.103015075376884	398	5.09937968942526e-11	TRBV11-1
rs10269219	16811665	G/C	0.0013229502628098	6.50808464731572e-05	6.91516617852693e-63	gene usage	TRUE	7	142243889	0.103274559193955	397	5.09937968942526e-11	TRBV11-1
rs6961150	16811678	A/G	0.0013229502628098	6.50808464731572e-05	6.91516617852693e-63	gene usage	TRUE	7	142244556	0.103274559193955	397	5.09937968942526e-11	TRBV11-1
SNP_A-1917408:rs11768398	16811611	C/T	-0.00109696250339763	5.41390202247572e-05	1.18729578574243e-62	gene usage	FALSE	7	142239119	0.479899497487437	398	5.09937968942526e-11	TRBV6-3
rs2013987	16812607	A/C	0.00261203019528895	0.00012852450212943	1.23872581317698e-62	gene usage	FALSE	7	142360483	0.346938775510204	392	5.09937968942526e-11	TRBV28
SNP_A-1917408:rs11768398	16811611	C/T	-0.00500670943597215	0.00024716982004171	1.25701345418021e-62	gene usage	TRUE	7	142239119	0.479899497487437	398	5.09937968942526e-11	TRBV6-2
rs1029275	16812627	T/A	0.00261493085440589	0.0001287949229775	1.50758859475304e-62	gene usage	FALSE	7	142362131	0.345663265306122	392	5.09937968942526e-11	TRBV28
rs10272688	16811699	C/A	0.00132207436012317	6.52767288919183e-05	1.77504826196622e-62	gene usage	TRUE	7	142246220	0.10379746835443	395	5.09937968942526e-11	TRBV11-1
	16809335	TAA/T	0.00181477843596672	8.93653165051618e-05	1.79554941133223e-62	gene usage	FALSE	7	142047411	0.352564102564103	390	5.09937968942526e-11	TRBV4-3
AFFX-SNP_8408584:rs361467	16811418	T/C	0.00132194040087579	6.53826008578117e-05	2.24594042684828e-62	gene usage	TRUE	7	142223967	0.102272727272727	396	5.09937968942526e-11	TRBV11-1
rs361465	16811422	T/C	0.00132194040087579	6.53826008578117e-05	2.24594042684828e-62	gene usage	TRUE	7	142224024	0.102272727272727	396	5.09937968942526e-11	TRBV11-1
SNP_A-1917408:rs11768398	16811611	C/T	-0.00109158222939613	5.40725061976311e-05	2.47135534934398e-62	gene usage	FALSE	7	142239119	0.479899497487437	398	5.09937968942526e-11	TRBV6-2
rs66739241	16811497	A/G	0.00134074094956083	6.65844802274527e-05	4.09797907887907e-62	gene usage	TRUE	7	142230635	0.100502512562814	398	5.09937968942526e-11	TRBV11-1
rs66811853	16811599	T/C	0.00134074094956083	6.65844802274527e-05	4.09797907887907e-62	gene usage	TRUE	7	142238391	0.100502512562814	398	5.09937968942526e-11	TRBV11-1
SNP_A-1917408:rs11768398	16811611	C/T	-0.00501085751342151	0.00024888314294318	4.20256369785765e-62	gene usage	TRUE	7	142239119	0.479899497487437	398	5.09937968942526e-11	TRBV6-3
rs4726551	16812738	G/C	0.00154004719908133	7.64930371705757e-05	5.18668623285613e-62	gene usage	TRUE	7	142370795	0.455808080808081	396	5.09937968942526e-11	TRBV12-5
rs73544512	16811590	C/T	0.00134186025028541	6.6694893579814e-05	5.34982873518364e-62	gene usage	TRUE	7	142237757	0.100755667506297	397	5.09937968942526e-11	TRBV11-1
rs17220	16811644	C/A	0.0013396815278502	6.66550928181457e-05	6.55380029081598e-62	gene usage	TRUE	7	142242442	0.100755667506297	397	5.09937968942526e-11	TRBV11-1
rs17308	16811687	C/A	0.0013396815278502	6.66550928181457e-05	6.55380029081598e-62	gene usage	TRUE	7	142245478	0.100755667506297	397	5.09937968942526e-11	TRBV11-1
SNP_A-2314632:rs17254:kgp5218095	16812652	G/A	0.0176537509938845	0.0008797684323856	8.12189480350764e-62	gene usage	TRUE	7	142364553	0.347989949748744	398	5.09937968942526e-11	TRBV28
SNP_A-4278120:rs10243991	16812281	A/G	3.11996618001923e-05	1.56015499423521e-06	1.95617732908019e-61	gene usage	FALSE	7	142337300	0.103535353535354	396	5.09937968942526e-11	TRBV17
rs6464512	16812347	T/C	0.00259791023461195	0.00012969239939295	2.13350543514382e-61	gene usage	FALSE	7	142342670	0.345663265306122	392	5.09937968942526e-11	TRBV28
rs10265119	16811727	C/G	0.00130680787963238	6.54560637616135e-05	2.20787657417477e-61	gene usage	TRUE	7	142247554	0.10427135678392	398	5.09937968942526e-11	TRBV11-1
rs11520893	16811730	A/T	0.00130680787963238	6.54560637616135e-05	2.20787657417477e-61	gene usage	TRUE	7	142247749	0.10427135678392	398	5.09937968942526e-11	TRBV11-1
rs3123	16812377	T/C	0.00260194858465313	0.00013015711607767	2.85444439180666e-61	gene usage	FALSE	7	142344750	0.344783715012723	393	5.09937968942526e-11	TRBV28
rs1963770	16812630	G/C	-0.00153560916510285	7.68672459780049e-05	2.93441830100464e-61	gene usage	TRUE	7	142362459	0.442893401015228	394	5.09937968942526e-11	TRBV12-5
rs6959460	16811394	C/T	0.00134311523801735	6.73211668452425e-05	3.4336459809022e-61	gene usage	TRUE	7	142222707	0.0987341772151898	395	5.09937968942526e-11	TRBV11-1
rs2285027	16812380	C/T	3.18969389516665e-05	1.5979896048254e-06	3.45685800295993e-61	gene usage	FALSE	7	142344964	0.101522842639594	394	5.09937968942526e-11	TRBV17
rs2187633	16812770	C/T	0.00153859635123313	7.71358293035975e-05	4.39759451056599e-61	gene usage	TRUE	7	142372329	0.4529262086514	393	5.09937968942526e-11	TRBV12-5
	16809335	TAA/T	0.0088229039015626	0.00044239748093899	6.19105345907617e-61	gene usage	TRUE	7	142047411	0.352564102564103	390	5.09937968942526e-11	TRBV4-3
rs10226604	16812391	C/T	-3.11772657671708e-05	1.56716754256925e-06	6.63443279697002e-61	gene usage	FALSE	7	142345172	0.106598984771574	394	5.09937968942526e-11	TRBV17
SNP_A-1780815:rs361466	16811421	G/A	0.00130517844355561	6.57814486010138e-05	9.09347947782982e-61	gene usage	TRUE	7	142224011	0.103535353535353	396	5.09937968942526e-11	TRBV11-1
rs6464492	16811432	A/G	0.00131235211672079	6.62123896478861e-05	9.12743844804362e-61	gene usage	TRUE	7	142224915	0.103015075376884	398	5.09937968942526e-11	TRBV11-1
rs7782804	16811436	G/A	0.00131235211672079	6.62123896478861e-05	9.12743844804362e-61	gene usage	TRUE	7	142225115	0.103015075376884	398	5.09937968942526e-11	TRBV11-1
rs12374866	16811441	G/A	0.00131235211672079	6.62123896478861e-05	9.12743844804362e-61	gene usage	TRUE	7	142225282	0.103015075376884	398	5.09937968942526e-11	TRBV11-1
rs12374997	16811442	T/A	0.00131235211672079	6.62123896478861e-05	9.12743844804362e-61	gene usage	TRUE	7	142225328	0.103015075376884	398	5.09937968942526e-11	TRBV11-1
rs60523339	16811456	C/A	0.00131235211672079	6.62123896478861e-05	9.12743844804362e-61	gene usage	TRUE	7	142226785	0.103015075376884	398	5.09937968942526e-11	TRBV11-1
rs59676943	16811457	C/T	0.00131235211672079	6.62123896478861e-05	9.12743844804362e-61	gene usage	TRUE	7	142226882	0.103015075376884	398	5.09937968942526e-11	TRBV11-1
rs58277076	16811459	TA/T	0.00131235211672079	6.62123896478861e-05	9.12743844804362e-61	gene usage	TRUE	7	142226998	0.103015075376884	398	5.09937968942526e-11	TRBV11-1
rs7798099	16811476	C/T	0.00131235211672079	6.62123896478861e-05	9.12743844804362e-61	gene usage	TRUE	7	142228586	0.103015075376884	398	5.09937968942526e-11	TRBV11-1
rs6464490	16811482	C/T	0.00131235211672079	6.62123896478861e-05	9.12743844804362e-61	gene usage	TRUE	7	142228926	0.103015075376884	398	5.09937968942526e-11	TRBV11-1
rs60476204	16811553	C/T	0.00131235211672079	6.62123896478861e-05	9.12743844804362e-61	gene usage	TRUE	7	142235006	0.103015075376884	398	5.09937968942526e-11	TRBV11-1
rs2013987	16812607	A/C	0.0176552896738958	0.00089078042784753	1.6761657550623e-60	gene usage	TRUE	7	142360483	0.346938775510204	392	5.09937968942526e-11	TRBV28
rs7385399	16812288	G/T	0.00257681644112114	0.00013019046295617	1.78823432938589e-60	gene usage	FALSE	7	142337826	0.342639593908629	394	5.09937968942526e-11	TRBV28
rs6464509	16812290	C/T	0.00257681644112114	0.00013019046295617	1.78823432938589e-60	gene usage	FALSE	7	142337855	0.342639593908629	394	5.09937968942526e-11	TRBV28
rs28489537	16809246	A/T	0.00523719939862003	0.00026506628156497	1.85936203509685e-60	gene usage	TRUE	7	142042053	0.361460957178841	397	5.09937968942526e-11	TRBV6-3
rs28568977	16809261	G/A	0.00523719939862003	0.00026506628156497	1.85936203509685e-60	gene usage	TRUE	7	142043057	0.361460957178841	397	5.09937968942526e-11	TRBV6-3
rs2011393	16809271	A/C	0.00523719939862003	0.00026506628156497	1.85936203509685e-60	gene usage	TRUE	7	142043931	0.361460957178841	397	5.09937968942526e-11	TRBV6-3
SNP_A-4231639:rs2011382	16809273	T/C	0.00523719939862003	0.00026506628156497	1.85936203509685e-60	gene usage	TRUE	7	142044047	0.361460957178841	397	5.09937968942526e-11	TRBV6-3
SNP_A-2223276:rs1966252	16809289	G/C	0.00523719939862003	0.00026506628156497	1.85936203509685e-60	gene usage	TRUE	7	142044929	0.361460957178841	397	5.09937968942526e-11	TRBV6-3
rs59775248	16809212	T/C	0.00523678525269119	0.00026493615387714	1.89618444989142e-60	gene usage	TRUE	7	142039278	0.361111111111111	396	5.09937968942526e-11	TRBV6-3
rs1029275	16812627	T/A	0.0176614685926018	0.00089235269185293	2.20269110589388e-60	gene usage	TRUE	7	142362131	0.345663265306122	392	5.09937968942526e-11	TRBV28
rs17711741	16812275	G/A	0.00257724973039427	0.00013037365167283	2.27231477300494e-60	gene usage	FALSE	7	142336832	0.341370558375635	394	5.09937968942526e-11	TRBV28
rs199566815	16809332	A/AT	0.00521790476136638	0.00026429663558314	4.83467279067178e-60	gene usage	TRUE	7	142047342	0.361182519280206	389	5.09937968942526e-11	TRBV6-3
rs3114487	16814606	T/C	-0.0150629014075163	0.00048899062254167	6.00174891190177e-60	gene usage	TRUE	7	142492887	0.425925925925926	135	5.09937968942526e-11	TRBJ1-6
rs58504986	16812814	A/G	-0.00152916144294862	7.78135882449013e-05	7.85006378000366e-60	gene usage	TRUE	7	142374633	0.455470737913486	393	5.09937968942526e-11	TRBV12-5
rs6464512	16812347	T/C	0.0175687409826057	0.00089387174843203	8.4160265808667e-60	gene usage	TRUE	7	142342670	0.345663265306122	392	5.09937968942526e-11	TRBV28
rs3123	16812377	T/C	0.0176095198447307	0.00089713635412408	9.8293803097321e-60	gene usage	TRUE	7	142344750	0.344783715012723	393	5.09937968942526e-11	TRBV28
rs4726526	16811223	G/A	-0.00129790323331188	6.63957838374097e-05	1.32974850337681e-59	gene usage	TRUE	7	142210014	0.108040201005025	398	5.09937968942526e-11	TRBV11-1
rs2019958	16809317	G/A	0.00523745560274298	0.00026750806197451	1.4510501741849e-59	gene usage	TRUE	7	142046607	0.359137055837564	394	5.09937968942526e-11	TRBV6-3
rs28489537	16809246	A/T	0.00518983684153078	0.00026552355823352	1.49789334630501e-59	gene usage	TRUE	7	142042053	0.361460957178841	397	5.09937968942526e-11	TRBV6-2
rs28568977	16809261	G/A	0.00518983684153078	0.00026552355823352	1.49789334630501e-59	gene usage	TRUE	7	142043057	0.361460957178841	397	5.09937968942526e-11	TRBV6-2
rs2011393	16809271	A/C	0.00518983684153078	0.00026552355823352	1.49789334630501e-59	gene usage	TRUE	7	142043931	0.361460957178841	397	5.09937968942526e-11	TRBV6-2
SNP_A-4231639:rs2011382	16809273	T/C	0.00518983684153078	0.00026552355823352	1.49789334630501e-59	gene usage	TRUE	7	142044047	0.361460957178841	397	5.09937968942526e-11	TRBV6-2
SNP_A-2223276:rs1966252	16809289	G/C	0.00518983684153078	0.00026552355823352	1.49789334630501e-59	gene usage	TRUE	7	142044929	0.361460957178841	397	5.09937968942526e-11	TRBV6-2
rs59775248	16809212	T/C	0.0051894354472333	0.00026542369521478	1.55814375909195e-59	gene usage	TRUE	7	142039278	0.361111111111111	396	5.09937968942526e-11	TRBV6-2
rs6464491	16811477	T/A	0.0013061503585669	6.68433793409527e-05	1.73664857166401e-59	gene usage	TRUE	7	142228616	0.101010101010101	396	5.09937968942526e-11	TRBV11-1
rs4019267	16812834	A/G	-0.00153422123881018	7.86667558245019e-05	3.04923941523692e-59	gene usage	TRUE	7	142376196	0.454314720812183	394	5.09937968942526e-11	TRBV12-5
rs3114487	16814606	T/C	-0.00343398345428039	0.00011332503497937	3.63220770059791e-59	gene usage	FALSE	7	142492887	0.425925925925926	135	5.09937968942526e-11	TRBJ1-6
rs199566815	16809332	A/AT	0.00516971624175133	0.00026483239605174	4.17853223962604e-59	gene usage	TRUE	7	142047342	0.361182519280206	389	5.09937968942526e-11	TRBV6-2
rs17163571	16812285	C/T	-3.13052925364232e-05	1.61033738356265e-06	5.11009540445203e-59	gene usage	FALSE	7	142337675	0.0987341772151898	395	5.09937968942526e-11	TRBV17
rs17238	16812376	C/T	-0.00256701436559847	0.000131906756504	6.14995128870492e-59	gene usage	FALSE	7	142344632	0.342710997442455	391	5.09937968942526e-11	TRBV28
rs28489537	16809246	A/T	0.00102521109733545	5.28599535127596e-05	6.59034651565062e-59	gene usage	FALSE	7	142042053	0.361460957178841	397	5.09937968942526e-11	TRBV7-2
rs28568977	16809261	G/A	0.00102521109733545	5.28599535127596e-05	6.59034651565062e-59	gene usage	FALSE	7	142043057	0.361460957178841	397	5.09937968942526e-11	TRBV7-2
rs2011393	16809271	A/C	0.00102521109733545	5.28599535127596e-05	6.59034651565062e-59	gene usage	FALSE	7	142043931	0.361460957178841	397	5.09937968942526e-11	TRBV7-2
SNP_A-4231639:rs2011382	16809273	T/C	0.00102521109733545	5.28599535127596e-05	6.59034651565062e-59	gene usage	FALSE	7	142044047	0.361460957178841	397	5.09937968942526e-11	TRBV7-2
SNP_A-2223276:rs1966252	16809289	G/C	0.00102521109733545	5.28599535127596e-05	6.59034651565062e-59	gene usage	FALSE	7	142044929	0.361460957178841	397	5.09937968942526e-11	TRBV7-2
rs7385399	16812288	G/T	0.0174132097445286	0.00089721521306914	7.70446971181895e-59	gene usage	TRUE	7	142337826	0.342639593908629	394	5.09937968942526e-11	TRBV28
rs6464509	16812290	C/T	0.0174132097445286	0.00089721521306914	7.70446971181895e-59	gene usage	TRUE	7	142337855	0.342639593908629	394	5.09937968942526e-11	TRBV28
rs17711741	16812275	G/A	0.0174267731156398	0.00089791456028767	7.70527611043687e-59	gene usage	TRUE	7	142336832	0.341370558375635	394	5.09937968942526e-11	TRBV28
rs2019958	16809317	G/A	0.00102566823561777	5.28658109997257e-05	8.22737699761201e-59	gene usage	FALSE	7	142046607	0.359137055837564	394	5.09937968942526e-11	TRBV7-2
rs1008660	16811201	T/C	-0.00129550758314245	6.69168608243294e-05	8.45146343004242e-59	gene usage	TRUE	7	142208541	0.10678391959799	398	5.09937968942526e-11	TRBV11-1
rs59775248	16809212	T/C	0.00102520202388068	5.29278181122068e-05	9.26351625743923e-59	gene usage	FALSE	7	142039278	0.361111111111111	396	5.09937968942526e-11	TRBV7-2
rs28489537	16809246	A/T	0.00112341949997142	5.81178464543216e-05	1.24586964299166e-58	gene usage	FALSE	7	142042053	0.361460957178841	397	5.09937968942526e-11	TRBV6-2
rs28568977	16809261	G/A	0.00112341949997142	5.81178464543216e-05	1.24586964299166e-58	gene usage	FALSE	7	142043057	0.361460957178841	397	5.09937968942526e-11	TRBV6-2
rs2011393	16809271	A/C	0.00112341949997142	5.81178464543216e-05	1.24586964299166e-58	gene usage	FALSE	7	142043931	0.361460957178841	397	5.09937968942526e-11	TRBV6-2
SNP_A-4231639:rs2011382	16809273	T/C	0.00112341949997142	5.81178464543216e-05	1.24586964299166e-58	gene usage	FALSE	7	142044047	0.361460957178841	397	5.09937968942526e-11	TRBV6-2
SNP_A-2223276:rs1966252	16809289	G/C	0.00112341949997142	5.81178464543216e-05	1.24586964299166e-58	gene usage	FALSE	7	142044929	0.361460957178841	397	5.09937968942526e-11	TRBV6-2
rs2019958	16809317	G/A	0.00518860656386709	0.00026805462825296	1.27571428894241e-58	gene usage	TRUE	7	142046607	0.359137055837564	394	5.09937968942526e-11	TRBV6-2
rs2734111	16811653	C/T	0.00095179462695209	4.91836830394579e-05	1.33561658100259e-58	gene usage	TRUE	7	142243337	0.256345177664975	394	5.09937968942526e-11	TRBV11-1
rs2734110	16811657	C/A	0.00095179462695209	4.91836830394579e-05	1.33561658100259e-58	gene usage	TRUE	7	142243603	0.256345177664975	394	5.09937968942526e-11	TRBV11-1
rs2855914	16811668	A/G	0.00095179462695209	4.91836830394579e-05	1.33561658100259e-58	gene usage	TRUE	7	142244168	0.256345177664975	394	5.09937968942526e-11	TRBV11-1
rs2855913	16811669	T/A	0.00095179462695209	4.91836830394579e-05	1.33561658100259e-58	gene usage	TRUE	7	142244219	0.256345177664975	394	5.09937968942526e-11	TRBV11-1
rs2855912	16811675	T/C	0.00095179462695209	4.91836830394579e-05	1.33561658100259e-58	gene usage	TRUE	7	142244362	0.256345177664975	394	5.09937968942526e-11	TRBV11-1
rs2855910	16811684	T/C	0.00095179462695209	4.91836830394579e-05	1.33561658100259e-58	gene usage	TRUE	7	142245162	0.256345177664975	394	5.09937968942526e-11	TRBV11-1
rs17306	16811685	A/G	0.00095179462695209	4.91836830394579e-05	1.33561658100259e-58	gene usage	TRUE	7	142245387	0.256345177664975	394	5.09937968942526e-11	TRBV11-1
rs17305	16811686	C/T	0.00095179462695209	4.91836830394579e-05	1.33561658100259e-58	gene usage	TRUE	7	142245474	0.256345177664975	394	5.09937968942526e-11	TRBV11-1
rs17304	16811689	A/G	0.00095179462695209	4.91836830394579e-05	1.33561658100259e-58	gene usage	TRUE	7	142245627	0.256345177664975	394	5.09937968942526e-11	TRBV11-1
rs17303	16811690	G/A	0.00095179462695209	4.91836830394579e-05	1.33561658100259e-58	gene usage	TRUE	7	142245642	0.256345177664975	394	5.09937968942526e-11	TRBV11-1
rs17301	16811693	T/C	0.00095179462695209	4.91836830394579e-05	1.33561658100259e-58	gene usage	TRUE	7	142245833	0.256345177664975	394	5.09937968942526e-11	TRBV11-1
rs59775248	16809212	T/C	0.00112334649465582	5.8126255599494e-05	1.424178066106e-58	gene usage	FALSE	7	142039278	0.361111111111111	396	5.09937968942526e-11	TRBV6-2
rs143255444	16811193	G/A	0.00137515416111461	7.11283908070279e-05	1.75899784976863e-58	gene usage	TRUE	7	142207945	0.0928753180661578	393	5.09937968942526e-11	TRBV11-1
rs17221	16811638	T/A	0.00094902585713035	4.91895767456315e-05	2.6048099212146e-58	gene usage	TRUE	7	142242197	0.255725190839695	393	5.09937968942526e-11	TRBV11-1
rs17218	16811649	A/G	0.00094902585713035	4.91895767456315e-05	2.6048099212146e-58	gene usage	TRUE	7	142242846	0.255725190839695	393	5.09937968942526e-11	TRBV11-1
rs2019958	16809317	G/A	0.00112439225608763	5.83474138402822e-05	2.95607085670449e-58	gene usage	FALSE	7	142046607	0.359137055837564	394	5.09937968942526e-11	TRBV6-2
rs2734107	16811698	G/T	0.0009522957133621	4.94108947437287e-05	3.489369567867e-58	gene usage	TRUE	7	142246218	0.25765306122449	392	5.09937968942526e-11	TRBV11-1
rs2071361	16814629	C/G	-0.00326087979471517	0.000110751643611	4.56031705229467e-58	gene usage	FALSE	7	142494606	0.4375	136	5.09937968942526e-11	TRBJ1-6
rs199566815	16809332	A/AT	0.00111777849527805	5.8048395936276e-05	5.47833570076805e-58	gene usage	FALSE	7	142047342	0.361182519280206	389	5.09937968942526e-11	TRBV6-2
rs199566815	16809332	A/AT	0.00101796656362026	5.2999442195781e-05	8.80870106151726e-58	gene usage	FALSE	7	142047342	0.361182519280206	389	5.09937968942526e-11	TRBV7-2
rs28489537	16809246	A/T	0.00112138769256877	5.86764412572242e-05	1.06702427531031e-57	gene usage	FALSE	7	142042053	0.361460957178841	397	5.09937968942526e-11	TRBV6-3
rs28568977	16809261	G/A	0.00112138769256877	5.86764412572242e-05	1.06702427531031e-57	gene usage	FALSE	7	142043057	0.361460957178841	397	5.09937968942526e-11	TRBV6-3
rs2011393	16809271	A/C	0.00112138769256877	5.86764412572242e-05	1.06702427531031e-57	gene usage	FALSE	7	142043931	0.361460957178841	397	5.09937968942526e-11	TRBV6-3
SNP_A-4231639:rs2011382	16809273	T/C	0.00112138769256877	5.86764412572242e-05	1.06702427531031e-57	gene usage	FALSE	7	142044047	0.361460957178841	397	5.09937968942526e-11	TRBV6-3
SNP_A-2223276:rs1966252	16809289	G/C	0.00112138769256877	5.86764412572242e-05	1.06702427531031e-57	gene usage	FALSE	7	142044929	0.361460957178841	397	5.09937968942526e-11	TRBV6-3
rs59775248	16809212	T/C	0.00112132381630559	5.87018962797863e-05	1.28158233460224e-57	gene usage	FALSE	7	142039278	0.361111111111111	396	5.09937968942526e-11	TRBV6-3
	16809335	TAA/T	0.00515236885037858	0.00026919410199664	1.54029612761589e-57	gene usage	TRUE	7	142047411	0.352564102564103	390	5.09937968942526e-11	TRBV6-3
rs2855909	16811708	G/A	0.00093745353582574	4.92303326470727e-05	2.76341863599093e-57	gene usage	TRUE	7	142246727	0.260152284263959	394	5.09937968942526e-11	TRBV11-1
rs10226608	16812392	C/T	-3.09500161176916e-05	1.62649777599492e-06	3.15571608548349e-57	gene usage	FALSE	7	142345182	0.101522842639594	394	5.09937968942526e-11	TRBV17
rs56784185	16812823	A/G	-3.10764480224634e-05	1.63778330125019e-06	3.73552742301667e-57	gene usage	FALSE	7	142375468	0.0992462311557789	398	5.09937968942526e-11	TRBV17
SNP_A-4212697:rs17163601	16812830	T/C	-3.10764480224634e-05	1.63778330125019e-06	3.73552742301667e-57	gene usage	FALSE	7	142375798	0.0992462311557789	398	5.09937968942526e-11	TRBV17
rs4019266	16812833	G/A	-3.10764480224634e-05	1.63778330125019e-06	3.73552742301667e-57	gene usage	FALSE	7	142376191	0.0992462311557789	398	5.09937968942526e-11	TRBV17
rs4019269	16812836	G/A	-3.10764480224634e-05	1.63778330125019e-06	3.73552742301667e-57	gene usage	FALSE	7	142376282	0.0992462311557789	398	5.09937968942526e-11	TRBV17
SNP_A-4230323:rs28496944	16812838	A/G	-3.10764480224634e-05	1.63778330125019e-06	3.73552742301667e-57	gene usage	FALSE	7	142376380	0.0992462311557789	398	5.09937968942526e-11	TRBV17
rs17837474	16812847	A/G	-3.10764480224634e-05	1.63778330125019e-06	3.73552742301667e-57	gene usage	FALSE	7	142377014	0.0992462311557789	398	5.09937968942526e-11	TRBV17
rs2019958	16809317	G/A	0.00112200103187076	5.90265566255538e-05	3.84575920953848e-57	gene usage	FALSE	7	142046607	0.359137055837564	394	5.09937968942526e-11	TRBV6-3
rs2734106	16811700	C/T	0.00093530882333822	4.92323337357329e-05	3.89522597882217e-57	gene usage	TRUE	7	142246322	0.258227848101266	395	5.09937968942526e-11	TRBV11-1
rs4352756	16811339	G/A	-0.00126207761629553	6.65362873165808e-05	4.3509063715594e-57	gene usage	TRUE	7	142218451	0.109571788413098	397	5.09937968942526e-11	TRBV11-1
rs4445146	16811346	A/G	-0.00126207761629553	6.65362873165808e-05	4.3509063715594e-57	gene usage	TRUE	7	142218831	0.109571788413098	397	5.09937968942526e-11	TRBV11-1
rs11972143	16811353	G/A	-0.00126207761629553	6.65362873165808e-05	4.3509063715594e-57	gene usage	TRUE	7	142219024	0.109571788413098	397	5.09937968942526e-11	TRBV11-1
rs150883173	16811360	A/G	-0.00126207761629553	6.65362873165808e-05	4.3509063715594e-57	gene usage	TRUE	7	142220146	0.109571788413098	397	5.09937968942526e-11	TRBV11-1
rs6960948	16811389	C/G	-0.00126207761629553	6.65362873165808e-05	4.3509063715594e-57	gene usage	TRUE	7	142222488	0.109571788413098	397	5.09937968942526e-11	TRBV11-1
rs4726555	16812802	C/A	-3.10814836013616e-05	1.63875094109229e-06	4.42374787700665e-57	gene usage	FALSE	7	142374072	0.0994962216624685	397	5.09937968942526e-11	TRBV17
rs4726556	16812803	A/G	-3.10814836013616e-05	1.63875094109229e-06	4.42374787700665e-57	gene usage	FALSE	7	142374083	0.0994962216624685	397	5.09937968942526e-11	TRBV17
rs57870414	16812806	C/T	-3.10814836013616e-05	1.63875094109229e-06	4.42374787700665e-57	gene usage	FALSE	7	142374312	0.0994962216624685	397	5.09937968942526e-11	TRBV17
rs17238	16812376	C/T	-0.0173031805786814	0.00090998447731516	4.75077163840388e-57	gene usage	TRUE	7	142344632	0.342710997442455	391	5.09937968942526e-11	TRBV28
rs199566815	16809332	A/AT	0.00111618640893414	5.8753181634815e-05	6.73268437891987e-57	gene usage	FALSE	7	142047342	0.361182519280206	389	5.09937968942526e-11	TRBV6-3
rs62470030	16812262	T/G	3.05678379766438e-05	1.61737699837182e-06	1.01937903559692e-56	gene usage	FALSE	7	142335879	0.10126582278481	395	5.09937968942526e-11	TRBV17
rs10244384	16812284	G/A	-3.05678379766438e-05	1.61737699837182e-06	1.019379035597e-56	gene usage	FALSE	7	142337602	0.10126582278481	395	5.09937968942526e-11	TRBV17
rs361365	16811715	A/G	0.00093208151190517	4.93450190882951e-05	1.03445998692322e-56	gene usage	TRUE	7	142247125	0.258838383838384	396	5.09937968942526e-11	TRBV11-1
rs361361	16811719	C/T	0.00093208151190517	4.93450190882951e-05	1.03445998692322e-56	gene usage	TRUE	7	142247148	0.258838383838384	396	5.09937968942526e-11	TRBV11-1
rs361360	16811721	G/T	0.00093208151190517	4.93450190882951e-05	1.03445998692322e-56	gene usage	TRUE	7	142247213	0.258838383838384	396	5.09937968942526e-11	TRBV11-1
rs361359	16811724	A/C	0.00093208151190517	4.93450190882951e-05	1.03445998692322e-56	gene usage	TRUE	7	142247347	0.258838383838384	396	5.09937968942526e-11	TRBV11-1
rs2734103	16811731	T/C	0.00093208151190517	4.93450190882951e-05	1.03445998692322e-56	gene usage	TRUE	7	142247764	0.258838383838384	396	5.09937968942526e-11	TRBV11-1
rs2734102	16811735	T/C	0.00093208151190517	4.93450190882951e-05	1.03445998692322e-56	gene usage	TRUE	7	142247953	0.258838383838384	396	5.09937968942526e-11	TRBV11-1
	16809335	TAA/T	0.0051033118292576	0.00026975709399923	1.33393157837328e-56	gene usage	TRUE	7	142047411	0.352564102564103	390	5.09937968942526e-11	TRBV6-2
	16809335	TAA/T	0.00100781509289029	5.33442817578922e-05	1.70998200507815e-56	gene usage	FALSE	7	142047411	0.352564102564103	390	5.09937968942526e-11	TRBV7-2
rs2734092	16811762	C/T	-0.00093151791926384	4.94346380607471e-05	1.76774005230399e-56	gene usage	TRUE	7	142249407	0.258227848101266	395	5.09937968942526e-11	TRBV11-1
rs62471364	16812809	T/G	-3.10756743691498e-05	1.65334087162839e-06	2.36837240669262e-56	gene usage	FALSE	7	142374364	0.0982367758186398	397	5.09937968942526e-11	TRBV17
rs62471365	16812812	A/G	-3.10756743691498e-05	1.65334087162839e-06	2.36837240669262e-56	gene usage	FALSE	7	142374549	0.0982367758186398	397	5.09937968942526e-11	TRBV17
rs17133581:kgp10657839	16812813	A/G	-3.10756743691498e-05	1.65334087162839e-06	2.36837240669262e-56	gene usage	FALSE	7	142374581	0.0982367758186398	397	5.09937968942526e-11	TRBV17
rs10252430	16812309	C/G	0.00158030385470611	8.20591859673348e-05	4.06474599760726e-56	gene usage	TRUE	7	142339392	0.461095100864553	347	5.09937968942526e-11	TRBV12-5
rs2071361	16814629	C/G	-0.0142437107166601	0.00050510046513677	4.9801485276595e-56	gene usage	TRUE	7	142494606	0.4375	136	5.09937968942526e-11	TRBJ1-6
	16809335	TAA/T	0.00110414471371607	5.89095579351953e-05	7.33189154424239e-56	gene usage	FALSE	7	142047411	0.352564102564103	390	5.09937968942526e-11	TRBV6-2
rs2367486	16814596	A/G	-0.00328374044227075	0.00011814870207854	7.85541426513255e-56	gene usage	FALSE	7	142492130	0.438405797101449	138	5.09937968942526e-11	TRBJ1-6
rs6969191	16813105	A/C	-0.00150411915316379	8.06319800160382e-05	9.50351847028892e-56	gene usage	TRUE	7	142396893	0.431989924433249	397	5.09937968942526e-11	TRBV12-5
rs56073652	16813109	G/A	-0.00150411915316379	8.06319800160382e-05	9.50351847028892e-56	gene usage	TRUE	7	142397097	0.431989924433249	397	5.09937968942526e-11	TRBV12-5
rs2017980	16813076	T/C	-0.00150870998700862	8.07117496864604e-05	1.00526347561617e-55	gene usage	TRUE	7	142394336	0.431122448979592	392	5.09937968942526e-11	TRBV12-5
rs1964988	16813079	T/C	-0.00150870998700862	8.07117496864604e-05	1.00526347561617e-55	gene usage	TRUE	7	142394525	0.431122448979592	392	5.09937968942526e-11	TRBV12-5
rs1964989	16813080	G/C	-0.00150870998700862	8.07117496864604e-05	1.00526347561617e-55	gene usage	TRUE	7	142394613	0.431122448979592	392	5.09937968942526e-11	TRBV12-5
rs361418	16812863	T/G	-0.00151108324720379	8.08104921515501e-05	1.02969920178998e-55	gene usage	TRUE	7	142378708	0.433503836317136	391	5.09937968942526e-11	TRBV12-5
rs6958830	16812895	T/G	-0.00151108324720379	8.08104921515501e-05	1.02969920178998e-55	gene usage	TRUE	7	142381687	0.433503836317136	391	5.09937968942526e-11	TRBV12-5
rs6958963	16812898	T/A	-0.00151108324720379	8.08104921515501e-05	1.02969920178998e-55	gene usage	TRUE	7	142381715	0.433503836317136	391	5.09937968942526e-11	TRBV12-5
rs2367339	16812910	A/T	-0.00151108324720379	8.08104921515501e-05	1.02969920178998e-55	gene usage	TRUE	7	142382594	0.433503836317136	391	5.09937968942526e-11	TRBV12-5
rs61398793	16812918	G/A	-0.00151108324720379	8.08104921515501e-05	1.02969920178998e-55	gene usage	TRUE	7	142382984	0.433503836317136	391	5.09937968942526e-11	TRBV12-5
rs58491534	16812931	A/T	-0.00151108324720379	8.08104921515501e-05	1.02969920178998e-55	gene usage	TRUE	7	142383744	0.433503836317136	391	5.09937968942526e-11	TRBV12-5
rs4726558	16812940	T/C	-0.00151108324720379	8.08104921515501e-05	1.02969920178998e-55	gene usage	TRUE	7	142384276	0.433503836317136	391	5.09937968942526e-11	TRBV12-5
rs2156966	16812942	C/T	-0.00151108324720379	8.08104921515501e-05	1.02969920178998e-55	gene usage	TRUE	7	142384755	0.433503836317136	391	5.09937968942526e-11	TRBV12-5
rs6464523	16812950	C/G	-0.00151108324720379	8.08104921515501e-05	1.02969920178998e-55	gene usage	TRUE	7	142385186	0.433503836317136	391	5.09937968942526e-11	TRBV12-5
rs6464525	16812960	A/C	-0.00151108324720379	8.08104921515501e-05	1.02969920178998e-55	gene usage	TRUE	7	142386259	0.433503836317136	391	5.09937968942526e-11	TRBV12-5
rs28537441	16812995	A/G	-0.00151108324720379	8.08104921515501e-05	1.02969920178998e-55	gene usage	TRUE	7	142388245	0.433503836317136	391	5.09937968942526e-11	TRBV12-5
rs1344437	16813001	G/A	-0.00150635165050862	8.06644759266246e-05	1.20148058061596e-55	gene usage	TRUE	7	142388519	0.432397959183674	392	5.09937968942526e-11	TRBV12-5
rs4725590	16813006	T/C	-0.00150635165050862	8.06644759266246e-05	1.20148058061596e-55	gene usage	TRUE	7	142389027	0.432397959183674	392	5.09937968942526e-11	TRBV12-5
rs6968949	16813010	T/C	-0.00150635165050862	8.06644759266246e-05	1.20148058061596e-55	gene usage	TRUE	7	142389366	0.432397959183674	392	5.09937968942526e-11	TRBV12-5
rs2213210	16813012	G/A	-0.00150635165050862	8.06644759266246e-05	1.20148058061596e-55	gene usage	TRUE	7	142389664	0.432397959183674	392	5.09937968942526e-11	TRBV12-5
rs2213211	16813041	C/T	-0.00150635165050862	8.06644759266246e-05	1.20148058061596e-55	gene usage	TRUE	7	142391881	0.432397959183674	392	5.09937968942526e-11	TRBV12-5
rs62471394	16813051	C/T	-0.00150635165050862	8.06644759266246e-05	1.20148058061596e-55	gene usage	TRUE	7	142392652	0.432397959183674	392	5.09937968942526e-11	TRBV12-5
rs6464526	16813060	G/A	-0.00150635165050862	8.06644759266246e-05	1.20148058061596e-55	gene usage	TRUE	7	142393123	0.432397959183674	392	5.09937968942526e-11	TRBV12-5
rs6949308	16813101	T/C	0.00150496338234306	8.08843409565001e-05	1.65341344497107e-55	gene usage	TRUE	7	142396779	0.438131313131313	396	5.09937968942526e-11	TRBV12-5
rs2012918	16813000	A/C	-0.00150739044945003	8.09273461103669e-05	2.08910656962147e-55	gene usage	TRUE	7	142388446	0.433503836317136	391	5.09937968942526e-11	TRBV12-5
rs2266158	16809343	A/G	0.00178902528858485	9.38976029744514e-05	2.38558793585693e-55	gene usage	FALSE	7	142047684	0.334770114942529	348	5.09937968942526e-11	TRBV4-3
rs6464524	16812952	G/A	0.00150634512671729	8.08709258573773e-05	2.48571860535741e-55	gene usage	TRUE	7	142385286	0.438303341902314	389	5.09937968942526e-11	TRBV12-5
rs6968794	16813133	G/T	-0.00150183346230286	8.10416389493617e-05	2.90735941613268e-55	gene usage	TRUE	7	142398951	0.428391959798995	398	5.09937968942526e-11	TRBV12-5
rs6968971	16813135	A/G	0.00149969026303318	8.09898272253342e-05	3.3559298067133e-55	gene usage	TRUE	7	142399076	0.42964824120603	398	5.09937968942526e-11	TRBV12-5
rs17240	16812858	G/T	0.00150589995805196	8.11671387993945e-05	4.26954342118333e-55	gene usage	TRUE	7	142378491	0.437340153452685	391	5.09937968942526e-11	TRBV12-5
rs17243:kgp6869779	16812861	G/A	0.00150589995805196	8.11671387993945e-05	4.26954342118333e-55	gene usage	TRUE	7	142378633	0.437340153452685	391	5.09937968942526e-11	TRBV12-5
rs17245	16812872	C/G	0.00150589995805196	8.11671387993945e-05	4.26954342118333e-55	gene usage	TRUE	7	142379267	0.437340153452685	391	5.09937968942526e-11	TRBV12-5
rs6464521	16812878	G/A	0.00150589995805196	8.11671387993945e-05	4.26954342118333e-55	gene usage	TRUE	7	142379936	0.437340153452685	391	5.09937968942526e-11	TRBV12-5
rs6979202	16812919	A/C	0.00150589995805196	8.11671387993945e-05	4.26954342118333e-55	gene usage	TRUE	7	142383075	0.437340153452685	391	5.09937968942526e-11	TRBV12-5
rs7811809	16812927	C/T	-0.00150589995805197	8.11671387993945e-05	4.26954342118333e-55	gene usage	TRUE	7	142383529	0.437340153452685	391	5.09937968942526e-11	TRBV12-5
rs7779778	16812932	C/T	-0.00150589995805197	8.11671387993945e-05	4.26954342118333e-55	gene usage	TRUE	7	142383782	0.437340153452685	391	5.09937968942526e-11	TRBV12-5
rs4726557	16812937	C/T	0.00150589995805196	8.11671387993945e-05	4.26954342118333e-55	gene usage	TRUE	7	142384172	0.437340153452685	391	5.09937968942526e-11	TRBV12-5
rs2027800	16812957	A/G	-0.00150589995805197	8.11671387993945e-05	4.26954342118333e-55	gene usage	TRUE	7	142386139	0.437340153452685	391	5.09937968942526e-11	TRBV12-5
rs2097239	16812973	G/T	-0.00150589995805197	8.11671387993945e-05	4.26954342118333e-55	gene usage	TRUE	7	142387504	0.437340153452685	391	5.09937968942526e-11	TRBV12-5
rs7799850	16812993	A/G	0.00150589995805196	8.11671387993945e-05	4.26954342118333e-55	gene usage	TRUE	7	142388233	0.437340153452685	391	5.09937968942526e-11	TRBV12-5
rs7456884	16812343	G/A	-3.08790757547133e-05	1.66640548963529e-06	4.49016379070559e-55	gene usage	FALSE	7	142342478	0.0966921119592875	393	5.09937968942526e-11	TRBV17
rs6958982	16813085	A/G	-0.00151454254080688	8.1651867671134e-05	4.85234715956961e-55	gene usage	TRUE	7	142395187	0.428205128205128	390	5.09937968942526e-11	TRBV12-5
rs10275358	16813045	C/T	-0.00150118582295073	8.10187500120656e-05	4.96110308338546e-55	gene usage	TRUE	7	142392076	0.436224489795918	392	5.09937968942526e-11	TRBV12-5
rs2367486	16814596	A/G	-0.0143268367170005	0.00052605409831451	7.17143922305147e-55	gene usage	TRUE	7	142492130	0.438405797101449	138	5.09937968942526e-11	TRBJ1-6
rs56186768	16809340	G/A	0.00179027948018996	9.46960916077994e-05	1.02492452638528e-54	gene usage	FALSE	7	142047659	0.332853025936599	347	5.09937968942526e-11	TRBV4-3
rs1986764	16812955	G/A	-0.0015057085295861	8.15172908556847e-05	1.03353415165584e-54	gene usage	TRUE	7	142386033	0.435897435897436	390	5.09937968942526e-11	TRBV12-5
rs3134901	16814571	G/T	-0.00328344702554397	0.0001204219390089	1.08495153642623e-54	gene usage	FALSE	7	142489873	0.434306569343066	137	5.09937968942526e-11	TRBJ1-6
rs6957732:kgp7570001	16813158	C/A	0.00149518346480939	8.13602127376113e-05	1.32309273440478e-54	gene usage	TRUE	7	142400334	0.4321608040201	398	5.09937968942526e-11	TRBV12-5
SNP_A-4266658:rs10231513	16813167	T/C	0.00149518346480939	8.13602127376113e-05	1.32309273440478e-54	gene usage	TRUE	7	142400845	0.4321608040201	398	5.09937968942526e-11	TRBV12-5
rs10249818	16813166	T/C	-0.00149518346480939	8.13602127376113e-05	1.32309273440486e-54	gene usage	TRUE	7	142400821	0.4321608040201	398	5.09937968942526e-11	TRBV12-5
rs6946770	16813190	G/A	-0.00149518346480939	8.13602127376113e-05	1.32309273440486e-54	gene usage	TRUE	7	142401786	0.4321608040201	398	5.09937968942526e-11	TRBV12-5
rs28642033	16813212	G/A	-0.00149518346480939	8.13602127376113e-05	1.32309273440486e-54	gene usage	TRUE	7	142403063	0.4321608040201	398	5.09937968942526e-11	TRBV12-5
rs4726561	16813213	C/A	-0.00149518346480939	8.13602127376113e-05	1.32309273440486e-54	gene usage	TRUE	7	142403157	0.4321608040201	398	5.09937968942526e-11	TRBV12-5
rs17295	16813218	G/A	-0.00149518346480939	8.13602127376113e-05	1.32309273440486e-54	gene usage	TRUE	7	142403479	0.4321608040201	398	5.09937968942526e-11	TRBV12-5
rs2367341	16813237	A/G	-0.00149518346480939	8.13602127376113e-05	1.32309273440486e-54	gene usage	TRUE	7	142404450	0.4321608040201	398	5.09937968942526e-11	TRBV12-5
rs28411341	16813249	A/G	-0.00149518346480939	8.13602127376113e-05	1.32309273440486e-54	gene usage	TRUE	7	142405240	0.4321608040201	398	5.09937968942526e-11	TRBV12-5
rs1972277	16813255	C/T	-0.00149518346480939	8.13602127376113e-05	1.32309273440486e-54	gene usage	TRUE	7	142405623	0.4321608040201	398	5.09937968942526e-11	TRBV12-5
rs374390560	16813144	CT/C	0.00149434690204337	8.13396505908616e-05	1.39841380438387e-54	gene usage	TRUE	7	142399596	0.433417085427136	398	5.09937968942526e-11	TRBV12-5
rs4725593	16813146	T/C	0.00149434690204337	8.13396505908616e-05	1.39841380438387e-54	gene usage	TRUE	7	142399647	0.433417085427136	398	5.09937968942526e-11	TRBV12-5
SNP_A-1791398:rs17840696	16813204	C/G	0.00149434690204337	8.13396505908616e-05	1.39841380438387e-54	gene usage	TRUE	7	142402650	0.433417085427136	398	5.09937968942526e-11	TRBV12-5
rs28491483	16813209	A/G	-0.00149434690204337	8.13396505908617e-05	1.39841380438399e-54	gene usage	TRUE	7	142402861	0.433417085427136	398	5.09937968942526e-11	TRBV12-5
rs28445599	16813247	A/C	-0.00149434690204337	8.13396505908617e-05	1.39841380438399e-54	gene usage	TRUE	7	142405112	0.433417085427136	398	5.09937968942526e-11	TRBV12-5
rs4726548	16812733	G/A	-3.1150492781439e-05	1.6949293494466e-06	1.41784643533166e-54	gene usage	FALSE	7	142370593	0.0944584382871536	397	5.09937968942526e-11	TRBV17
SNP_A-1904579:rs933168	16812155	G/T	0.010521624040315	0.0005189493403898	1.47996450492667e-54	gene usage	TRUE	7	142275676	0.351923076923077	260	5.09937968942526e-11	TRBV7-2
	16809335	TAA/T	0.00109994732803723	5.96925634313663e-05	1.58783758309581e-54	gene usage	FALSE	7	142047411	0.352564102564103	390	5.09937968942526e-11	TRBV6-3
rs4725592	16813145	G/A	0.00149488308645449	8.14354104165211e-05	1.75864474877325e-54	gene usage	TRUE	7	142399639	0.433249370277078	397	5.09937968942526e-11	TRBV12-5
rs1812001	16813265	C/A	-0.00149659902481473	8.18962268840426e-05	4.27536312800927e-54	gene usage	TRUE	7	142406566	0.431818181818182	396	5.09937968942526e-11	TRBV12-5
rs4725594	16813283	G/T	-0.00149659902481473	8.18962268840426e-05	4.27536312800927e-54	gene usage	TRUE	7	142407555	0.431818181818182	396	5.09937968942526e-11	TRBV12-5
rs10243230	16813308	C/G	-0.00149659902481473	8.18962268840426e-05	4.27536312800927e-54	gene usage	TRUE	7	142409168	0.431818181818182	396	5.09937968942526e-11	TRBV12-5
rs10271821	16813311	G/T	-0.00149659902481473	8.18962268840426e-05	4.27536312800927e-54	gene usage	TRUE	7	142409224	0.431818181818182	396	5.09937968942526e-11	TRBV12-5
rs10271930	16813313	G/A	-0.00149659902481473	8.18962268840426e-05	4.27536312800927e-54	gene usage	TRUE	7	142409306	0.431818181818182	396	5.09937968942526e-11	TRBV12-5
rs1812000	16813262	G/A	-0.00149570529755003	8.18755265307659e-05	4.54718384925587e-54	gene usage	TRUE	7	142406367	0.433080808080808	396	5.09937968942526e-11	TRBV12-5
rs10249729	16813270	A/G	-0.00149570529755003	8.18755265307659e-05	4.54718384925587e-54	gene usage	TRUE	7	142406887	0.433080808080808	396	5.09937968942526e-11	TRBV12-5
rs2367342	16813271	G/A	-0.00149570529755003	8.18755265307659e-05	4.54718384925587e-54	gene usage	TRUE	7	142406984	0.433080808080808	396	5.09937968942526e-11	TRBV12-5
SNP_A-1917408:rs11768398	16811611	C/T	-0.00861600669440168	0.00047229043374581	4.9447010217266e-54	gene usage	TRUE	7	142239119	0.479899497487437	398	5.09937968942526e-11	TRBV7-2
rs3134901	16814571	G/T	-0.0143615020767709	0.00053587712125745	6.9407211268901e-54	gene usage	TRUE	7	142489873	0.434306569343066	137	5.09937968942526e-11	TRBJ1-6
rs933169	16812153	C/T	0.0105107200385365	0.00052369980760094	8.4507826111387e-54	gene usage	TRUE	7	142275639	0.349420849420849	259	5.09937968942526e-11	TRBV7-2
rs10246915	16813322	C/G	-0.00149461168131578	8.2148662914279e-05	1.01740350374232e-53	gene usage	TRUE	7	142409790	0.432911392405063	395	5.09937968942526e-11	TRBV12-5
rs10261836	16813319	G/A	0.00149370841916236	8.212688500119e-05	1.08070264793427e-53	gene usage	TRUE	7	142409706	0.434177215189873	395	5.09937968942526e-11	TRBV12-5
rs60895333	16812849	A/G	-3.07350396811867e-05	1.69262213127852e-06	1.23006523613557e-53	gene usage	FALSE	7	142377482	0.0957178841309824	397	5.09937968942526e-11	TRBV17
rs55831326	16813323	A/AAAAC	-0.00149808098497798	8.24131630068759e-05	1.52020984271186e-53	gene usage	TRUE	7	142409889	0.431122448979592	392	5.09937968942526e-11	TRBV12-5
rs4726552	16812798	A/G	-3.07088621805307e-05	1.6910034113781e-06	2.12189623828419e-53	gene usage	FALSE	7	142373907	0.0923076923076923	390	5.09937968942526e-11	TRBV17
rs4726553	16812799	A/G	-3.07088621805307e-05	1.6910034113781e-06	2.12189623828419e-53	gene usage	FALSE	7	142373920	0.0923076923076923	390	5.09937968942526e-11	TRBV17
rs4726554	16812800	T/C	-3.07088621805307e-05	1.6910034113781e-06	2.12189623828419e-53	gene usage	FALSE	7	142373921	0.0923076923076923	390	5.09937968942526e-11	TRBV17
rs2855908	16811710	C/T	0.0071314799907588	0.00039473110772575	3.26320811008006e-53	gene usage	TRUE	7	142246834	0.154040404040404	396	5.09937968942526e-11	TRBV9
rs2855907	16811711	C/T	0.0071314799907588	0.00039473110772575	3.26320811008006e-53	gene usage	TRUE	7	142246835	0.154040404040404	396	5.09937968942526e-11	TRBV9
rs361364	16811716	A/G	0.0071314799907588	0.00039473110772575	3.26320811008006e-53	gene usage	TRUE	7	142247133	0.154040404040404	396	5.09937968942526e-11	TRBV9
rs2734100	16811742	A/C	0.0071314799907588	0.00039473110772575	3.26320811008006e-53	gene usage	TRUE	7	142248421	0.154040404040404	396	5.09937968942526e-11	TRBV9
rs2734099	16811743	T/C	0.0071314799907588	0.00039473110772575	3.26320811008006e-53	gene usage	TRUE	7	142248484	0.154040404040404	396	5.09937968942526e-11	TRBV9
rs2734098	16811745	C/G	0.0071314799907588	0.00039473110772575	3.26320811008006e-53	gene usage	TRUE	7	142248538	0.154040404040404	396	5.09937968942526e-11	TRBV9
rs185614238	16811753	G/T	0.0071314799907588	0.00039473110772575	3.26320811008006e-53	gene usage	TRUE	7	142248625	0.154040404040404	396	5.09937968942526e-11	TRBV9
rs2734096	16811755	C/A	0.0071314799907588	0.00039473110772575	3.26320811008006e-53	gene usage	TRUE	7	142248643	0.154040404040404	396	5.09937968942526e-11	TRBV9
rs2734094	16811759	T/C	-0.0071314799907588	0.00039473110772575	3.26320811008006e-53	gene usage	TRUE	7	142249004	0.154040404040404	396	5.09937968942526e-11	TRBV9
rs2734093	16811760	T/C	-0.0071314799907588	0.00039473110772575	3.26320811008006e-53	gene usage	TRUE	7	142249288	0.154040404040404	396	5.09937968942526e-11	TRBV9
rs2855906	16811763	G/A	0.0071314799907588	0.00039473110772575	3.26320811008006e-53	gene usage	TRUE	7	142249408	0.154040404040404	396	5.09937968942526e-11	TRBV9
rs368644286	16811767	A/T	-0.0071314799907588	0.00039473110772575	3.26320811008006e-53	gene usage	TRUE	7	142249498	0.154040404040404	396	5.09937968942526e-11	TRBV9
rs2855904	16811768	A/G	-0.0071314799907588	0.00039473110772575	3.26320811008006e-53	gene usage	TRUE	7	142249523	0.154040404040404	396	5.09937968942526e-11	TRBV9
rs2226957	16811771	C/T	-0.0071314799907588	0.00039473110772575	3.26320811008006e-53	gene usage	TRUE	7	142249793	0.154040404040404	396	5.09937968942526e-11	TRBV9
rs2226956	16811772	A/G	-0.0071314799907588	0.00039473110772575	3.26320811008006e-53	gene usage	TRUE	7	142249851	0.154040404040404	396	5.09937968942526e-11	TRBV9
rs2213189	16811775	T/C	-0.0071314799907588	0.00039473110772575	3.26320811008006e-53	gene usage	TRUE	7	142250112	0.154040404040404	396	5.09937968942526e-11	TRBV9
rs2734090	16811779	G/A	-0.0071314799907588	0.00039473110772575	3.26320811008006e-53	gene usage	TRUE	7	142250390	0.154040404040404	396	5.09937968942526e-11	TRBV9
rs2734089	16811780	C/A	0.0071314799907588	0.00039473110772575	3.26320811008006e-53	gene usage	TRUE	7	142250476	0.154040404040404	396	5.09937968942526e-11	TRBV9
rs361439:kgp8124536	16811785	T/G	-0.0071314799907588	0.00039473110772575	3.26320811008006e-53	gene usage	TRUE	7	142250938	0.154040404040404	396	5.09937968942526e-11	TRBV9
rs361437	16811787	G/A	-0.0071314799907588	0.00039473110772575	3.26320811008006e-53	gene usage	TRUE	7	142250988	0.154040404040404	396	5.09937968942526e-11	TRBV9
rs361436	16811788	G/T	-0.0071314799907588	0.00039473110772575	3.26320811008006e-53	gene usage	TRUE	7	142251132	0.154040404040404	396	5.09937968942526e-11	TRBV9
rs2734088	16811792	G/C	-0.0071314799907588	0.00039473110772575	3.26320811008006e-53	gene usage	TRUE	7	142251273	0.154040404040404	396	5.09937968942526e-11	TRBV9
rs2734087	16811795	T/C	-0.0071314799907588	0.00039473110772575	3.26320811008006e-53	gene usage	TRUE	7	142251528	0.154040404040404	396	5.09937968942526e-11	TRBV9
rs2734086	16811796	T/C	-0.0071314799907588	0.00039473110772575	3.26320811008006e-53	gene usage	TRUE	7	142251554	0.154040404040404	396	5.09937968942526e-11	TRBV9
rs2734083:kgp22729024	16811808	G/A	-0.0071314799907588	0.00039473110772575	3.26320811008006e-53	gene usage	TRUE	7	142252224	0.154040404040404	396	5.09937968942526e-11	TRBV9
rs2855902	16811809	A/G	-0.0071314799907588	0.00039473110772575	3.26320811008006e-53	gene usage	TRUE	7	142252267	0.154040404040404	396	5.09937968942526e-11	TRBV9
rs2734082	16811813	C/G	-0.00129115542584942	7.15030721637896e-05	3.30541573901497e-53	gene usage	FALSE	7	142252402	0.154911838790932	397	5.09937968942526e-11	TRBV9
rs2855901	16811814	A/G	-0.00129115542584942	7.15030721637896e-05	3.30541573901497e-53	gene usage	FALSE	7	142252408	0.154911838790932	397	5.09937968942526e-11	TRBV9
rs2734076	16811837	C/T	0.00129876553144879	7.19585787252435e-05	3.59409335296958e-53	gene usage	FALSE	7	142253725	0.152392947103275	397	5.09937968942526e-11	TRBV9
rs2734065	16811926	G/A	0.00129876553144879	7.19585787252435e-05	3.59409335296958e-53	gene usage	FALSE	7	142258624	0.152392947103275	397	5.09937968942526e-11	TRBV9
rs62470035	16812605	A/G	-3.10501617262069e-05	1.71839169663945e-06	3.72479221674725e-53	gene usage	FALSE	7	142360441	0.0926395939086294	394	5.09937968942526e-11	TRBV17
rs2244520	16811773	T/C	-0.0012907925115406	7.14705212707456e-05	3.75120772788594e-53	gene usage	FALSE	7	142249938	0.154430379746835	395	5.09937968942526e-11	TRBV9
rs2097241	16813377	A/C	0.00150030862447257	8.29309377235153e-05	4.50088824661698e-53	gene usage	TRUE	7	142412270	0.429305912596401	389	5.09937968942526e-11	TRBV12-5
rs2855895	16811961	A/C	0.00129140296079005	7.16338435176052e-05	4.77181986667893e-53	gene usage	FALSE	7	142260869	0.15530303030303	396	5.09937968942526e-11	TRBV9
rs2855894	16811962	A/C	0.00129140296079005	7.16338435176052e-05	4.77181986667893e-53	gene usage	FALSE	7	142260876	0.15530303030303	396	5.09937968942526e-11	TRBV9
rs2734060:kgp10954370	16811968	G/A	0.00129140296079005	7.16338435176052e-05	4.77181986667893e-53	gene usage	FALSE	7	142261439	0.15530303030303	396	5.09937968942526e-11	TRBV9
rs2855893	16811971	A/T	0.00129140296079005	7.16338435176052e-05	4.77181986667893e-53	gene usage	FALSE	7	142261805	0.15530303030303	396	5.09937968942526e-11	TRBV9
rs2855892	16811981	C/T	0.00129140296079005	7.16338435176052e-05	4.77181986667893e-53	gene usage	FALSE	7	142262746	0.15530303030303	396	5.09937968942526e-11	TRBV9
rs2734059	16811996	T/C	0.00129140296079005	7.16338435176052e-05	4.77181986667893e-53	gene usage	FALSE	7	142264039	0.15530303030303	396	5.09937968942526e-11	TRBV9
SNP_A-4278120:rs10243991	16812281	A/G	0.00613324390496045	0.00034032956289332	5.07754513133037e-53	gene usage	TRUE	7	142337300	0.103535353535354	396	5.09937968942526e-11	TRBV11-3
rs2855891	16811999	C/T	0.00129902876239192	7.20898120521831e-05	5.17257670605255e-53	gene usage	FALSE	7	142264534	0.152777777777778	396	5.09937968942526e-11	TRBV9
rs2244520	16811773	T/C	-0.00712446069218615	0.00039532227462029	5.4688097377238e-53	gene usage	TRUE	7	142249938	0.154430379746835	395	5.09937968942526e-11	TRBV9
rs1988260	16813329	T/C	0.00149182855344343	8.28004063176771e-05	7.25686790908219e-53	gene usage	TRUE	7	142410273	0.432397959183673	392	5.09937968942526e-11	TRBV12-5
rs4725595	16813331	A/C	0.00149182855344343	8.28004063176771e-05	7.25686790908219e-53	gene usage	TRUE	7	142410412	0.432397959183673	392	5.09937968942526e-11	TRBV12-5
rs2016984	16813336	A/G	-0.00149182855344343	8.28004063176771e-05	7.25686790908219e-53	gene usage	TRUE	7	142410501	0.432397959183674	392	5.09937968942526e-11	TRBV12-5
rs1988261	16813338	A/G	-0.00149182855344343	8.28004063176771e-05	7.25686790908219e-53	gene usage	TRUE	7	142410644	0.432397959183674	392	5.09937968942526e-11	TRBV12-5
rs2266158	16809343	A/G	0.00864816169281696	0.00046951030238093	7.96721938804321e-53	gene usage	TRUE	7	142047684	0.334770114942529	348	5.09937968942526e-11	TRBV4-3
rs149622540	16811747	G/T	-0.00707874040991738	0.00039410535644135	9.12556267488267e-53	gene usage	TRUE	7	142248569	0.15530303030303	396	5.09937968942526e-11	TRBV9
rs2855908	16811710	C/T	0.00128626371246242	7.16722144296576e-05	1.05741796142033e-52	gene usage	FALSE	7	142246834	0.154040404040404	396	5.09937968942526e-11	TRBV9
rs2855907	16811711	C/T	0.00128626371246242	7.16722144296576e-05	1.05741796142033e-52	gene usage	FALSE	7	142246835	0.154040404040404	396	5.09937968942526e-11	TRBV9
rs361364	16811716	A/G	0.00128626371246242	7.16722144296576e-05	1.05741796142033e-52	gene usage	FALSE	7	142247133	0.154040404040404	396	5.09937968942526e-11	TRBV9
rs2734100	16811742	A/C	0.00128626371246242	7.16722144296576e-05	1.05741796142033e-52	gene usage	FALSE	7	142248421	0.154040404040404	396	5.09937968942526e-11	TRBV9
rs2734099	16811743	T/C	0.00128626371246242	7.16722144296576e-05	1.05741796142033e-52	gene usage	FALSE	7	142248484	0.154040404040404	396	5.09937968942526e-11	TRBV9
rs2734098	16811745	C/G	0.00128626371246242	7.16722144296576e-05	1.05741796142033e-52	gene usage	FALSE	7	142248538	0.154040404040404	396	5.09937968942526e-11	TRBV9
rs185614238	16811753	G/T	0.00128626371246242	7.16722144296576e-05	1.05741796142033e-52	gene usage	FALSE	7	142248625	0.154040404040404	396	5.09937968942526e-11	TRBV9
rs2734096	16811755	C/A	0.00128626371246242	7.16722144296576e-05	1.05741796142033e-52	gene usage	FALSE	7	142248643	0.154040404040404	396	5.09937968942526e-11	TRBV9
rs2734094	16811759	T/C	-0.00128626371246242	7.16722144296576e-05	1.05741796142033e-52	gene usage	FALSE	7	142249004	0.154040404040404	396	5.09937968942526e-11	TRBV9
rs2734093	16811760	T/C	-0.00128626371246242	7.16722144296576e-05	1.05741796142033e-52	gene usage	FALSE	7	142249288	0.154040404040404	396	5.09937968942526e-11	TRBV9
rs2855906	16811763	G/A	0.00128626371246242	7.16722144296576e-05	1.05741796142033e-52	gene usage	FALSE	7	142249408	0.154040404040404	396	5.09937968942526e-11	TRBV9
rs368644286	16811767	A/T	-0.00128626371246242	7.16722144296576e-05	1.05741796142033e-52	gene usage	FALSE	7	142249498	0.154040404040404	396	5.09937968942526e-11	TRBV9
rs2855904	16811768	A/G	-0.00128626371246242	7.16722144296576e-05	1.05741796142033e-52	gene usage	FALSE	7	142249523	0.154040404040404	396	5.09937968942526e-11	TRBV9
rs2226957	16811771	C/T	-0.00128626371246242	7.16722144296576e-05	1.05741796142033e-52	gene usage	FALSE	7	142249793	0.154040404040404	396	5.09937968942526e-11	TRBV9
rs2226956	16811772	A/G	-0.00128626371246242	7.16722144296576e-05	1.05741796142033e-52	gene usage	FALSE	7	142249851	0.154040404040404	396	5.09937968942526e-11	TRBV9
rs2213189	16811775	T/C	-0.00128626371246242	7.16722144296576e-05	1.05741796142033e-52	gene usage	FALSE	7	142250112	0.154040404040404	396	5.09937968942526e-11	TRBV9
rs2734090	16811779	G/A	-0.00128626371246242	7.16722144296576e-05	1.05741796142033e-52	gene usage	FALSE	7	142250390	0.154040404040404	396	5.09937968942526e-11	TRBV9
rs2734089	16811780	C/A	0.00128626371246242	7.16722144296576e-05	1.05741796142033e-52	gene usage	FALSE	7	142250476	0.154040404040404	396	5.09937968942526e-11	TRBV9
rs361439:kgp8124536	16811785	T/G	-0.00128626371246242	7.16722144296576e-05	1.05741796142033e-52	gene usage	FALSE	7	142250938	0.154040404040404	396	5.09937968942526e-11	TRBV9
rs361437	16811787	G/A	-0.00128626371246242	7.16722144296576e-05	1.05741796142033e-52	gene usage	FALSE	7	142250988	0.154040404040404	396	5.09937968942526e-11	TRBV9
rs361436	16811788	G/T	-0.00128626371246242	7.16722144296576e-05	1.05741796142033e-52	gene usage	FALSE	7	142251132	0.154040404040404	396	5.09937968942526e-11	TRBV9
rs2734088	16811792	G/C	-0.00128626371246242	7.16722144296576e-05	1.05741796142033e-52	gene usage	FALSE	7	142251273	0.154040404040404	396	5.09937968942526e-11	TRBV9
rs2734087	16811795	T/C	-0.00128626371246242	7.16722144296576e-05	1.05741796142033e-52	gene usage	FALSE	7	142251528	0.154040404040404	396	5.09937968942526e-11	TRBV9
rs2734086	16811796	T/C	-0.00128626371246242	7.16722144296576e-05	1.05741796142033e-52	gene usage	FALSE	7	142251554	0.154040404040404	396	5.09937968942526e-11	TRBV9
rs2734083:kgp22729024	16811808	G/A	-0.00128626371246242	7.16722144296576e-05	1.05741796142033e-52	gene usage	FALSE	7	142252224	0.154040404040404	396	5.09937968942526e-11	TRBV9
rs2855902	16811809	A/G	-0.00128626371246242	7.16722144296576e-05	1.05741796142033e-52	gene usage	FALSE	7	142252267	0.154040404040404	396	5.09937968942526e-11	TRBV9
rs2855889	16812022	G/A	0.00128953000975883	7.18711849908262e-05	1.19086749181776e-52	gene usage	FALSE	7	142266891	0.154430379746836	395	5.09937968942526e-11	TRBV9
rs2734080	16811823	G/T	0.0012802821596168	7.16396456593503e-05	1.89650388079043e-52	gene usage	FALSE	7	142253048	0.155778894472362	398	5.09937968942526e-11	TRBV9
rs2855900	16811824	G/A	0.0012802821596168	7.16396456593503e-05	1.89650388079043e-52	gene usage	FALSE	7	142253154	0.155778894472362	398	5.09937968942526e-11	TRBV9
rs17750506	16811826	A/G	0.0012802821596168	7.16396456593503e-05	1.89650388079043e-52	gene usage	FALSE	7	142253210	0.155778894472362	398	5.09937968942526e-11	TRBV9
rs2734079	16811827	C/T	0.0012802821596168	7.16396456593503e-05	1.89650388079043e-52	gene usage	FALSE	7	142253285	0.155778894472362	398	5.09937968942526e-11	TRBV9
SNP_A-2116429:rs2734078	16811828	C/T	0.0012802821596168	7.16396456593503e-05	1.89650388079043e-52	gene usage	FALSE	7	142253345	0.155778894472362	398	5.09937968942526e-11	TRBV9
rs2855899	16811829	T/G	0.0012802821596168	7.16396456593503e-05	1.89650388079043e-52	gene usage	FALSE	7	142253403	0.155778894472362	398	5.09937968942526e-11	TRBV9
rs34868749	16811832	G/A	0.0012802821596168	7.16396456593503e-05	1.89650388079043e-52	gene usage	FALSE	7	142253560	0.155778894472362	398	5.09937968942526e-11	TRBV9
SNP_A-4243991:rs2734075	16811843	A/T	0.0012802821596168	7.16396456593503e-05	1.89650388079043e-52	gene usage	FALSE	7	142253894	0.155778894472362	398	5.09937968942526e-11	TRBV9
rs2734074	16811845	G/T	0.0012802821596168	7.16396456593503e-05	1.89650388079043e-52	gene usage	FALSE	7	142254010	0.155778894472362	398	5.09937968942526e-11	TRBV9
rs2734073	16811846	A/G	0.0012802821596168	7.16396456593503e-05	1.89650388079043e-52	gene usage	FALSE	7	142254014	0.155778894472362	398	5.09937968942526e-11	TRBV9
SNP_A-1991530:rs2734072	16811848	A/C	0.0012802821596168	7.16396456593503e-05	1.89650388079043e-52	gene usage	FALSE	7	142254269	0.155778894472362	398	5.09937968942526e-11	TRBV9
rs2734071	16811849	C/T	0.0012802821596168	7.16396456593503e-05	1.89650388079043e-52	gene usage	FALSE	7	142254441	0.155778894472362	398	5.09937968942526e-11	TRBV9
rs2855898	16811850	T/A	0.0012802821596168	7.16396456593503e-05	1.89650388079043e-52	gene usage	FALSE	7	142254448	0.155778894472362	398	5.09937968942526e-11	TRBV9
rs2734070:kgp3129155	16811856	A/G	0.0012802821596168	7.16396456593503e-05	1.89650388079043e-52	gene usage	FALSE	7	142254695	0.155778894472362	398	5.09937968942526e-11	TRBV9
SNP_A-1916920:rs2734069	16811857	G/C	0.0012802821596168	7.16396456593503e-05	1.89650388079043e-52	gene usage	FALSE	7	142254789	0.155778894472362	398	5.09937968942526e-11	TRBV9
rs2734068	16811863	A/G	0.0012802821596168	7.16396456593503e-05	1.89650388079043e-52	gene usage	FALSE	7	142255202	0.155778894472362	398	5.09937968942526e-11	TRBV9
rs909091	16811864	G/A	0.0012802821596168	7.16396456593503e-05	1.89650388079043e-52	gene usage	FALSE	7	142255273	0.155778894472362	398	5.09937968942526e-11	TRBV9
rs909090	16811871	C/T	0.0012802821596168	7.16396456593503e-05	1.89650388079043e-52	gene usage	FALSE	7	142255629	0.155778894472362	398	5.09937968942526e-11	TRBV9
rs55693295	16811945	C/A	0.0012802821596168	7.16396456593503e-05	1.89650388079043e-52	gene usage	FALSE	7	142259697	0.155778894472362	398	5.09937968942526e-11	TRBV9
rs2734221	16814536	A/G	-0.00324650455103776	0.00012504102231198	2.05392384807837e-52	gene usage	FALSE	7	142487346	0.427007299270073	137	5.09937968942526e-11	TRBJ1-6
rs2734095	16811758	T/A	-0.00711980223353495	0.00039772327891875	2.61800732259202e-52	gene usage	TRUE	7	142248935	0.156410256410256	390	5.09937968942526e-11	TRBV9
rs2097240	16813375	C/G	-0.00148845192214387	8.32796920997807e-05	2.73346068613247e-52	gene usage	TRUE	7	142412188	0.430025445292621	393	5.09937968942526e-11	TRBV12-5
rs2855887	16812032	G/A	0.00128666169961779	7.20447788939538e-05	3.12468174416944e-52	gene usage	FALSE	7	142267576	0.155216284987277	393	5.09937968942526e-11	TRBV9
rs56186768	16809340	G/A	0.00865093091331901	0.00047351014300425	3.4702082140872e-52	gene usage	TRUE	7	142047659	0.332853025936599	347	5.09937968942526e-11	TRBV4-3
rs2855895	16811961	A/C	0.0070732727470612	0.00039706854596644	3.8708541202756e-52	gene usage	TRUE	7	142260869	0.15530303030303	396	5.09937968942526e-11	TRBV9
rs2855894	16811962	A/C	0.0070732727470612	0.00039706854596644	3.8708541202756e-52	gene usage	TRUE	7	142260876	0.15530303030303	396	5.09937968942526e-11	TRBV9
rs2734060:kgp10954370	16811968	G/A	0.0070732727470612	0.00039706854596644	3.8708541202756e-52	gene usage	TRUE	7	142261439	0.15530303030303	396	5.09937968942526e-11	TRBV9
rs2855893	16811971	A/T	0.0070732727470612	0.00039706854596644	3.8708541202756e-52	gene usage	TRUE	7	142261805	0.15530303030303	396	5.09937968942526e-11	TRBV9
rs2855892	16811981	C/T	0.0070732727470612	0.00039706854596644	3.8708541202756e-52	gene usage	TRUE	7	142262746	0.15530303030303	396	5.09937968942526e-11	TRBV9
rs2734059	16811996	T/C	0.0070732727470612	0.00039706854596644	3.8708541202756e-52	gene usage	TRUE	7	142264039	0.15530303030303	396	5.09937968942526e-11	TRBV9
SNP_A-2310263:rs6979421	16811278	C/T	-0.00090138383766001	5.06909358297722e-05	4.54351541466394e-52	gene usage	TRUE	7	142213677	0.242462311557789	398	5.09937968942526e-11	TRBV11-1
rs2855889	16812022	G/A	0.00708906983785823	0.00039827816460074	4.80824852520995e-52	gene usage	TRUE	7	142266891	0.154430379746836	395	5.09937968942526e-11	TRBV9
rs2734082	16811813	C/G	-0.00705912076417322	0.00039694870231909	4.82588774264599e-52	gene usage	TRUE	7	142252402	0.154911838790932	397	5.09937968942526e-11	TRBV9
rs2855901	16811814	A/G	-0.00705912076417322	0.00039694870231909	4.82588774264599e-52	gene usage	TRUE	7	142252408	0.154911838790932	397	5.09937968942526e-11	TRBV9
rs6980023	16811821	T/C	0.00130999783391403	7.36651044204281e-05	5.21888761049377e-52	gene usage	TRUE	7	142252939	0.0959595959595959	396	5.09937968942526e-11	TRBV11-1
rs2734109	16811666	G/A	0.00713011540265647	0.0004012865469769	6.51673653763026e-52	gene usage	TRUE	7	142243895	0.151898734177215	395	5.09937968942526e-11	TRBV9
rs2855891	16811999	C/T	0.00709835784078586	0.00039968764270146	6.55884098670159e-52	gene usage	TRUE	7	142264534	0.152777777777778	396	5.09937968942526e-11	TRBV9
rs2734080	16811823	G/T	0.00702567217590498	0.00039611528492213	7.0955435740765e-52	gene usage	TRUE	7	142253048	0.155778894472362	398	5.09937968942526e-11	TRBV9
rs2855900	16811824	G/A	0.00702567217590498	0.00039611528492213	7.0955435740765e-52	gene usage	TRUE	7	142253154	0.155778894472362	398	5.09937968942526e-11	TRBV9
rs17750506	16811826	A/G	0.00702567217590498	0.00039611528492213	7.0955435740765e-52	gene usage	TRUE	7	142253210	0.155778894472362	398	5.09937968942526e-11	TRBV9
rs2734079	16811827	C/T	0.00702567217590498	0.00039611528492213	7.0955435740765e-52	gene usage	TRUE	7	142253285	0.155778894472362	398	5.09937968942526e-11	TRBV9
SNP_A-2116429:rs2734078	16811828	C/T	0.00702567217590498	0.00039611528492213	7.0955435740765e-52	gene usage	TRUE	7	142253345	0.155778894472362	398	5.09937968942526e-11	TRBV9
rs2855899	16811829	T/G	0.00702567217590498	0.00039611528492213	7.0955435740765e-52	gene usage	TRUE	7	142253403	0.155778894472362	398	5.09937968942526e-11	TRBV9
rs34868749	16811832	G/A	0.00702567217590498	0.00039611528492213	7.0955435740765e-52	gene usage	TRUE	7	142253560	0.155778894472362	398	5.09937968942526e-11	TRBV9
SNP_A-4243991:rs2734075	16811843	A/T	0.00702567217590498	0.00039611528492213	7.0955435740765e-52	gene usage	TRUE	7	142253894	0.155778894472362	398	5.09937968942526e-11	TRBV9
rs2734074	16811845	G/T	0.00702567217590498	0.00039611528492213	7.0955435740765e-52	gene usage	TRUE	7	142254010	0.155778894472362	398	5.09937968942526e-11	TRBV9
rs2734073	16811846	A/G	0.00702567217590498	0.00039611528492213	7.0955435740765e-52	gene usage	TRUE	7	142254014	0.155778894472362	398	5.09937968942526e-11	TRBV9
SNP_A-1991530:rs2734072	16811848	A/C	0.00702567217590498	0.00039611528492213	7.0955435740765e-52	gene usage	TRUE	7	142254269	0.155778894472362	398	5.09937968942526e-11	TRBV9
rs2734071	16811849	C/T	0.00702567217590498	0.00039611528492213	7.0955435740765e-52	gene usage	TRUE	7	142254441	0.155778894472362	398	5.09937968942526e-11	TRBV9
rs2855898	16811850	T/A	0.00702567217590498	0.00039611528492213	7.0955435740765e-52	gene usage	TRUE	7	142254448	0.155778894472362	398	5.09937968942526e-11	TRBV9
rs2734070:kgp3129155	16811856	A/G	0.00702567217590498	0.00039611528492213	7.0955435740765e-52	gene usage	TRUE	7	142254695	0.155778894472362	398	5.09937968942526e-11	TRBV9
SNP_A-1916920:rs2734069	16811857	G/C	0.00702567217590498	0.00039611528492213	7.0955435740765e-52	gene usage	TRUE	7	142254789	0.155778894472362	398	5.09937968942526e-11	TRBV9
rs2734068	16811863	A/G	0.00702567217590498	0.00039611528492213	7.0955435740765e-52	gene usage	TRUE	7	142255202	0.155778894472362	398	5.09937968942526e-11	TRBV9
rs909091	16811864	G/A	0.00702567217590498	0.00039611528492213	7.0955435740765e-52	gene usage	TRUE	7	142255273	0.155778894472362	398	5.09937968942526e-11	TRBV9
rs909090	16811871	C/T	0.00702567217590498	0.00039611528492213	7.0955435740765e-52	gene usage	TRUE	7	142255629	0.155778894472362	398	5.09937968942526e-11	TRBV9
rs55693295	16811945	C/A	0.00702567217590498	0.00039611528492213	7.0955435740765e-52	gene usage	TRUE	7	142259697	0.155778894472362	398	5.09937968942526e-11	TRBV9
SNP_A-1991529:rs2734062:kgp6765375	16811965	A/G	-0.00694818709265219	0.00039187992155325	7.52743436271235e-52	gene usage	TRUE	7	142261012	0.160804020100503	398	5.09937968942526e-11	TRBV9
rs2734076	16811837	C/T	0.00708415016312825	0.00039956894068688	8.1821060586331e-52	gene usage	TRUE	7	142253725	0.152392947103275	397	5.09937968942526e-11	TRBV9
rs2734065	16811926	G/A	0.00708415016312825	0.00039956894068688	8.1821060586331e-52	gene usage	TRUE	7	142258624	0.152392947103275	397	5.09937968942526e-11	TRBV9
rs2855887	16812032	G/A	0.00706033421433477	0.00039774157971739	8.95548339903009e-52	gene usage	TRUE	7	142267576	0.155216284987277	393	5.09937968942526e-11	TRBV9
rs61709497	16811338	G/A	-0.00090298466923666	5.09455759418254e-05	9.25655815423399e-52	gene usage	TRUE	7	142218349	0.241161616161616	396	5.09937968942526e-11	TRBV11-1
rs4644154	16811340	G/A	-0.00090298466923666	5.09455759418254e-05	9.25655815423399e-52	gene usage	TRUE	7	142218501	0.241161616161616	396	5.09937968942526e-11	TRBV11-1
rs4573167	16811341	G/A	-0.00090298466923666	5.09455759418254e-05	9.25655815423399e-52	gene usage	TRUE	7	142218514	0.241161616161616	396	5.09937968942526e-11	TRBV11-1
rs4556007	16811343	G/A	-0.00090298466923666	5.09455759418254e-05	9.25655815423399e-52	gene usage	TRUE	7	142218661	0.241161616161616	396	5.09937968942526e-11	TRBV11-1
rs4439035	16811344	C/A	-0.00090298466923666	5.09455759418254e-05	9.25655815423399e-52	gene usage	TRUE	7	142218717	0.241161616161616	396	5.09937968942526e-11	TRBV11-1
rs60208383	16811357	A/T	-0.00090298466923666	5.09455759418254e-05	9.25655815423399e-52	gene usage	TRUE	7	142219460	0.241161616161616	396	5.09937968942526e-11	TRBV11-1
rs977807	16811374	C/T	-0.00090298466923666	5.09455759418254e-05	9.25655815423399e-52	gene usage	TRUE	7	142221411	0.241161616161616	396	5.09937968942526e-11	TRBV11-1
rs977806	16811375	C/T	-0.00090298466923666	5.09455759418254e-05	9.25655815423399e-52	gene usage	TRUE	7	142221423	0.241161616161616	396	5.09937968942526e-11	TRBV11-1
rs59031705	16811379	G/A	-0.00090298466923666	5.09455759418254e-05	9.25655815423399e-52	gene usage	TRUE	7	142221742	0.241161616161616	396	5.09937968942526e-11	TRBV11-1
rs11761002	16811383	T/C	-0.00090298466923666	5.09455759418254e-05	9.25655815423399e-52	gene usage	TRUE	7	142222184	0.241161616161616	396	5.09937968942526e-11	TRBV11-1
rs6961143	16811385	T/G	-0.00090298466923666	5.09455759418254e-05	9.25655815423399e-52	gene usage	TRUE	7	142222364	0.241161616161616	396	5.09937968942526e-11	TRBV11-1
rs6942606	16811388	C/T	-0.00090298466923666	5.09455759418254e-05	9.25655815423399e-52	gene usage	TRUE	7	142222418	0.241161616161616	396	5.09937968942526e-11	TRBV11-1
rs6959736	16811390	T/C	-0.00090298466923666	5.09455759418254e-05	9.25655815423399e-52	gene usage	TRUE	7	142222545	0.241161616161616	396	5.09937968942526e-11	TRBV11-1
rs6464496	16811397	T/C	-0.00090298466923666	5.09455759418254e-05	9.25655815423399e-52	gene usage	TRUE	7	142222800	0.241161616161616	396	5.09937968942526e-11	TRBV11-1
rs67352649	16811399	A/G	-0.00090298466923666	5.09455759418254e-05	9.25655815423399e-52	gene usage	TRUE	7	142222903	0.241161616161616	396	5.09937968942526e-11	TRBV11-1
rs6464494:kgp1415286	16811400	C/T	-0.00090298466923666	5.09455759418254e-05	9.25655815423399e-52	gene usage	TRUE	7	142222904	0.241161616161616	396	5.09937968942526e-11	TRBV11-1
rs6464493	16811407	T/C	-0.00090298466923666	5.09455759418254e-05	9.25655815423399e-52	gene usage	TRUE	7	142223389	0.241161616161616	396	5.09937968942526e-11	TRBV11-1
rs17837479	16813207	T/C	-0.00150302214177309	8.45530777722411e-05	1.03087793032638e-51	gene usage	TRUE	7	142402770	0.418814432989691	388	5.09937968942526e-11	TRBV12-5
rs2855911	16811682	T/C	0.00715813687237155	0.00040409193494942	1.10382693774582e-51	gene usage	TRUE	7	142244916	0.149367088607595	395	5.09937968942526e-11	TRBV9
rs2734095	16811758	T/A	-0.00128118121179558	7.22555846985433e-05	1.36447159698892e-51	gene usage	FALSE	7	142248935	0.156410256410256	390	5.09937968942526e-11	TRBV9
rs2855886	16812040	G/A	0.00129003171138837	7.30123189676138e-05	1.85262158284199e-51	gene usage	FALSE	7	142268178	0.152284263959391	394	5.09937968942526e-11	TRBV9
rs2855885	16812051	C/G	0.00129003171138837	7.30123189676138e-05	1.85262158284199e-51	gene usage	FALSE	7	142268757	0.152284263959391	394	5.09937968942526e-11	TRBV9
rs2855883	16812067	A/G	0.00129003171138837	7.30123189676138e-05	1.85262158284199e-51	gene usage	FALSE	7	142269918	0.152284263959391	394	5.09937968942526e-11	TRBV9
rs2734056	16812078	G/T	0.00129784102006873	7.34951444109629e-05	2.03856998057679e-51	gene usage	FALSE	7	142270652	0.149746192893401	394	5.09937968942526e-11	TRBV9
rs2734109	16811666	G/A	0.00128500413667738	7.2861583134944e-05	2.35972857264229e-51	gene usage	FALSE	7	142243895	0.151898734177215	395	5.09937968942526e-11	TRBV9
rs2855911	16811682	T/C	0.0012932867596698	7.33575600352299e-05	2.5100446643961e-51	gene usage	FALSE	7	142244916	0.149367088607595	395	5.09937968942526e-11	TRBV9
rs147998314	16813206	G/GC	-0.00149713015994963	8.46478966306441e-05	2.64630534015116e-51	gene usage	TRUE	7	142402761	0.418604651162791	387	5.09937968942526e-11	TRBV12-5
rs2734221	16814536	A/G	-0.0141863058904878	0.00055976572766254	2.65861565864498e-51	gene usage	TRUE	7	142487346	0.427007299270073	137	5.09937968942526e-11	TRBJ1-6
rs2855915	16811627	T/C	0.00714026416329952	0.00040572063484857	4.23729900781857e-51	gene usage	TRUE	7	142240685	0.150510204081633	392	5.09937968942526e-11	TRBV9
rs2734113	16811634	G/A	0.00714026416329952	0.00040572063484857	4.23729900781857e-51	gene usage	TRUE	7	142241502	0.150510204081633	392	5.09937968942526e-11	TRBV9
rs2855903	16811799	A/T	-0.0070682658980915	0.0004021441268486	4.54923161165751e-51	gene usage	TRUE	7	142251657	0.151015228426396	394	5.09937968942526e-11	TRBV9
rs2734085	16811800	C/A	-0.0070682658980915	0.0004021441268486	4.54923161165751e-51	gene usage	TRUE	7	142251658	0.151015228426396	394	5.09937968942526e-11	TRBV9
rs2013987	16812607	A/C	-0.00149460382418845	8.52041351655345e-05	7.40886050102401e-51	gene usage	TRUE	7	142360483	0.346938775510204	392	5.09937968942526e-11	TRBV12-5
rs2855886	16812040	G/A	0.0070911748663555	0.00040460219764114	7.41362353104985e-51	gene usage	TRUE	7	142268178	0.152284263959391	394	5.09937968942526e-11	TRBV9
rs2855885	16812051	C/G	0.0070911748663555	0.00040460219764114	7.41362353104985e-51	gene usage	TRUE	7	142268757	0.152284263959391	394	5.09937968942526e-11	TRBV9
rs2855883	16812067	A/G	0.0070911748663555	0.00040460219764114	7.41362353104985e-51	gene usage	TRUE	7	142269918	0.152284263959391	394	5.09937968942526e-11	TRBV9
rs2266158	16809343	A/G	0.00509448464667775	0.00028449166129918	8.7706419305446e-51	gene usage	TRUE	7	142047684	0.334770114942529	348	5.09937968942526e-11	TRBV6-3
rs2734056	16812078	G/T	0.00711735147208222	0.00040736561775531	1.26172763582673e-50	gene usage	TRUE	7	142270652	0.149746192893401	394	5.09937968942526e-11	TRBV9
rs2734064	16811958	C/A	0.00124359501865877	7.13169032777411e-05	1.41772704304757e-50	gene usage	FALSE	7	142260474	0.159949622166247	397	5.09937968942526e-11	TRBV9
rs2855903	16811799	A/T	-0.00126979231210383	7.27978613137655e-05	1.6721118811009e-50	gene usage	FALSE	7	142251657	0.151015228426396	394	5.09937968942526e-11	TRBV9
rs2734085	16811800	C/A	-0.00126979231210383	7.27978613137655e-05	1.6721118811009e-50	gene usage	FALSE	7	142251658	0.151015228426396	394	5.09937968942526e-11	TRBV9
rs62470030	16812262	T/G	0.00606770987176162	0.00034812348177358	1.76525985671083e-50	gene usage	TRUE	7	142335879	0.10126582278481	395	5.09937968942526e-11	TRBV11-3
rs10244384	16812284	G/A	-0.00606770987176161	0.00034812348177358	1.76525985671083e-50	gene usage	TRUE	7	142337602	0.10126582278481	395	5.09937968942526e-11	TRBV11-3
rs55948249	16811381	A/G	-0.00089085861946086	5.1179225651772e-05	2.21102912359591e-50	gene usage	TRUE	7	142221948	0.239240506329114	395	5.09937968942526e-11	TRBV11-1
rs2266158	16809343	A/G	0.00101840007307907	5.72167550971341e-05	2.37044518186376e-50	gene usage	FALSE	7	142047684	0.334770114942529	348	5.09937968942526e-11	TRBV7-2
rs909092	16811624	T/C	0.00710725685125268	0.00040802957302527	2.62844887266502e-50	gene usage	TRUE	7	142240477	0.152173913043478	391	5.09937968942526e-11	TRBV9
rs17711741	16812275	G/A	-0.0014784231011664	8.50544262509506e-05	3.01591778248486e-50	gene usage	TRUE	7	142336832	0.341370558375635	394	5.09937968942526e-11	TRBV12-5
rs7385399	16812288	G/T	-0.00147699977581645	8.50006228764836e-05	3.18915034001729e-50	gene usage	TRUE	7	142337826	0.342639593908629	394	5.09937968942526e-11	TRBV12-5
rs6464509	16812290	C/T	-0.00147699977581645	8.50006228764836e-05	3.18915034001729e-50	gene usage	TRUE	7	142337855	0.342639593908629	394	5.09937968942526e-11	TRBV12-5
rs6464512	16812347	T/C	0.00226162983230593	0.00013026412798261	4.23443457848342e-50	gene usage	TRUE	7	142342670	0.345663265306122	392	5.09937968942526e-11	TRBV24-1
rs2855915	16811627	T/C	0.00127488090578205	7.34975924511627e-05	4.94505970131237e-50	gene usage	FALSE	7	142240685	0.150510204081633	392	5.09937968942526e-11	TRBV9
rs2734113	16811634	G/A	0.00127488090578205	7.34975924511627e-05	4.94505970131237e-50	gene usage	FALSE	7	142241502	0.150510204081633	392	5.09937968942526e-11	TRBV9
rs56186768	16809340	G/A	0.00508410936375662	0.00028687590528461	5.23894549549208e-50	gene usage	TRUE	7	142047659	0.332853025936599	347	5.09937968942526e-11	TRBV6-3
SNP_A-2314632:rs17254:kgp5218095	16812652	G/A	-0.00146143652990898	8.45677569894116e-05	6.08191492607709e-50	gene usage	TRUE	7	142364553	0.347989949748744	398	5.09937968942526e-11	TRBV12-5
rs1029275	16812627	T/A	-0.00148254121455425	8.56182675366304e-05	6.62664322084465e-50	gene usage	TRUE	7	142362131	0.345663265306122	392	5.09937968942526e-11	TRBV12-5
rs6464512	16812347	T/C	-0.00147964534314424	8.54702573571127e-05	6.88182770036457e-50	gene usage	TRUE	7	142342670	0.345663265306122	392	5.09937968942526e-11	TRBV12-5
rs56186768	16809340	G/A	0.00102057335962581	5.76955830779938e-05	7.11419728895367e-50	gene usage	FALSE	7	142047659	0.332853025936599	347	5.09937968942526e-11	TRBV7-2
rs149622540	16811747	G/T	-0.00125529179484943	7.26570991861431e-05	7.28897632708174e-50	gene usage	FALSE	7	142248569	0.15530303030303	396	5.09937968942526e-11	TRBV9
rs7385399	16812288	G/T	0.00224211524027723	0.00012987646328298	9.55766377973063e-50	gene usage	TRUE	7	142337826	0.342639593908629	394	5.09937968942526e-11	TRBV24-1
rs6464509	16812290	C/T	0.00224211524027723	0.00012987646328298	9.55766377973063e-50	gene usage	TRUE	7	142337855	0.342639593908629	394	5.09937968942526e-11	TRBV24-1
rs3123	16812377	T/C	-0.00148421125274916	8.59515963689151e-05	9.8101186406765e-50	gene usage	TRUE	7	142344750	0.344783715012723	393	5.09937968942526e-11	TRBV12-5
rs2266158	16809343	A/G	0.0050355210566325	0.00028570281708962	1.16948512883549e-49	gene usage	TRUE	7	142047684	0.334770114942529	348	5.09937968942526e-11	TRBV6-2
rs2266158	16809343	A/G	0.00110261058162455	6.26467240842174e-05	1.46530158978226e-49	gene usage	FALSE	7	142047684	0.334770114942529	348	5.09937968942526e-11	TRBV6-2
rs3134902	16814611	G/T	-0.00320979542042444	0.00013229361788884	1.61395221856971e-49	gene usage	FALSE	7	142493129	0.442028985507246	138	5.09937968942526e-11	TRBJ1-6
rs4236478	16813356	T/C	-0.00145809249851842	8.44448063559207e-05	1.63406632041823e-49	gene usage	TRUE	7	142411527	0.424870466321243	386	5.09937968942526e-11	TRBV12-5
rs2855890	16812001	A/C	0.00128583236000824	7.47959606361296e-05	1.67986844134956e-49	gene usage	TRUE	7	142264615	0.0921717171717171	396	5.09937968942526e-11	TRBV11-1
rs2734058	16812007	C/T	0.00128583236000824	7.47959606361296e-05	1.67986844134956e-49	gene usage	TRUE	7	142265093	0.0921717171717171	396	5.09937968942526e-11	TRBV11-1
rs2213188	16812025	C/G	0.00128583236000824	7.47959606361296e-05	1.67986844134956e-49	gene usage	TRUE	7	142267244	0.0921717171717171	396	5.09937968942526e-11	TRBV11-1
SNP_A-1809909:rs17209	16811618	T/C	0.00697970037753961	0.00040601561425204	1.68776110493459e-49	gene usage	TRUE	7	142239946	0.151515151515152	396	5.09937968942526e-11	TRBV9
rs17711741	16812275	G/A	0.00223945747703104	0.00013017689838034	1.71647022292436e-49	gene usage	TRUE	7	142336832	0.341370558375635	394	5.09937968942526e-11	TRBV24-1
rs3123	16812377	T/C	0.00225382944313435	0.00013138565241013	2.95655677047746e-49	gene usage	TRUE	7	142344750	0.344783715012723	393	5.09937968942526e-11	TRBV24-1
rs3134902	16814611	G/T	-0.0140286513387126	0.00058201872440557	3.21183733096535e-49	gene usage	TRUE	7	142493129	0.442028985507246	138	5.09937968942526e-11	TRBJ1-6
rs2734064	16811958	C/A	0.00678907832151578	0.00039674695245948	3.39807863246615e-49	gene usage	TRUE	7	142260474	0.159949622166247	397	5.09937968942526e-11	TRBV9
rs7456884	16812343	G/A	-0.00612398715670442	0.00035740007999077	3.57148466209376e-49	gene usage	TRUE	7	142342478	0.0966921119592875	393	5.09937968942526e-11	TRBV11-3
SNP_A-1991529:rs2734062:kgp6765375	16811965	A/G	-0.0012355097427655	7.22652971039382e-05	3.67656502920189e-49	gene usage	FALSE	7	142261012	0.160804020100503	398	5.09937968942526e-11	TRBV9
rs57382817	16811382	G/A	-0.00088202320448044	5.1513463232092e-05	3.76940007701121e-49	gene usage	TRUE	7	142221952	0.237309644670051	394	5.09937968942526e-11	TRBV11-1
rs10952539	16815326	A/G	0.0118765735558651	0.00069280264054712	3.79654112389037e-49	gene usage	TRUE	7	142545358	0.340153452685422	391	5.09937968942526e-11	TRBV30
rs56186768	16809340	G/A	0.00110406222295819	6.31770598649625e-05	5.01743766572624e-49	gene usage	FALSE	7	142047659	0.332853025936599	347	5.09937968942526e-11	TRBV6-2
rs1029275	16812627	T/A	0.00224129270263254	0.00013102670297059	5.07782064024787e-49	gene usage	TRUE	7	142362131	0.345663265306122	392	5.09937968942526e-11	TRBV24-1
rs56186768	16809340	G/A	0.00502780316412206	0.00028811554555255	6.31025224496996e-49	gene usage	TRUE	7	142047659	0.332853025936599	347	5.09937968942526e-11	TRBV6-2
SNP_A-4244237:rs2213187	16812029	G/A	0.00127480077457306	7.50391079071164e-05	1.05733289718873e-48	gene usage	TRUE	7	142267510	0.092964824120603	398	5.09937968942526e-11	TRBV11-1
SNP_A-1892167:rs2734063	16811959	G/A	-0.00126287041322667	7.43183212449741e-05	1.08403403593329e-48	gene usage	TRUE	7	142260736	0.0944584382871536	397	5.09937968942526e-11	TRBV11-1
SNP_A-2314632:rs17254:kgp5218095	16812652	G/A	0.0022014043035913	0.00012976608173894	1.33688820030948e-48	gene usage	TRUE	7	142364553	0.347989949748744	398	5.09937968942526e-11	TRBV24-1
rs3114488	16814569	C/T	-0.00320714986797269	0.00013482327252104	1.97698246372846e-48	gene usage	FALSE	7	142489869	0.437956204379562	137	5.09937968942526e-11	TRBJ1-6
rs6978732	16815190	C/T	0.0117580280983087	0.00069293729863433	2.05075946304758e-48	gene usage	TRUE	7	142535973	0.341432225063939	391	5.09937968942526e-11	TRBV30
rs10226608	16812392	C/T	-0.00613782355345987	0.00036283869270199	2.78290822127013e-48	gene usage	TRUE	7	142345182	0.101522842639594	394	5.09937968942526e-11	TRBV11-3
rs3114488	16814569	C/T	-0.0140536751973275	0.00059303700096783	2.92303333594262e-48	gene usage	TRUE	7	142489869	0.437956204379562	137	5.09937968942526e-11	TRBJ1-6
SNP_A-4278120:rs10243991	16812281	A/G	1.21723822204314e-05	7.20734905683125e-07	3.17881445018431e-48	gene usage	TRUE	7	142337300	0.103535353535354	396	5.09937968942526e-11	TRBV17
rs17163571	16812285	C/T	-0.00601805515468113	0.00035625594664311	3.27587146307778e-48	gene usage	TRUE	7	142337675	0.0987341772151898	395	5.09937968942526e-11	TRBV11-3
rs2285027	16812380	C/T	0.00617148175230015	0.00036528916412292	3.42232074533623e-48	gene usage	TRUE	7	142344964	0.101522842639594	394	5.09937968942526e-11	TRBV11-3
rs928941	16812118	A/T	0.00128039832634906	7.59850799053531e-05	5.60456411333155e-48	gene usage	TRUE	7	142273270	0.0916030534351145	393	5.09937968942526e-11	TRBV11-1
rs2886842	16812124	G/A	0.00128039832634906	7.59850799053531e-05	5.60456411333155e-48	gene usage	TRUE	7	142273560	0.0916030534351145	393	5.09937968942526e-11	TRBV11-1
rs12113064	16812125	T/C	0.00128039832634906	7.59850799053531e-05	5.60456411333155e-48	gene usage	TRUE	7	142273577	0.0916030534351145	393	5.09937968942526e-11	TRBV11-1
rs2156964:kgp10766078	16812773	C/T	0.0024515332050822	0.0001457473274222	5.79087292299995e-48	gene usage	FALSE	7	142372587	0.285894206549118	397	5.09937968942526e-11	TRBV28
rs909092	16811624	T/C	0.00125535387078955	7.44811065872217e-05	6.1525036399322e-48	gene usage	FALSE	7	142240477	0.152173913043478	391	5.09937968942526e-11	TRBV9
rs6969951	16812710	A/G	-0.00243716511848193	0.00014530986283285	8.68143964972646e-48	gene usage	FALSE	7	142369586	0.290201005025126	398	5.09937968942526e-11	TRBV28
rs6960743	16812711	T/C	0.00243716511848193	0.00014530986283285	8.68143964972646e-48	gene usage	FALSE	7	142369601	0.290201005025126	398	5.09937968942526e-11	TRBV28
rs6956756	16812712	A/C	0.00243716511848193	0.00014530986283285	8.68143964972646e-48	gene usage	FALSE	7	142369666	0.290201005025126	398	5.09937968942526e-11	TRBV28
rs6975391	16812718	C/T	0.00243716511848193	0.00014530986283285	8.68143964972646e-48	gene usage	FALSE	7	142369835	0.290201005025126	398	5.09937968942526e-11	TRBV28
rs9655661	16812725	A/G	0.00243716511848193	0.00014530986283285	8.68143964972646e-48	gene usage	FALSE	7	142370125	0.290201005025126	398	5.09937968942526e-11	TRBV28
rs9655574	16812728	G/C	0.00243716511848193	0.00014530986283285	8.68143964972646e-48	gene usage	FALSE	7	142370244	0.290201005025126	398	5.09937968942526e-11	TRBV28
rs4726549	16812734	G/A	0.00243716511848193	0.00014530986283285	8.68143964972646e-48	gene usage	FALSE	7	142370604	0.290201005025126	398	5.09937968942526e-11	TRBV28
rs4726550	16812737	C/T	0.00243716511848193	0.00014530986283285	8.68143964972646e-48	gene usage	FALSE	7	142370764	0.290201005025126	398	5.09937968942526e-11	TRBV28
rs7796324	16812753	A/G	0.00243716511848193	0.00014530986283285	8.68143964972646e-48	gene usage	FALSE	7	142371540	0.290201005025126	398	5.09937968942526e-11	TRBV28
rs4726547	16812732	C/T	0.00244481403821364	0.00014578679807997	8.88671204383263e-48	gene usage	FALSE	7	142370582	0.28643216080402	398	5.09937968942526e-11	TRBV28
rs2266158	16809343	A/G	0.0010889494730956	6.35700718587649e-05	1.09533963450639e-47	gene usage	FALSE	7	142047684	0.334770114942529	348	5.09937968942526e-11	TRBV6-3
rs2734224	16814552	A/G	-0.0141325774339992	0.00060725635453908	1.22063132868558e-47	gene usage	TRUE	7	142488688	0.438405797101449	138	5.09937968942526e-11	TRBJ1-6
rs2734224	16814552	A/G	-0.00322755048745685	0.00013918624210544	1.77234744182893e-47	gene usage	FALSE	7	142488688	0.438405797101449	138	5.09937968942526e-11	TRBJ1-6
rs4726540	16812665	G/A	0.00242944673724949	0.00014546246104298	1.83785567222538e-47	gene usage	FALSE	7	142366268	0.290931989924433	397	5.09937968942526e-11	TRBV28
rs73543808	16812689	T/C	0.00242944673724949	0.00014546246104298	1.83785567222538e-47	gene usage	FALSE	7	142367857	0.290931989924433	397	5.09937968942526e-11	TRBV28
rs4726546	16812693	T/C	0.00242944673724949	0.00014546246104298	1.83785567222538e-47	gene usage	FALSE	7	142368318	0.290931989924433	397	5.09937968942526e-11	TRBV28
rs10243843	16812700	G/A	0.00242944673724949	0.00014546246104298	1.83785567222538e-47	gene usage	FALSE	7	142368672	0.290931989924433	397	5.09937968942526e-11	TRBV28
rs6951782	16812704	A/C	0.00242944673724949	0.00014546246104298	1.83785567222538e-47	gene usage	FALSE	7	142368902	0.290931989924433	397	5.09937968942526e-11	TRBV28
rs6969264	16812706	G/C	0.00242944673724949	0.00014546246104298	1.83785567222538e-47	gene usage	FALSE	7	142369100	0.290931989924433	397	5.09937968942526e-11	TRBV28
rs7777677	16812750	C/T	0.00243007171402656	0.00014551984653858	1.87919866588493e-47	gene usage	FALSE	7	142371448	0.290931989924433	397	5.09937968942526e-11	TRBV28
rs7796160	16812751	A/C	0.00243007171402656	0.00014551984653858	1.87919866588493e-47	gene usage	FALSE	7	142371453	0.290931989924433	397	5.09937968942526e-11	TRBV28
rs6956269	16812708	T/G	0.00243706836988794	0.00014594066956591	1.88304924947316e-47	gene usage	FALSE	7	142369136	0.287153652392947	397	5.09937968942526e-11	TRBV28
rs3114489	16814559	A/G	-0.00314283382603974	0.00013577112645516	3.25257268219794e-47	gene usage	FALSE	7	142489405	0.434306569343066	137	5.09937968942526e-11	TRBJ1-6
rs56186768	16809340	G/A	0.00108975772244721	6.41107743846382e-05	3.97175897124294e-47	gene usage	FALSE	7	142047659	0.332853025936599	347	5.09937968942526e-11	TRBV6-3
rs3114489	16814559	A/G	-0.0137748865069944	0.00059655100496725	4.18688731661601e-47	gene usage	TRUE	7	142489405	0.434306569343066	137	5.09937968942526e-11	TRBJ1-6
rs17163571	16812285	C/T	-1.22529386965944e-05	7.36952740486477e-07	4.31529614870642e-47	gene usage	TRUE	7	142337675	0.0987341772151898	395	5.09937968942526e-11	TRBV17
rs928943	16813072	T/C	-0.00142867194219567	8.59259833982065e-05	4.58322893302097e-47	gene usage	TRUE	7	142394082	0.348984771573604	394	5.09937968942526e-11	TRBV12-5
rs2013987	16812607	A/C	0.00220905810383555	0.00013283369596126	5.03031295073436e-47	gene usage	TRUE	7	142360483	0.346938775510204	392	5.09937968942526e-11	TRBV24-1
rs17238	16812376	C/T	-0.00222655529149625	0.00013388307301334	5.34362652565199e-47	gene usage	TRUE	7	142344632	0.342710997442455	391	5.09937968942526e-11	TRBV24-1
rs6972116	16812900	G/A	-0.00143317026627317	8.62584912234254e-05	6.22040616903908e-47	gene usage	TRUE	7	142381810	0.352941176470588	391	5.09937968942526e-11	TRBV12-5
rs4726542	16812673	G/T	0.00243338914273365	0.00014673761198403	6.55684298505845e-47	gene usage	FALSE	7	142367013	0.288607594936709	395	5.09937968942526e-11	TRBV28
rs7809052	16812958	A/G	-0.00142475015355344	8.59899932346625e-05	8.54667511561699e-47	gene usage	TRUE	7	142386198	0.351145038167939	393	5.09937968942526e-11	TRBV12-5
rs6953984	16813027	G/A	-0.00142128976092362	8.58202901569833e-05	8.63647316901121e-47	gene usage	TRUE	7	142390627	0.350253807106599	394	5.09937968942526e-11	TRBV12-5
rs62471369	16812917	G/A	-0.0014261682678377	8.60656441181904e-05	8.93445153009122e-47	gene usage	TRUE	7	142382864	0.350765306122449	392	5.09937968942526e-11	TRBV12-5
rs10226608	16812392	C/T	-1.16480791409396e-05	7.04024174666423e-07	1.01033000663225e-46	gene usage	TRUE	7	142345182	0.101522842639594	394	5.09937968942526e-11	TRBV17
rs2734223	16814547	G/A	-0.0140321206605377	0.000613180480803	1.04705682114757e-46	gene usage	TRUE	7	142488146	0.434306569343066	137	5.09937968942526e-11	TRBJ1-6
rs2156964:kgp10766078	16812773	C/T	0.0165646469138697	0.00100356729062896	1.22741158287777e-46	gene usage	TRUE	7	142372587	0.285894206549118	397	5.09937968942526e-11	TRBV28
rs6954927	16812894	T/G	-0.00142594444098361	8.62226844682158e-05	1.3048562279826e-46	gene usage	TRUE	7	142381519	0.351662404092072	391	5.09937968942526e-11	TRBV12-5
rs6973496	16812903	C/A	-0.00142594444098361	8.62226844682158e-05	1.3048562279826e-46	gene usage	TRUE	7	142381965	0.351662404092072	391	5.09937968942526e-11	TRBV12-5
rs4726547	16812732	C/T	0.016530511034921	0.00100283486877988	1.42924357542191e-46	gene usage	TRUE	7	142370582	0.28643216080402	398	5.09937968942526e-11	TRBV28
rs4726548	16812733	G/A	-0.00619484960500764	0.00037574472896767	1.4742179222747e-46	gene usage	TRUE	7	142370593	0.0944584382871536	397	5.09937968942526e-11	TRBV11-3
rs2734223	16814547	G/A	-0.00320692159728472	0.00014068297798348	1.55461337211132e-46	gene usage	FALSE	7	142488146	0.434306569343066	137	5.09937968942526e-11	TRBJ1-6
rs17238	16812376	C/T	0.0014446843799203	8.75646632342024e-05	1.90757493725475e-46	gene usage	TRUE	7	142344632	0.342710997442455	391	5.09937968942526e-11	TRBV12-5
rs2855897	16811860	T/G	0.00088613351298367	5.3887087388441e-05	2.22710630159682e-46	gene usage	TRUE	7	142254912	0.249370277078086	397	5.09937968942526e-11	TRBV11-1
rs6969951	16812710	A/G	-0.016444285520577	0.00100103120145313	2.47032419986713e-46	gene usage	TRUE	7	142369586	0.290201005025126	398	5.09937968942526e-11	TRBV28
rs6960743	16812711	T/C	0.016444285520577	0.00100103120145313	2.47032419986713e-46	gene usage	TRUE	7	142369601	0.290201005025126	398	5.09937968942526e-11	TRBV28
rs6956756	16812712	A/C	0.016444285520577	0.00100103120145313	2.47032419986713e-46	gene usage	TRUE	7	142369666	0.290201005025126	398	5.09937968942526e-11	TRBV28
rs6975391	16812718	C/T	0.016444285520577	0.00100103120145313	2.47032419986713e-46	gene usage	TRUE	7	142369835	0.290201005025126	398	5.09937968942526e-11	TRBV28
rs9655661	16812725	A/G	0.016444285520577	0.00100103120145313	2.47032419986713e-46	gene usage	TRUE	7	142370125	0.290201005025126	398	5.09937968942526e-11	TRBV28
rs9655574	16812728	G/C	0.016444285520577	0.00100103120145313	2.47032419986713e-46	gene usage	TRUE	7	142370244	0.290201005025126	398	5.09937968942526e-11	TRBV28
rs4726549	16812734	G/A	0.016444285520577	0.00100103120145313	2.47032419986713e-46	gene usage	TRUE	7	142370604	0.290201005025126	398	5.09937968942526e-11	TRBV28
rs4726550	16812737	C/T	0.016444285520577	0.00100103120145313	2.47032419986713e-46	gene usage	TRUE	7	142370764	0.290201005025126	398	5.09937968942526e-11	TRBV28
rs7796324	16812753	A/G	0.016444285520577	0.00100103120145313	2.47032419986713e-46	gene usage	TRUE	7	142371540	0.290201005025126	398	5.09937968942526e-11	TRBV28
rs6956269	16812708	T/G	0.0164718310164261	0.00100357591289194	3.01044653666837e-46	gene usage	TRUE	7	142369136	0.287153652392947	397	5.09937968942526e-11	TRBV28
rs4726540	16812665	G/A	0.0163857319788461	0.0010017654449309	5.19055733022085e-46	gene usage	TRUE	7	142366268	0.290931989924433	397	5.09937968942526e-11	TRBV28
rs73543808	16812689	T/C	0.0163857319788461	0.0010017654449309	5.19055733022085e-46	gene usage	TRUE	7	142367857	0.290931989924433	397	5.09937968942526e-11	TRBV28
rs4726546	16812693	T/C	0.0163857319788461	0.0010017654449309	5.19055733022085e-46	gene usage	TRUE	7	142368318	0.290931989924433	397	5.09937968942526e-11	TRBV28
rs10243843	16812700	G/A	0.0163857319788461	0.0010017654449309	5.19055733022085e-46	gene usage	TRUE	7	142368672	0.290931989924433	397	5.09937968942526e-11	TRBV28
rs6951782	16812704	A/C	0.0163857319788461	0.0010017654449309	5.19055733022085e-46	gene usage	TRUE	7	142368902	0.290931989924433	397	5.09937968942526e-11	TRBV28
rs6969264	16812706	G/C	0.0163857319788461	0.0010017654449309	5.19055733022085e-46	gene usage	TRUE	7	142369100	0.290931989924433	397	5.09937968942526e-11	TRBV28
rs7777677	16812750	C/T	0.0163823035141659	0.00100176004012984	5.36073656977173e-46	gene usage	TRUE	7	142371448	0.290931989924433	397	5.09937968942526e-11	TRBV28
rs7796160	16812751	A/C	0.0163823035141659	0.00100176004012984	5.36073656977173e-46	gene usage	TRUE	7	142371453	0.290931989924433	397	5.09937968942526e-11	TRBV28
rs6952167	16813138	G/A	0.00140537040350798	8.61178246752504e-05	7.47461822536663e-46	gene usage	TRUE	7	142399231	0.351385390428212	397	5.09937968942526e-11	TRBV12-5
rs28752491	13297414	G/C	0.00363432311212634	0.0002223043041469	8.08024905418925e-46	gene usage	TRUE	6	32568127	0.126598465473146	391	5.09937968942526e-11	TRBV10-3
rs6948319	16813103	G/A	-0.00140549194748585	8.61836510155799e-05	8.3179976841476e-46	gene usage	TRUE	7	142396847	0.348866498740554	397	5.09937968942526e-11	TRBV12-5
rs4725591	16813143	C/T	-0.00140549194748585	8.61836510155799e-05	8.3179976841476e-46	gene usage	TRUE	7	142399587	0.348866498740554	397	5.09937968942526e-11	TRBV12-5
rs57984547	16813244	G/A	-0.00140549194748585	8.61836510155799e-05	8.3179976841476e-46	gene usage	TRUE	7	142405063	0.348866498740554	397	5.09937968942526e-11	TRBV12-5
rs28383172	13297274	A/G	0.00362473269170314	0.000221945537091	1.00896960769794e-45	gene usage	TRUE	6	32565979	0.126923076923077	390	5.09937968942526e-11	TRBV10-3
rs10226604	16812391	C/T	-1.13664684722638e-05	6.982110236188e-07	1.31065171127872e-45	gene usage	TRUE	7	142345172	0.106598984771574	394	5.09937968942526e-11	TRBV17
rs714940	16815045	T/C	0.0113985473567657	0.0007005837222758	1.4341615092121e-45	gene usage	TRUE	7	142526766	0.361675126903553	394	5.09937968942526e-11	TRBV30
rs10278178	16813389	T/C	-0.00138687762258359	8.52225769390506e-05	1.56179220267561e-45	gene usage	TRUE	7	142413125	0.456632653061225	392	5.09937968942526e-11	TRBV12-5
rs4726542	16812673	G/T	0.0163958317717209	0.0010104801669822	2.07191080114511e-45	gene usage	TRUE	7	142367013	0.288607594936709	395	5.09937968942526e-11	TRBV28
rs17296	16813222	G/A	-0.00139876957928703	8.6304906890182e-05	2.335654252252e-45	gene usage	TRUE	7	142403708	0.347222222222222	396	5.09937968942526e-11	TRBV12-5
rs4726555	16812802	C/A	-0.00601680723337893	0.00037146164927536	2.41895661153585e-45	gene usage	TRUE	7	142374072	0.0994962216624685	397	5.09937968942526e-11	TRBV11-3
rs4726556	16812803	A/G	-0.00601680723337893	0.00037146164927536	2.41895661153585e-45	gene usage	TRUE	7	142374083	0.0994962216624685	397	5.09937968942526e-11	TRBV11-3
rs57870414	16812806	C/T	-0.00601680723337893	0.00037146164927536	2.41895661153585e-45	gene usage	TRUE	7	142374312	0.0994962216624685	397	5.09937968942526e-11	TRBV11-3
rs4726552	16812798	A/G	-0.00625587379177292	0.00038520335227922	2.42038550516673e-45	gene usage	TRUE	7	142373907	0.0923076923076923	390	5.09937968942526e-11	TRBV11-3
rs4726553	16812799	A/G	-0.00625587379177292	0.00038520335227922	2.42038550516673e-45	gene usage	TRUE	7	142373920	0.0923076923076923	390	5.09937968942526e-11	TRBV11-3
rs4726554	16812800	T/C	-0.00625587379177292	0.00038520335227922	2.42038550516673e-45	gene usage	TRUE	7	142373921	0.0923076923076923	390	5.09937968942526e-11	TRBV11-3
rs4726562	16813215	C/T	-0.00139596977300073	8.61630839092241e-05	2.61882581969803e-45	gene usage	TRUE	7	142403218	0.343037974683544	395	5.09937968942526e-11	TRBV12-5
SNP_A-1917408:rs11768398	16811611	C/T	0.00160515133638213	9.92374149974196e-05	2.84590264228314e-45	gene usage	TRUE	7	142239119	0.479899497487437	398	5.09937968942526e-11	TRBV10-1
rs2285027	16812380	C/T	1.15742516420404e-05	7.14674832287882e-07	2.95181406952853e-45	gene usage	TRUE	7	142344964	0.101522842639594	394	5.09937968942526e-11	TRBV17
rs62470030	16812262	T/G	1.19475817864605e-05	7.38168128808823e-07	3.05652692655273e-45	gene usage	TRUE	7	142335879	0.10126582278481	395	5.09937968942526e-11	TRBV17
rs10244384	16812284	G/A	-1.19475817864605e-05	7.38168128808823e-07	3.05652692655273e-45	gene usage	TRUE	7	142337602	0.10126582278481	395	5.09937968942526e-11	TRBV17
rs56784185	16812823	A/G	-0.00601444831971286	0.00037211289632518	3.19263942373883e-45	gene usage	TRUE	7	142375468	0.0992462311557789	398	5.09937968942526e-11	TRBV11-3
SNP_A-4212697:rs17163601	16812830	T/C	-0.00601444831971286	0.00037211289632518	3.19263942373883e-45	gene usage	TRUE	7	142375798	0.0992462311557789	398	5.09937968942526e-11	TRBV11-3
rs4019266	16812833	G/A	-0.00601444831971286	0.00037211289632518	3.19263942373883e-45	gene usage	TRUE	7	142376191	0.0992462311557789	398	5.09937968942526e-11	TRBV11-3
rs4019269	16812836	G/A	-0.00601444831971286	0.00037211289632518	3.19263942373883e-45	gene usage	TRUE	7	142376282	0.0992462311557789	398	5.09937968942526e-11	TRBV11-3
SNP_A-4230323:rs28496944	16812838	A/G	-0.00601444831971286	0.00037211289632518	3.19263942373883e-45	gene usage	TRUE	7	142376380	0.0992462311557789	398	5.09937968942526e-11	TRBV11-3
rs17837474	16812847	A/G	-0.00601444831971286	0.00037211289632518	3.19263942373883e-45	gene usage	TRUE	7	142377014	0.0992462311557789	398	5.09937968942526e-11	TRBV11-3
rs2213212	16813267	A/C	0.00140065886360617	8.66415229010043e-05	3.68160971375475e-45	gene usage	TRUE	7	142406737	0.349367088607595	395	5.09937968942526e-11	TRBV12-5
rs9692553	16813395	C/T	0.0013833880091992	8.54878253116931e-05	3.75625832848494e-45	gene usage	TRUE	7	142413577	0.457908163265306	392	5.09937968942526e-11	TRBV12-5
rs10226604	16812391	C/T	-0.00587697398873441	0.00036478425046152	6.64435336282968e-45	gene usage	TRUE	7	142345172	0.106598984771574	394	5.09937968942526e-11	TRBV11-3
rs60895333	16812849	A/G	-0.00606833371010019	0.00037710619290085	6.71782148135348e-45	gene usage	TRUE	7	142377482	0.0957178841309824	397	5.09937968942526e-11	TRBV11-3
rs12703506	16815173	T/A	0.0110812164068098	0.00068767040310817	9.13589747611899e-45	gene usage	TRUE	7	142535307	0.365979381443299	388	5.09937968942526e-11	TRBV30
rs187598266	16815175	A/G	0.0110812164068098	0.00068767040310817	9.13589747611899e-45	gene usage	TRUE	7	142535314	0.365979381443299	388	5.09937968942526e-11	TRBV30
rs12703508	16815176	T/A	0.0110812164068098	0.00068767040310817	9.13589747611899e-45	gene usage	TRUE	7	142535319	0.365979381443299	388	5.09937968942526e-11	TRBV30
SNP_A-1917408:rs11768398	16811611	C/T	-0.00087816173871179	5.47479950384894e-05	1.04630804717152e-44	gene usage	FALSE	7	142239119	0.479899497487437	398	5.09937968942526e-11	TRBV7-2
rs12703507	16815174	C/T	0.0111044300603263	0.00068933808450685	1.08201788875771e-44	gene usage	TRUE	7	142535313	0.366580310880829	386	5.09937968942526e-11	TRBV30
rs1074284	16813397	C/G	-0.00138150782649495	8.5970516035579e-05	1.10852900352542e-44	gene usage	TRUE	7	142413749	0.459183673469388	392	5.09937968942526e-11	TRBV12-5
rs7780864	16813416	T/G	-0.00137526285498606	8.57434645318114e-05	1.32197917517477e-44	gene usage	TRUE	7	142414860	0.456852791878173	394	5.09937968942526e-11	TRBV12-5
rs4725598	16813425	G/T	-0.00136745924553262	8.54324624723461e-05	1.53243561814975e-44	gene usage	TRUE	7	142415898	0.454659949622166	397	5.09937968942526e-11	TRBV12-5
rs2063993	16815324	G/T	0.0112125033183265	0.00070077204416394	1.53703696859329e-44	gene usage	TRUE	7	142545218	0.368090452261307	398	5.09937968942526e-11	TRBV30
rs60473733	16815057	CA/C	0.0111980550255455	0.00069998308434159	1.57618094562728e-44	gene usage	TRUE	7	142527454	0.366834170854271	398	5.09937968942526e-11	TRBV30
rs4726593	16815093	C/T	0.0111980550255455	0.00069998308434159	1.57618094562728e-44	gene usage	TRUE	7	142529322	0.366834170854271	398	5.09937968942526e-11	TRBV30
rs3934162	16815098	T/C	0.0111980550255455	0.00069998308434159	1.57618094562728e-44	gene usage	TRUE	7	142530018	0.366834170854271	398	5.09937968942526e-11	TRBV30
rs10256911	16813289	T/A	-0.0013921694065703	8.69401016125309e-05	1.60847150689136e-44	gene usage	TRUE	7	142407888	0.353164556962025	395	5.09937968942526e-11	TRBV12-5
rs2647060:kgp5403716	13297530	G/T	0.00363818435263119	0.00022697356837696	1.83307283887634e-44	gene usage	TRUE	6	32569667	0.128205128205128	390	5.09937968942526e-11	TRBV10-3
rs28383889	13296953	G/GTTT	0.00327737866700818	0.00020435926916446	2.13894397691361e-44	gene usage	TRUE	6	32559995	0.146373056994819	386	5.09937968942526e-11	TRBV10-3
rs28366273	13296954	T/C	0.00327737866700818	0.00020435926916446	2.13894397691361e-44	gene usage	TRUE	6	32559997	0.146373056994819	386	5.09937968942526e-11	TRBV10-3
SNP_A-4216686:rs4726563	16813420	G/T	-0.0013738662803489	8.60520939836997e-05	2.40050705512227e-44	gene usage	TRUE	7	142415475	0.457070707070707	396	5.09937968942526e-11	TRBV12-5
rs4726564	16813421	C/T	-0.0013738662803489	8.60520939836997e-05	2.40050705512227e-44	gene usage	TRUE	7	142415497	0.457070707070707	396	5.09937968942526e-11	TRBV12-5
rs7456884	16812343	G/A	-1.15554851126728e-05	7.24617870519759e-07	3.3925826624465e-44	gene usage	TRUE	7	142342478	0.0966921119592875	393	5.09937968942526e-11	TRBV17
rs2205173	16815158	C/T	0.0111118267612534	0.00070265004446675	9.23118104921186e-44	gene usage	TRUE	7	142534271	0.366834170854271	398	5.09937968942526e-11	TRBV30
rs9986823	16815162	C/T	0.0111118267612534	0.00070265004446675	9.23118104921186e-44	gene usage	TRUE	7	142534584	0.366834170854271	398	5.09937968942526e-11	TRBV30
rs9986921	16815164	A/G	0.0111118267612534	0.00070265004446675	9.23118104921186e-44	gene usage	TRUE	7	142534706	0.366834170854271	398	5.09937968942526e-11	TRBV30
rs9986824	16815165	C/T	0.0111118267612534	0.00070265004446675	9.23118104921186e-44	gene usage	TRUE	7	142534707	0.366834170854271	398	5.09937968942526e-11	TRBV30
rs9986826:kgp8721090	16815169	C/T	0.0111118267612534	0.00070265004446675	9.23118104921186e-44	gene usage	TRUE	7	142534774	0.366834170854271	398	5.09937968942526e-11	TRBV30
rs9986703	16815172	C/T	0.0111118267612534	0.00070265004446675	9.23118104921186e-44	gene usage	TRUE	7	142535225	0.366834170854271	398	5.09937968942526e-11	TRBV30
rs6978216	16815185	C/G	0.0111118267612534	0.00070265004446675	9.23118104921186e-44	gene usage	TRUE	7	142535643	0.366834170854271	398	5.09937968942526e-11	TRBV30
rs6968205	16815194	T/C	0.0111118267612534	0.00070265004446675	9.23118104921186e-44	gene usage	TRUE	7	142536123	0.366834170854271	398	5.09937968942526e-11	TRBV30
rs10261171	16815195	G/C	0.0111118267612534	0.00070265004446675	9.23118104921186e-44	gene usage	TRUE	7	142536157	0.366834170854271	398	5.09937968942526e-11	TRBV30
rs10232640	16815196	C/A	0.0111118267612534	0.00070265004446675	9.23118104921186e-44	gene usage	TRUE	7	142536173	0.366834170854271	398	5.09937968942526e-11	TRBV30
rs2886993	16815205	C/A	0.0111118267612534	0.00070265004446675	9.23118104921186e-44	gene usage	TRUE	7	142536641	0.366834170854271	398	5.09937968942526e-11	TRBV30
SNP_A-1876151:rs2886994	16815212	T/C	0.0111118267612534	0.00070265004446675	9.23118104921186e-44	gene usage	TRUE	7	142536976	0.366834170854271	398	5.09937968942526e-11	TRBV30
SNP_A-2044406:rs1882825	16815218	A/G	0.0111118267612534	0.00070265004446675	9.23118104921186e-44	gene usage	TRUE	7	142537588	0.366834170854271	398	5.09937968942526e-11	TRBV30
rs932247	16815223	T/C	0.0111118267612534	0.00070265004446675	9.23118104921186e-44	gene usage	TRUE	7	142538040	0.366834170854271	398	5.09937968942526e-11	TRBV30
rs932248	16815224	A/G	0.0111118267612534	0.00070265004446675	9.23118104921186e-44	gene usage	TRUE	7	142538064	0.366834170854271	398	5.09937968942526e-11	TRBV30
rs6965888	16815241	C/A	0.0111118267612534	0.00070265004446675	9.23118104921186e-44	gene usage	TRUE	7	142538727	0.366834170854271	398	5.09937968942526e-11	TRBV30
rs10245485	16815247	C/T	0.0111118267612534	0.00070265004446675	9.23118104921186e-44	gene usage	TRUE	7	142539389	0.366834170854271	398	5.09937968942526e-11	TRBV30
rs1004668	16815257	G/A	0.0111118267612534	0.00070265004446675	9.23118104921186e-44	gene usage	TRUE	7	142540080	0.366834170854271	398	5.09937968942526e-11	TRBV30
rs1004669	16815258	A/G	0.0111118267612534	0.00070265004446675	9.23118104921186e-44	gene usage	TRUE	7	142540100	0.366834170854271	398	5.09937968942526e-11	TRBV30
rs1004670	16815274	A/G	0.0111118267612534	0.00070265004446675	9.23118104921186e-44	gene usage	TRUE	7	142541362	0.366834170854271	398	5.09937968942526e-11	TRBV30
rs10215648	16815276	C/T	0.0111118267612534	0.00070265004446675	9.23118104921186e-44	gene usage	TRUE	7	142541618	0.366834170854271	398	5.09937968942526e-11	TRBV30
rs10216328	16815277	G/T	0.0111118267612534	0.00070265004446675	9.23118104921186e-44	gene usage	TRUE	7	142541619	0.366834170854271	398	5.09937968942526e-11	TRBV30
rs10216164	16815281	T/C	0.0111118267612534	0.00070265004446675	9.23118104921186e-44	gene usage	TRUE	7	142541882	0.366834170854271	398	5.09937968942526e-11	TRBV30
rs11761928	16815293	G/A	0.0111118267612534	0.00070265004446675	9.23118104921186e-44	gene usage	TRUE	7	142542928	0.366834170854271	398	5.09937968942526e-11	TRBV30
rs55880999	16815302	C/CT	0.0111118267612534	0.00070265004446675	9.23118104921186e-44	gene usage	TRUE	7	142543606	0.366834170854271	398	5.09937968942526e-11	TRBV30
rs10265792	16815309	C/T	0.0111118267612534	0.00070265004446675	9.23118104921186e-44	gene usage	TRUE	7	142544038	0.366834170854271	398	5.09937968942526e-11	TRBV30
rs2223019	16815310	T/A	0.0111118267612534	0.00070265004446675	9.23118104921186e-44	gene usage	TRUE	7	142544190	0.366834170854271	398	5.09937968942526e-11	TRBV30
rs2063990	16815315	A/G	0.0111118267612534	0.00070265004446675	9.23118104921186e-44	gene usage	TRUE	7	142544759	0.366834170854271	398	5.09937968942526e-11	TRBV30
rs2063991	16815321	T/C	0.0111118267612534	0.00070265004446675	9.23118104921186e-44	gene usage	TRUE	7	142545057	0.366834170854271	398	5.09937968942526e-11	TRBV30
rs2063992	16815322	A/T	0.0111118267612534	0.00070265004446675	9.23118104921186e-44	gene usage	TRUE	7	142545150	0.366834170854271	398	5.09937968942526e-11	TRBV30
rs6969893	16815097	T/A	0.0110974943263096	0.00070185452863969	9.45564778900876e-44	gene usage	TRUE	7	142529906	0.365577889447236	398	5.09937968942526e-11	TRBV30
	16815102	G/GA	0.0110974943263096	0.00070185452863969	9.45564778900876e-44	gene usage	TRUE	7	142530613	0.365577889447236	398	5.09937968942526e-11	TRBV30
rs2009660	16815104	C/T	0.0110974943263096	0.00070185452863969	9.45564778900876e-44	gene usage	TRUE	7	142530865	0.365577889447236	398	5.09937968942526e-11	TRBV30
rs2009643	16815106	C/T	0.0110974943263096	0.00070185452863969	9.45564778900876e-44	gene usage	TRUE	7	142531009	0.365577889447236	398	5.09937968942526e-11	TRBV30
rs2009642	16815107	G/A	0.0110974943263096	0.00070185452863969	9.45564778900876e-44	gene usage	TRUE	7	142531018	0.365577889447236	398	5.09937968942526e-11	TRBV30
rs2063988	16815117	G/A	0.0110974943263096	0.00070185452863969	9.45564778900876e-44	gene usage	TRUE	7	142531666	0.365577889447236	398	5.09937968942526e-11	TRBV30
rs2063989	16815119	A/G	0.0110974943263096	0.00070185452863969	9.45564778900876e-44	gene usage	TRUE	7	142531831	0.365577889447236	398	5.09937968942526e-11	TRBV30
rs113350149	16815125	T/TA	0.0110974943263096	0.00070185452863969	9.45564778900876e-44	gene usage	TRUE	7	142532084	0.365577889447236	398	5.09937968942526e-11	TRBV30
rs10253895	16815128	A/C	0.0110974943263096	0.00070185452863969	9.45564778900876e-44	gene usage	TRUE	7	142532685	0.365577889447236	398	5.09937968942526e-11	TRBV30
rs6464533	16815132	C/T	0.0110974943263096	0.00070185452863969	9.45564778900876e-44	gene usage	TRUE	7	142532854	0.365577889447236	398	5.09937968942526e-11	TRBV30
rs985179	16815138	T/C	0.0110974943263096	0.00070185452863969	9.45564778900876e-44	gene usage	TRUE	7	142533260	0.365577889447236	398	5.09937968942526e-11	TRBV30
rs985180	16815139	G/A	0.0110974943263096	0.00070185452863969	9.45564778900876e-44	gene usage	TRUE	7	142533306	0.365577889447236	398	5.09937968942526e-11	TRBV30
rs2205170	16815152	A/C	0.0111209478167689	0.00070313736952297	1.0088834778529e-43	gene usage	TRUE	7	142534117	0.366161616161616	396	5.09937968942526e-11	TRBV30
rs2205172	16815155	C/A	0.0111209478167689	0.00070313736952297	1.0088834778529e-43	gene usage	TRUE	7	142534157	0.366161616161616	396	5.09937968942526e-11	TRBV30
rs2367490	16815213	G/C	0.0111018602870156	0.0007027183746511	1.13327841817546e-43	gene usage	TRUE	7	142537278	0.366498740554156	397	5.09937968942526e-11	TRBV30
rs182015662	13297913	G/A	0.00356110472492456	0.00022554408300848	1.31040253834221e-43	gene usage	TRUE	6	32574991	0.130050505050505	396	5.09937968942526e-11	TRBV10-3
rs13205658	13298115	A/T	0.00356110472492456	0.00022554408300848	1.31040253834221e-43	gene usage	TRUE	6	32577607	0.130050505050505	396	5.09937968942526e-11	TRBV10-3
rs13206219	13298135	G/T	0.00356110472492456	0.00022554408300848	1.31040253834221e-43	gene usage	TRUE	6	32577847	0.130050505050505	396	5.09937968942526e-11	TRBV10-3
rs13206639	13298157	G/A	0.00356110472492456	0.00022554408300848	1.31040253834221e-43	gene usage	TRUE	6	32578100	0.130050505050505	396	5.09937968942526e-11	TRBV10-3
rs75905608	13298313	A/C	0.00356110472492456	0.00022554408300848	1.31040253834221e-43	gene usage	TRUE	6	32580703	0.130050505050505	396	5.09937968942526e-11	TRBV10-3
rs28752513	13298520	A/C	0.00356110472492456	0.00022554408300848	1.31040253834221e-43	gene usage	TRUE	6	32583459	0.130050505050505	396	5.09937968942526e-11	TRBV10-3
rs28383226	13298561	A/G	0.00356110472492456	0.00022554408300848	1.31040253834221e-43	gene usage	TRUE	6	32583899	0.130050505050505	396	5.09937968942526e-11	TRBV10-3
rs28383229	13298574	A/G	0.00356110472492456	0.00022554408300848	1.31040253834221e-43	gene usage	TRUE	6	32584024	0.130050505050505	396	5.09937968942526e-11	TRBV10-3
rs17211475	13300231	A/G	0.00356110472492456	0.00022554408300848	1.31040253834221e-43	gene usage	TRUE	6	32602285	0.130050505050505	396	5.09937968942526e-11	TRBV10-3
rs28383344	13300533	C/G	0.00356548138726198	0.00022569350325582	1.34066125216699e-43	gene usage	TRUE	6	32605067	0.129770992366412	393	5.09937968942526e-11	TRBV10-3
rs28383345	13300548	G/A	0.00356548138726198	0.00022569350325582	1.34066125216699e-43	gene usage	TRUE	6	32605234	0.129770992366412	393	5.09937968942526e-11	TRBV10-3
rs28383346	13300558	A/G	0.00356548138726198	0.00022569350325582	1.34066125216699e-43	gene usage	TRUE	6	32605326	0.129770992366412	393	5.09937968942526e-11	TRBV10-3
rs2858869	13297737	A/G	0.00356683060095439	0.00022579023132617	1.350878644239e-43	gene usage	TRUE	6	32572666	0.130710659898477	394	5.09937968942526e-11	TRBV10-3
rs2760993	13297796	A/G	0.00356683060095439	0.00022579023132617	1.350878644239e-43	gene usage	TRUE	6	32573602	0.130710659898477	394	5.09937968942526e-11	TRBV10-3
rs62470035	16812605	A/G	-1.16801915607362e-05	7.39672600582935e-07	1.43178061979018e-43	gene usage	TRUE	7	142360441	0.0926395939086294	394	5.09937968942526e-11	TRBV17
rs200458041	16815262	T/TA	0.0111116789404648	0.00070462492372411	1.49485678635799e-43	gene usage	TRUE	7	142540414	0.367758186397985	397	5.09937968942526e-11	TRBV30
rs28383315	13298822	A/G	0.00356426579018395	0.00022586527574015	1.50019068423472e-43	gene usage	TRUE	6	32587281	0.130379746835443	395	5.09937968942526e-11	TRBV10-3
SNP_A-2039255:rs6962582:kgp9423272	16815061	G/A	0.0111343982266554	0.00070636178229462	1.50996412366639e-43	gene usage	TRUE	7	142527672	0.364321608040201	398	5.09937968942526e-11	TRBV30
SNP_A-1809909:rs17209	16811618	T/C	0.00120275815992813	7.63194461549925e-05	1.73818315007808e-43	gene usage	FALSE	7	142239946	0.151515151515152	396	5.09937968942526e-11	TRBV9
rs2855990	16814539	C/T	-0.0137927786029038	0.00065184122487899	1.8529134845177e-43	gene usage	TRUE	7	142487745	0.431159420289855	138	5.09937968942526e-11	TRBJ1-6
rs2734222	16814542	T/C	-0.0137927786029038	0.00065184122487899	1.8529134845177e-43	gene usage	TRUE	7	142487836	0.431159420289855	138	5.09937968942526e-11	TRBJ1-6
rs6963888	16815186	T/C	0.0110905215373222	0.00070428334502498	1.85368512902948e-43	gene usage	TRUE	7	142535697	0.367758186397985	397	5.09937968942526e-11	TRBV30
rs6965992	16815143	G/C	0.0110797884001153	0.00070344171288169	1.88950881367023e-43	gene usage	TRUE	7	142533505	0.36489898989899	396	5.09937968942526e-11	TRBV30
rs111813056	16815144	G/C	0.0110797884001153	0.00070344171288169	1.88950881367023e-43	gene usage	TRUE	7	142533510	0.36489898989899	396	5.09937968942526e-11	TRBV30
rs114344241	16815145	G/C	0.0110797884001153	0.00070344171288169	1.88950881367023e-43	gene usage	TRUE	7	142533515	0.36489898989899	396	5.09937968942526e-11	TRBV30
rs6966006	16815146	G/C	0.0110797884001153	0.00070344171288169	1.88950881367023e-43	gene usage	TRUE	7	142533520	0.36489898989899	396	5.09937968942526e-11	TRBV30
rs62471364	16812809	T/G	-0.00594183570572124	0.00037738754886751	1.90041259672693e-43	gene usage	TRUE	7	142374364	0.0982367758186398	397	5.09937968942526e-11	TRBV11-3
rs62471365	16812812	A/G	-0.00594183570572124	0.00037738754886751	1.90041259672693e-43	gene usage	TRUE	7	142374549	0.0982367758186398	397	5.09937968942526e-11	TRBV11-3
rs17133581:kgp10657839	16812813	A/G	-0.00594183570572124	0.00037738754886751	1.90041259672693e-43	gene usage	TRUE	7	142374581	0.0982367758186398	397	5.09937968942526e-11	TRBV11-3
	13299164	T/TACAGAG	0.00356519020027147	0.00022621953862744	1.92985608379882e-43	gene usage	TRUE	6	32590784	0.130710659898477	394	5.09937968942526e-11	TRBV10-3
rs2027801	16813502	A/G	-0.00136249894090964	8.65648057338294e-05	1.99413467324328e-43	gene usage	TRUE	7	142420689	0.458438287153652	397	5.09937968942526e-11	TRBV12-5
rs2855990	16814539	C/T	-0.00315110212046568	0.00014913781902554	2.14201341253892e-43	gene usage	FALSE	7	142487745	0.431159420289855	138	5.09937968942526e-11	TRBJ1-6
rs2734222	16814542	T/C	-0.00315110212046568	0.00014913781902554	2.14201341253892e-43	gene usage	FALSE	7	142487836	0.431159420289855	138	5.09937968942526e-11	TRBJ1-6
rs28383319	13299180	A/G	0.00356841009736851	0.00022654399664071	2.20710388863281e-43	gene usage	TRUE	6	32591038	0.131043256997455	393	5.09937968942526e-11	TRBV10-3
rs6945538	16815065	A/G	0.0111033964104816	0.00070591964429873	2.20912782838224e-43	gene usage	TRUE	7	142527862	0.363979848866499	397	5.09937968942526e-11	TRBV30
rs28477203	13299940	C/T	0.00356329747327083	0.00022662809862207	2.60074828120524e-43	gene usage	TRUE	6	32599509	0.129113924050633	395	5.09937968942526e-11	TRBV10-3
SNP_A-1887473:rs2855920	16811558	C/T	-0.00151801951495926	9.66649746301305e-05	2.66524491416185e-43	gene usage	TRUE	7	142235215	0.469849246231156	398	5.09937968942526e-11	TRBV10-1
rs28383320	13299214	T/C	0.00357019285196791	0.00022691679459437	2.76845535981271e-43	gene usage	TRUE	6	32591368	0.131377551020408	392	5.09937968942526e-11	TRBV10-3
rs28383321	13299218	T/C	0.00357019285196791	0.00022691679459437	2.76845535981271e-43	gene usage	TRUE	6	32591411	0.131377551020408	392	5.09937968942526e-11	TRBV10-3
rs13204736	13298453	G/T	0.00356264884552873	0.00022667995380735	2.91923256503579e-43	gene usage	TRUE	6	32582603	0.129441624365482	394	5.09937968942526e-11	TRBV10-3
rs28383316	13299056	T/C	0.00359155488473313	0.00022830366785095	2.9798385652815e-43	gene usage	TRUE	6	32589687	0.127877237851662	391	5.09937968942526e-11	TRBV10-3
rs72428587	16815081	CCA/C	0.0111188715185612	0.00070858167505189	3.33095091360589e-43	gene usage	TRUE	7	142528010	0.362373737373737	396	5.09937968942526e-11	TRBV30
rs13309064	16815183	A/G	0.0110360175477465	0.00070386883661075	3.76038115679582e-43	gene usage	TRUE	7	142535533	0.367424242424242	396	5.09937968942526e-11	TRBV30
rs28383330	13300021	A/G	0.00355385959720237	0.00022661439405134	3.84093653753033e-43	gene usage	TRUE	6	32600340	0.129113924050633	395	5.09937968942526e-11	TRBV10-3
rs2647072	13297826	G/T	0.00355960427283446	0.00022686141306006	3.94984061645504e-43	gene usage	TRUE	6	32573950	0.129770992366412	393	5.09937968942526e-11	TRBV10-3
rs2647073	13297830	A/C	0.00355960427283446	0.00022686141306006	3.94984061645504e-43	gene usage	TRUE	6	32574014	0.129770992366412	393	5.09937968942526e-11	TRBV10-3
rs12206257	13297987	C/T	0.00359300070052037	0.0002289146801271	3.96798530082013e-43	gene usage	TRUE	6	32576036	0.126275510204082	392	5.09937968942526e-11	TRBV10-3
SNP_A-1904579:rs933168	16812155	G/T	0.00180769392432064	0.00010707647955333	4.31954091689994e-43	gene usage	FALSE	7	142275676	0.351923076923077	260	5.09937968942526e-11	TRBV4-3
rs28383335	13300289	G/T	0.00355499214428125	0.00022679303971194	4.34673614479406e-43	gene usage	TRUE	6	32602892	0.129441624365482	394	5.09937968942526e-11	TRBV10-3
rs28383417	13300943	A/G	0.00355158686084867	0.00022686222911763	5.25277157228934e-43	gene usage	TRUE	6	32608507	0.129441624365482	394	5.09937968942526e-11	TRBV10-3
rs1041851	16813514	T/C	-0.0013558694464601	8.67737595975559e-05	5.97321260981972e-43	gene usage	TRUE	7	142421533	0.458438287153652	397	5.09937968942526e-11	TRBV12-5
rs1041852	16813516	C/T	-0.0013558694464601	8.67737595975559e-05	5.97321260981972e-43	gene usage	TRUE	7	142421824	0.458438287153652	397	5.09937968942526e-11	TRBV12-5
rs7803072	16813517	C/T	-0.0013558694464601	8.67737595975559e-05	5.97321260981972e-43	gene usage	TRUE	7	142421867	0.458438287153652	397	5.09937968942526e-11	TRBV12-5
rs28366293	13297026	T/C	0.00325799028841633	0.00020793230554339	6.39304190568465e-43	gene usage	TRUE	6	32560711	0.145618556701031	388	5.09937968942526e-11	TRBV10-3
rs28383337	13300379	C/G	0.00355347251193805	0.00022760017854442	7.88463534556536e-43	gene usage	TRUE	6	32603732	0.128172588832487	394	5.09937968942526e-11	TRBV10-3
rs369317171	16815259	ATCTCTCTC/ATCTCTC	0.0112321867305591	0.00071814022461811	7.89214795078234e-43	gene usage	TRUE	7	142540125	0.372422680412371	388	5.09937968942526e-11	TRBV30
rs2858868	13297765	A/C	0.0035599692842346	0.00022798396252845	8.58158330483528e-43	gene usage	TRUE	6	32573120	0.128826530612245	392	5.09937968942526e-11	TRBV10-3
rs11752288	13297023	G/T	0.00329005575827975	0.00021078108774825	9.09781283221647e-43	gene usage	TRUE	6	32560670	0.145408163265306	392	5.09937968942526e-11	TRBV10-3
rs6971067	16813637	T/C	-0.00134993639430112	8.66437863860399e-05	9.19891198661928e-43	gene usage	TRUE	7	142430059	0.452141057934509	397	5.09937968942526e-11	TRBV12-5
rs9272412	13300523	A/C	0.00355359286994382	0.00022798057077623	1.0606053405708e-42	gene usage	TRUE	6	32604982	0.128498727735369	393	5.09937968942526e-11	TRBV10-3
rs1909096	13297617	A/G	0.00359173385791133	0.00022984673295215	1.06092935330007e-42	gene usage	TRUE	6	32570877	0.124352331606218	386	5.09937968942526e-11	TRBV10-3
rs149995531	13297620	C/CCT	0.00359173385791133	0.00022984673295215	1.06092935330007e-42	gene usage	TRUE	6	32570911	0.124352331606218	386	5.09937968942526e-11	TRBV10-3
rs62470035	16812605	A/G	-0.00602496906988402	0.00038693157026714	1.17379759132485e-42	gene usage	TRUE	7	142360441	0.0926395939086294	394	5.09937968942526e-11	TRBV11-3
rs933169	16812153	C/T	0.00180774087783045	0.00010806333068971	1.6269465167402e-42	gene usage	FALSE	7	142275639	0.349420849420849	259	5.09937968942526e-11	TRBV4-3
rs28383327	13299902	G/C	0.0034905622821957	0.00022467943473462	1.82713101792673e-42	gene usage	TRUE	6	32599077	0.131377551020408	392	5.09937968942526e-11	TRBV10-3
rs4725599	16813437	G/A	0.00134294398908499	8.68561510249964e-05	2.72298444920483e-42	gene usage	TRUE	7	142416376	0.457286432160804	398	5.09937968942526e-11	TRBV12-5
rs4726566	16813444	C/T	0.00134294398908499	8.68561510249964e-05	2.72298444920483e-42	gene usage	TRUE	7	142417057	0.457286432160804	398	5.09937968942526e-11	TRBV12-5
rs4726568	16813462	G/A	0.00134294398908499	8.68561510249964e-05	2.72298444920483e-42	gene usage	TRUE	7	142418236	0.457286432160804	398	5.09937968942526e-11	TRBV12-5
rs3734919	16813485	C/T	0.00134294398908499	8.68561510249964e-05	2.72298444920483e-42	gene usage	TRUE	7	142419586	0.457286432160804	398	5.09937968942526e-11	TRBV12-5
rs6953265	16813435	T/C	-0.00134294398908499	8.68561510249964e-05	2.7229844492049e-42	gene usage	TRUE	7	142416234	0.457286432160804	398	5.09937968942526e-11	TRBV12-5
rs10228203	16813458	G/A	-0.00134294398908499	8.68561510249964e-05	2.7229844492049e-42	gene usage	TRUE	7	142418048	0.457286432160804	398	5.09937968942526e-11	TRBV12-5
rs10276890	16813459	T/C	-0.00134294398908499	8.68561510249964e-05	2.7229844492049e-42	gene usage	TRUE	7	142418055	0.457286432160804	398	5.09937968942526e-11	TRBV12-5
rs4726567	16813460	C/T	-0.00134294398908499	8.68561510249964e-05	2.7229844492049e-42	gene usage	TRUE	7	142418104	0.457286432160804	398	5.09937968942526e-11	TRBV12-5
rs4726569	16813464	A/G	-0.00134294398908499	8.68561510249964e-05	2.7229844492049e-42	gene usage	TRUE	7	142418462	0.457286432160804	398	5.09937968942526e-11	TRBV12-5
rs113757304	16813474	T/TGTAAG	-0.00134294398908499	8.68561510249964e-05	2.7229844492049e-42	gene usage	TRUE	7	142418765	0.457286432160804	398	5.09937968942526e-11	TRBV12-5
rs1060640	16813479	G/A	-0.00134294398908499	8.68561510249964e-05	2.7229844492049e-42	gene usage	TRUE	7	142419229	0.457286432160804	398	5.09937968942526e-11	TRBV12-5
rs3823473	16813489	T/G	-0.00134294398908499	8.68561510249964e-05	2.7229844492049e-42	gene usage	TRUE	7	142419729	0.457286432160804	398	5.09937968942526e-11	TRBV12-5
rs7811859	16813493	A/G	-0.00134294398908499	8.68561510249964e-05	2.7229844492049e-42	gene usage	TRUE	7	142420115	0.457286432160804	398	5.09937968942526e-11	TRBV12-5
rs7780142	16813499	T/A	-0.00134294398908499	8.68561510249964e-05	2.7229844492049e-42	gene usage	TRUE	7	142420355	0.457286432160804	398	5.09937968942526e-11	TRBV12-5
rs968542	16813505	A/G	-0.00134294398908499	8.68561510249964e-05	2.7229844492049e-42	gene usage	TRUE	7	142421069	0.457286432160804	398	5.09937968942526e-11	TRBV12-5
rs968543	16813508	A/G	-0.00134294398908499	8.68561510249964e-05	2.7229844492049e-42	gene usage	TRUE	7	142421245	0.457286432160804	398	5.09937968942526e-11	TRBV12-5
rs373690146	16813511	TG/T	-0.00134294398908499	8.68561510249964e-05	2.7229844492049e-42	gene usage	TRUE	7	142421447	0.457286432160804	398	5.09937968942526e-11	TRBV12-5
rs4726571	16813556	G/A	-0.00134294398908499	8.68561510249964e-05	2.7229844492049e-42	gene usage	TRUE	7	142424782	0.457286432160804	398	5.09937968942526e-11	TRBV12-5
rs17213:kgp10879138	16813617	C/T	0.00134299299122314	8.68826652712806e-05	2.98034431140659e-42	gene usage	TRUE	7	142429001	0.457178841309824	397	5.09937968942526e-11	TRBV12-5
rs10238724:kgp22729104	16813626	G/A	0.00134299299122314	8.68826652712806e-05	2.98034431140659e-42	gene usage	TRUE	7	142429237	0.457178841309824	397	5.09937968942526e-11	TRBV12-5
rs28383325	13299668	T/C	0.00351679651145308	0.00022745171368657	3.33640043896668e-42	gene usage	TRUE	6	32596310	0.130710659898477	394	5.09937968942526e-11	TRBV10-3
SNP_A-1904579:rs933168	16812155	G/T	0.0089381208017956	0.00053960468922474	5.30838427469824e-42	gene usage	TRUE	7	142275676	0.351923076923077	260	5.09937968942526e-11	TRBV4-3
rs10947320	13298373	C/T	0.00357936580806313	0.00023216822756664	6.94992389549758e-42	gene usage	TRUE	6	32581491	0.125	388	5.09937968942526e-11	TRBV10-3
rs28383300	13298772	C/T	0.00355391992755727	0.00023102766138482	8.65502209902749e-42	gene usage	TRUE	6	32586611	0.124358974358974	390	5.09937968942526e-11	TRBV10-3
rs2213191	16811528	C/T	-0.00151351911792885	9.87612268283325e-05	1.00686813354472e-41	gene usage	TRUE	7	142233226	0.464824120603015	398	5.09937968942526e-11	TRBV10-1
rs2213190	16811529	A/G	-0.00151351911792885	9.87612268283325e-05	1.00686813354472e-41	gene usage	TRUE	7	142233319	0.464824120603015	398	5.09937968942526e-11	TRBV10-1
rs2226958	16811530	C/T	-0.00151351911792885	9.87612268283325e-05	1.00686813354472e-41	gene usage	TRUE	7	142233408	0.464824120603015	398	5.09937968942526e-11	TRBV10-1
rs2855925	16811540	C/T	-0.00151351911792885	9.87612268283325e-05	1.00686813354472e-41	gene usage	TRUE	7	142234094	0.464824120603015	398	5.09937968942526e-11	TRBV10-1
rs2855924:kgp2047587	16811544	T/G	-0.00151351911792885	9.87612268283325e-05	1.00686813354472e-41	gene usage	TRUE	7	142234473	0.464824120603015	398	5.09937968942526e-11	TRBV10-1
rs2855923	16811545	T/G	-0.00151351911792885	9.87612268283325e-05	1.00686813354472e-41	gene usage	TRUE	7	142234569	0.464824120603015	398	5.09937968942526e-11	TRBV10-1
rs2855922	16811548	T/G	-0.00151351911792885	9.87612268283325e-05	1.00686813354472e-41	gene usage	TRUE	7	142234670	0.464824120603015	398	5.09937968942526e-11	TRBV10-1
rs2855921	16811554	A/G	-0.00151351911792885	9.87612268283325e-05	1.00686813354472e-41	gene usage	TRUE	7	142235011	0.464824120603015	398	5.09937968942526e-11	TRBV10-1
SNP_A-2282607:rs2855919	16811560	T/C	-0.00151351911792885	9.87612268283325e-05	1.00686813354472e-41	gene usage	TRUE	7	142235344	0.464824120603015	398	5.09937968942526e-11	TRBV10-1
rs1569303	16811562	C/T	-0.00151351911792885	9.87612268283325e-05	1.00686813354472e-41	gene usage	TRUE	7	142235646	0.464824120603015	398	5.09937968942526e-11	TRBV10-1
rs959840	16811563	T/C	-0.00151351911792885	9.87612268283325e-05	1.00686813354472e-41	gene usage	TRUE	7	142235678	0.464824120603015	398	5.09937968942526e-11	TRBV10-1
rs2734082	16811813	C/G	-0.00542725546844375	0.00035464877526246	1.30306223655151e-41	gene usage	TRUE	7	142252402	0.154911838790932	397	5.09937968942526e-11	TRBV7-3
rs2855901	16811814	A/G	-0.00542725546844375	0.00035464877526246	1.30306223655151e-41	gene usage	TRUE	7	142252408	0.154911838790932	397	5.09937968942526e-11	TRBV7-3
rs28383306	13298781	A/T	0.00353920428916078	0.00023119483389823	1.51288834696059e-41	gene usage	TRUE	6	32586739	0.125954198473282	393	5.09937968942526e-11	TRBV10-3
rs2855927	16811486	A/G	-0.00150790861639191	9.8680788052916e-05	1.53840446185951e-41	gene usage	TRUE	7	142229305	0.46356783919598	398	5.09937968942526e-11	TRBV10-1
rs17248	16811505	G/T	-0.00150790861639191	9.8680788052916e-05	1.53840446185951e-41	gene usage	TRUE	7	142231701	0.46356783919598	398	5.09937968942526e-11	TRBV10-1
rs2734119	16811520	G/A	-0.00150790861639191	9.8680788052916e-05	1.53840446185951e-41	gene usage	TRUE	7	142232889	0.46356783919598	398	5.09937968942526e-11	TRBV10-1
rs2855895	16811961	A/C	0.00540839598043441	0.00035408509254907	1.8031143099151e-41	gene usage	TRUE	7	142260869	0.15530303030303	396	5.09937968942526e-11	TRBV7-3
rs2855894	16811962	A/C	0.00540839598043441	0.00035408509254907	1.8031143099151e-41	gene usage	TRUE	7	142260876	0.15530303030303	396	5.09937968942526e-11	TRBV7-3
rs2734060:kgp10954370	16811968	G/A	0.00540839598043441	0.00035408509254907	1.8031143099151e-41	gene usage	TRUE	7	142261439	0.15530303030303	396	5.09937968942526e-11	TRBV7-3
rs2855893	16811971	A/T	0.00540839598043441	0.00035408509254907	1.8031143099151e-41	gene usage	TRUE	7	142261805	0.15530303030303	396	5.09937968942526e-11	TRBV7-3
rs2855892	16811981	C/T	0.00540839598043441	0.00035408509254907	1.8031143099151e-41	gene usage	TRUE	7	142262746	0.15530303030303	396	5.09937968942526e-11	TRBV7-3
rs2734059	16811996	T/C	0.00540839598043441	0.00035408509254907	1.8031143099151e-41	gene usage	TRUE	7	142264039	0.15530303030303	396	5.09937968942526e-11	TRBV7-3
rs2734118	16811582	C/A	0.00697598044986752	0.00045712611782759	1.95793340948451e-41	gene usage	TRUE	7	142237142	0.120906801007557	397	5.09937968942526e-11	TRBV9
rs2855928	16811478	A/G	-0.0015076853858447	9.88060749931165e-05	1.9857865828913e-41	gene usage	TRUE	7	142228730	0.463476070528967	397	5.09937968942526e-11	TRBV10-1
rs2855908	16811710	C/T	0.00543176050250554	0.0003559320615822	2.05299512273053e-41	gene usage	TRUE	7	142246834	0.154040404040404	396	5.09937968942526e-11	TRBV7-3
rs2855907	16811711	C/T	0.00543176050250554	0.0003559320615822	2.05299512273053e-41	gene usage	TRUE	7	142246835	0.154040404040404	396	5.09937968942526e-11	TRBV7-3
rs361364	16811716	A/G	0.00543176050250554	0.0003559320615822	2.05299512273053e-41	gene usage	TRUE	7	142247133	0.154040404040404	396	5.09937968942526e-11	TRBV7-3
rs2734100	16811742	A/C	0.00543176050250554	0.0003559320615822	2.05299512273053e-41	gene usage	TRUE	7	142248421	0.154040404040404	396	5.09937968942526e-11	TRBV7-3
rs2734099	16811743	T/C	0.00543176050250554	0.0003559320615822	2.05299512273053e-41	gene usage	TRUE	7	142248484	0.154040404040404	396	5.09937968942526e-11	TRBV7-3
rs2734098	16811745	C/G	0.00543176050250554	0.0003559320615822	2.05299512273053e-41	gene usage	TRUE	7	142248538	0.154040404040404	396	5.09937968942526e-11	TRBV7-3
rs185614238	16811753	G/T	0.00543176050250554	0.0003559320615822	2.05299512273053e-41	gene usage	TRUE	7	142248625	0.154040404040404	396	5.09937968942526e-11	TRBV7-3
rs2734096	16811755	C/A	0.00543176050250554	0.0003559320615822	2.05299512273053e-41	gene usage	TRUE	7	142248643	0.154040404040404	396	5.09937968942526e-11	TRBV7-3
rs2855906	16811763	G/A	0.00543176050250554	0.0003559320615822	2.05299512273053e-41	gene usage	TRUE	7	142249408	0.154040404040404	396	5.09937968942526e-11	TRBV7-3
rs2734089	16811780	C/A	0.00543176050250554	0.0003559320615822	2.05299512273053e-41	gene usage	TRUE	7	142250476	0.154040404040404	396	5.09937968942526e-11	TRBV7-3
rs2734094	16811759	T/C	-0.00543176050250554	0.0003559320615822	2.05299512273068e-41	gene usage	TRUE	7	142249004	0.154040404040404	396	5.09937968942526e-11	TRBV7-3
rs2734093	16811760	T/C	-0.00543176050250554	0.0003559320615822	2.05299512273068e-41	gene usage	TRUE	7	142249288	0.154040404040404	396	5.09937968942526e-11	TRBV7-3
rs368644286	16811767	A/T	-0.00543176050250554	0.0003559320615822	2.05299512273068e-41	gene usage	TRUE	7	142249498	0.154040404040404	396	5.09937968942526e-11	TRBV7-3
rs2855904	16811768	A/G	-0.00543176050250554	0.0003559320615822	2.05299512273068e-41	gene usage	TRUE	7	142249523	0.154040404040404	396	5.09937968942526e-11	TRBV7-3
rs2226957	16811771	C/T	-0.00543176050250554	0.0003559320615822	2.05299512273068e-41	gene usage	TRUE	7	142249793	0.154040404040404	396	5.09937968942526e-11	TRBV7-3
rs2226956	16811772	A/G	-0.00543176050250554	0.0003559320615822	2.05299512273068e-41	gene usage	TRUE	7	142249851	0.154040404040404	396	5.09937968942526e-11	TRBV7-3
rs2213189	16811775	T/C	-0.00543176050250554	0.0003559320615822	2.05299512273068e-41	gene usage	TRUE	7	142250112	0.154040404040404	396	5.09937968942526e-11	TRBV7-3
rs2734090	16811779	G/A	-0.00543176050250554	0.0003559320615822	2.05299512273068e-41	gene usage	TRUE	7	142250390	0.154040404040404	396	5.09937968942526e-11	TRBV7-3
rs361439:kgp8124536	16811785	T/G	-0.00543176050250554	0.0003559320615822	2.05299512273068e-41	gene usage	TRUE	7	142250938	0.154040404040404	396	5.09937968942526e-11	TRBV7-3
rs361437	16811787	G/A	-0.00543176050250554	0.0003559320615822	2.05299512273068e-41	gene usage	TRUE	7	142250988	0.154040404040404	396	5.09937968942526e-11	TRBV7-3
rs361436	16811788	G/T	-0.00543176050250554	0.0003559320615822	2.05299512273068e-41	gene usage	TRUE	7	142251132	0.154040404040404	396	5.09937968942526e-11	TRBV7-3
rs2734088	16811792	G/C	-0.00543176050250554	0.0003559320615822	2.05299512273068e-41	gene usage	TRUE	7	142251273	0.154040404040404	396	5.09937968942526e-11	TRBV7-3
rs2734087	16811795	T/C	-0.00543176050250554	0.0003559320615822	2.05299512273068e-41	gene usage	TRUE	7	142251528	0.154040404040404	396	5.09937968942526e-11	TRBV7-3
rs2734086	16811796	T/C	-0.00543176050250554	0.0003559320615822	2.05299512273068e-41	gene usage	TRUE	7	142251554	0.154040404040404	396	5.09937968942526e-11	TRBV7-3
rs2734083:kgp22729024	16811808	G/A	-0.00543176050250554	0.0003559320615822	2.05299512273068e-41	gene usage	TRUE	7	142252224	0.154040404040404	396	5.09937968942526e-11	TRBV7-3
rs2855902	16811809	A/G	-0.00543176050250554	0.0003559320615822	2.05299512273068e-41	gene usage	TRUE	7	142252267	0.154040404040404	396	5.09937968942526e-11	TRBV7-3
rs933169	16812153	C/T	0.00893247351234079	0.00054456952857453	2.11537473075855e-41	gene usage	TRUE	7	142275639	0.349420849420849	259	5.09937968942526e-11	TRBV4-3
rs2734080	16811823	G/T	0.00539617593323927	0.00035395568343301	2.1556657780799e-41	gene usage	TRUE	7	142253048	0.155778894472362	398	5.09937968942526e-11	TRBV7-3
rs2855900	16811824	G/A	0.00539617593323927	0.00035395568343301	2.1556657780799e-41	gene usage	TRUE	7	142253154	0.155778894472362	398	5.09937968942526e-11	TRBV7-3
rs17750506	16811826	A/G	0.00539617593323927	0.00035395568343301	2.1556657780799e-41	gene usage	TRUE	7	142253210	0.155778894472362	398	5.09937968942526e-11	TRBV7-3
rs2734079	16811827	C/T	0.00539617593323927	0.00035395568343301	2.1556657780799e-41	gene usage	TRUE	7	142253285	0.155778894472362	398	5.09937968942526e-11	TRBV7-3
SNP_A-2116429:rs2734078	16811828	C/T	0.00539617593323927	0.00035395568343301	2.1556657780799e-41	gene usage	TRUE	7	142253345	0.155778894472362	398	5.09937968942526e-11	TRBV7-3
rs2855899	16811829	T/G	0.00539617593323927	0.00035395568343301	2.1556657780799e-41	gene usage	TRUE	7	142253403	0.155778894472362	398	5.09937968942526e-11	TRBV7-3
rs34868749	16811832	G/A	0.00539617593323927	0.00035395568343301	2.1556657780799e-41	gene usage	TRUE	7	142253560	0.155778894472362	398	5.09937968942526e-11	TRBV7-3
SNP_A-4243991:rs2734075	16811843	A/T	0.00539617593323927	0.00035395568343301	2.1556657780799e-41	gene usage	TRUE	7	142253894	0.155778894472362	398	5.09937968942526e-11	TRBV7-3
rs2734074	16811845	G/T	0.00539617593323927	0.00035395568343301	2.1556657780799e-41	gene usage	TRUE	7	142254010	0.155778894472362	398	5.09937968942526e-11	TRBV7-3
rs2734073	16811846	A/G	0.00539617593323927	0.00035395568343301	2.1556657780799e-41	gene usage	TRUE	7	142254014	0.155778894472362	398	5.09937968942526e-11	TRBV7-3
SNP_A-1991530:rs2734072	16811848	A/C	0.00539617593323927	0.00035395568343301	2.1556657780799e-41	gene usage	TRUE	7	142254269	0.155778894472362	398	5.09937968942526e-11	TRBV7-3
rs2734071	16811849	C/T	0.00539617593323927	0.00035395568343301	2.1556657780799e-41	gene usage	TRUE	7	142254441	0.155778894472362	398	5.09937968942526e-11	TRBV7-3
rs2855898	16811850	T/A	0.00539617593323927	0.00035395568343301	2.1556657780799e-41	gene usage	TRUE	7	142254448	0.155778894472362	398	5.09937968942526e-11	TRBV7-3
rs2734070:kgp3129155	16811856	A/G	0.00539617593323927	0.00035395568343301	2.1556657780799e-41	gene usage	TRUE	7	142254695	0.155778894472362	398	5.09937968942526e-11	TRBV7-3
SNP_A-1916920:rs2734069	16811857	G/C	0.00539617593323927	0.00035395568343301	2.1556657780799e-41	gene usage	TRUE	7	142254789	0.155778894472362	398	5.09937968942526e-11	TRBV7-3
rs2734068	16811863	A/G	0.00539617593323927	0.00035395568343301	2.1556657780799e-41	gene usage	TRUE	7	142255202	0.155778894472362	398	5.09937968942526e-11	TRBV7-3
rs909091	16811864	G/A	0.00539617593323927	0.00035395568343301	2.1556657780799e-41	gene usage	TRUE	7	142255273	0.155778894472362	398	5.09937968942526e-11	TRBV7-3
rs909090	16811871	C/T	0.00539617593323927	0.00035395568343301	2.1556657780799e-41	gene usage	TRUE	7	142255629	0.155778894472362	398	5.09937968942526e-11	TRBV7-3
rs55693295	16811945	C/A	0.00539617593323927	0.00035395568343301	2.1556657780799e-41	gene usage	TRUE	7	142259697	0.155778894472362	398	5.09937968942526e-11	TRBV7-3
rs28752536	13299819	C/T	0.00351021490967817	0.00022963607142184	2.2861354672145e-41	gene usage	TRUE	6	32598140	0.131105398457584	389	5.09937968942526e-11	TRBV10-3
rs2734120	16811446	A/C	-0.00151374779014338	9.93526717730224e-05	2.86086890975261e-41	gene usage	TRUE	7	142225756	0.460659898477157	394	5.09937968942526e-11	TRBV10-1
rs2855931	16811447	T/C	-0.00151374779014338	9.93526717730224e-05	2.86086890975261e-41	gene usage	TRUE	7	142225782	0.460659898477157	394	5.09937968942526e-11	TRBV10-1
rs2855930	16811452	T/A	-0.00151374779014338	9.93526717730224e-05	2.86086890975261e-41	gene usage	TRUE	7	142226368	0.460659898477157	394	5.09937968942526e-11	TRBV10-1
rs2855889	16812022	G/A	0.00541020017455411	0.00035532737086848	3.00022432315476e-41	gene usage	TRUE	7	142266891	0.154430379746836	395	5.09937968942526e-11	TRBV7-3
rs2244520	16811773	T/C	-0.00541793942322217	0.00035596842694178	3.16680154374065e-41	gene usage	TRUE	7	142249938	0.154430379746835	395	5.09937968942526e-11	TRBV7-3
rs78501571	16811840	C/T	-0.00151885875026482	0.0001000322686738	4.27374214899046e-41	gene usage	TRUE	7	142253756	0.463383838383838	396	5.09937968942526e-11	TRBV10-1
rs2071361	16814629	C/G	0.0198019819614647	0.00098691258322802	6.66444492555615e-41	gene usage	TRUE	7	142494606	0.4375	136	5.09937968942526e-11	TRBJ2-1
rs28383331	13300060	G/A	0.00345888602015039	0.00022807761498728	6.80944143585516e-41	gene usage	TRUE	6	32600772	0.134615384615385	390	5.09937968942526e-11	TRBV10-3
rs2855887	16812032	G/A	0.00539437377276799	0.00035614041932113	7.0171093076582e-41	gene usage	TRUE	7	142267576	0.155216284987277	393	5.09937968942526e-11	TRBV7-3
SNP_A-1904579:rs933168	16812155	G/T	0.00530278045066342	0.00032723074076433	9.05214446209769e-41	gene usage	TRUE	7	142275676	0.351923076923077	260	5.09937968942526e-11	TRBV6-3
rs2734095	16811758	T/A	-0.00540942557432137	0.00035785120518235	1.08207547396012e-40	gene usage	TRUE	7	142248935	0.156410256410256	390	5.09937968942526e-11	TRBV7-3
SNP_A-1887473:rs2855920	16811558	C/T	-0.00127792563727751	8.49537690356847e-05	1.48871730211389e-40	gene usage	TRUE	7	142235215	0.469849246231156	398	5.09937968942526e-11	TRBV10-2
rs2734076	16811837	C/T	0.00540021433565642	0.00035907615021385	1.61120066745469e-40	gene usage	TRUE	7	142253725	0.152392947103275	397	5.09937968942526e-11	TRBV7-3
rs2734065	16811926	G/A	0.00540021433565642	0.00035907615021385	1.61120066745469e-40	gene usage	TRUE	7	142258624	0.152392947103275	397	5.09937968942526e-11	TRBV7-3
SNP_A-1887473:rs2855920	16811558	C/T	-0.00024719660954621	1.64755429503437e-05	2.15224112799329e-40	gene usage	FALSE	7	142235215	0.469849246231156	398	5.09937968942526e-11	TRBV10-2
rs2855891	16811999	C/T	0.00538125271541137	0.0003585137592277	2.2298434710187e-40	gene usage	TRUE	7	142264534	0.152777777777778	396	5.09937968942526e-11	TRBV7-3
rs2734116:kgp1335500	16811587	A/C	0.0068173221845365	0.00045450338199704	2.34941093440177e-40	gene usage	TRUE	7	142237621	0.125944584382871	397	5.09937968942526e-11	TRBV9
rs2855926	16811539	G/C	-0.00676499868929831	0.00045125302277316	2.53275506251276e-40	gene usage	TRUE	7	142234093	0.1272040302267	397	5.09937968942526e-11	TRBV9
rs3114487	16814606	T/C	0.0206086687134833	0.0010383658962836	2.63624383490149e-40	gene usage	TRUE	7	142492887	0.425925925925926	135	5.09937968942526e-11	TRBJ2-1
rs2855886	16812040	G/A	0.00541330657522338	0.00036096863089583	2.77681514515743e-40	gene usage	TRUE	7	142268178	0.152284263959391	394	5.09937968942526e-11	TRBV7-3
rs2855885	16812051	C/G	0.00541330657522338	0.00036096863089583	2.77681514515743e-40	gene usage	TRUE	7	142268757	0.152284263959391	394	5.09937968942526e-11	TRBV7-3
rs2855883	16812067	A/G	0.00541330657522338	0.00036096863089583	2.77681514515743e-40	gene usage	TRUE	7	142269918	0.152284263959391	394	5.09937968942526e-11	TRBV7-3
rs2071361	16814629	C/G	0.0403339274477353	0.0020424491770753	3.03431598012075e-40	gene usage	TRUE	7	142494606	0.4375	136	5.09937968942526e-11	TRBD2
rs28383326	13299860	A/C	0.00344078773896593	0.00022936651351479	3.21006282911727e-40	gene usage	TRUE	6	32598671	0.133333333333333	390	5.09937968942526e-11	TRBV10-3
rs2855903	16811799	A/T	-0.00543711867802612	0.00036295830655308	3.24962849119631e-40	gene usage	TRUE	7	142251657	0.151015228426396	394	5.09937968942526e-11	TRBV7-3
rs2734085	16811800	C/A	-0.00543711867802612	0.00036295830655308	3.24962849119631e-40	gene usage	TRUE	7	142251658	0.151015228426396	394	5.09937968942526e-11	TRBV7-3
rs2734109	16811666	G/A	0.00541674611277576	0.00036181603639243	3.37826081826883e-40	gene usage	TRUE	7	142243895	0.151898734177215	395	5.09937968942526e-11	TRBV7-3
rs28383333	13300161	C/A	0.00343577224692926	0.00022962113106124	3.48638706204242e-40	gene usage	TRUE	6	32601786	0.131313131313131	396	5.09937968942526e-11	TRBV10-3
rs933169	16812153	C/T	0.00529901700453097	0.00033024050161071	3.52571536922536e-40	gene usage	TRUE	7	142275639	0.349420849420849	259	5.09937968942526e-11	TRBV6-3
rs2855917	16811604	T/C	0.00683407098876563	0.00045763673797423	4.82376129188912e-40	gene usage	TRUE	7	142238725	0.121518987341772	395	5.09937968942526e-11	TRBV9
rs2367486	16814596	A/G	0.0404980607491074	0.00207498394658822	4.82874593295569e-40	gene usage	TRUE	7	142492130	0.438405797101449	138	5.09937968942526e-11	TRBD2
rs11520897	16814662	A/T	-0.0130677233482401	0.0006636652298941	5.57733958026393e-40	gene usage	TRUE	7	142497082	0.433333333333333	135	5.09937968942526e-11	TRBJ1-6
rs3114487	16814606	T/C	0.0413774640143773	0.00210220315521381	5.77635945138283e-40	gene usage	TRUE	7	142492887	0.425925925925926	135	5.09937968942526e-11	TRBD2
rs9272778	13301162	T/A	0.00341216295837346	0.00022851070608638	6.15792416886781e-40	gene usage	TRUE	6	32610282	0.129487179487179	390	5.09937968942526e-11	TRBV10-3
rs2367486	16814596	A/G	0.0198352267011503	0.0010226572520971	8.758763255527e-40	gene usage	TRUE	7	142492130	0.438405797101449	138	5.09937968942526e-11	TRBJ2-1
rs56784185	16812823	A/G	-1.14831882113952e-05	7.73020529532716e-07	8.85142272933593e-40	gene usage	TRUE	7	142375468	0.0992462311557789	398	5.09937968942526e-11	TRBV17
SNP_A-4212697:rs17163601	16812830	T/C	-1.14831882113952e-05	7.73020529532716e-07	8.85142272933593e-40	gene usage	TRUE	7	142375798	0.0992462311557789	398	5.09937968942526e-11	TRBV17
rs4019266	16812833	G/A	-1.14831882113952e-05	7.73020529532716e-07	8.85142272933593e-40	gene usage	TRUE	7	142376191	0.0992462311557789	398	5.09937968942526e-11	TRBV17
rs4019269	16812836	G/A	-1.14831882113952e-05	7.73020529532716e-07	8.85142272933593e-40	gene usage	TRUE	7	142376282	0.0992462311557789	398	5.09937968942526e-11	TRBV17
SNP_A-4230323:rs28496944	16812838	A/G	-1.14831882113952e-05	7.73020529532716e-07	8.85142272933593e-40	gene usage	TRUE	7	142376380	0.0992462311557789	398	5.09937968942526e-11	TRBV17
rs17837474	16812847	A/G	-1.14831882113952e-05	7.73020529532716e-07	8.85142272933593e-40	gene usage	TRUE	7	142377014	0.0992462311557789	398	5.09937968942526e-11	TRBV17
rs4726555	16812802	C/A	-1.14848192076561e-05	7.73771357237639e-07	1.04032341440063e-39	gene usage	TRUE	7	142374072	0.0994962216624685	397	5.09937968942526e-11	TRBV17
rs4726556	16812803	A/G	-1.14848192076561e-05	7.73771357237639e-07	1.04032341440063e-39	gene usage	TRUE	7	142374083	0.0994962216624685	397	5.09937968942526e-11	TRBV17
rs57870414	16812806	C/T	-1.14848192076561e-05	7.73771357237639e-07	1.04032341440063e-39	gene usage	TRUE	7	142374312	0.0994962216624685	397	5.09937968942526e-11	TRBV17
rs1882720	16811474	C/T	-0.00670070919006757	0.00045138132716562	1.06533259958404e-39	gene usage	TRUE	7	142228315	0.128787878787879	396	5.09937968942526e-11	TRBV9
SNP_A-1904579:rs933168	16812155	G/T	0.00525212114300766	0.00033081816119327	1.2174011418313e-39	gene usage	TRUE	7	142275676	0.351923076923077	260	5.09937968942526e-11	TRBV6-2
rs3134901	16814571	G/T	0.0408342486329953	0.00210777136639931	1.34491566388843e-39	gene usage	TRUE	7	142489873	0.434306569343066	137	5.09937968942526e-11	TRBD2
rs28383324	13299497	A/T	0.00352586313272521	0.00023740352263388	1.44093378942486e-39	gene usage	TRUE	6	32594211	0.122422680412371	388	5.09937968942526e-11	TRBV10-3
rs10250423	16815335	T/C	0.0108935419714403	0.00073412873124496	1.55478391669048e-39	gene usage	TRUE	7	142546398	0.393316195372751	389	5.09937968942526e-11	TRBV30
rs2855915	16811627	T/C	0.00539252515068126	0.00036406477169698	1.74243885353736e-39	gene usage	TRUE	7	142240685	0.150510204081633	392	5.09937968942526e-11	TRBV7-3
rs2734113	16811634	G/A	0.00539252515068126	0.00036406477169698	1.74243885353736e-39	gene usage	TRUE	7	142241502	0.150510204081633	392	5.09937968942526e-11	TRBV7-3
rs2855927	16811486	A/G	-0.00024716047020342	1.6742456453758e-05	2.12603425830514e-39	gene usage	FALSE	7	142229305	0.46356783919598	398	5.09937968942526e-11	TRBV10-2
rs17248	16811505	G/T	-0.00024716047020342	1.6742456453758e-05	2.12603425830514e-39	gene usage	FALSE	7	142231701	0.46356783919598	398	5.09937968942526e-11	TRBV10-2
rs2734119	16811520	G/A	-0.00024716047020342	1.6742456453758e-05	2.12603425830514e-39	gene usage	FALSE	7	142232889	0.46356783919598	398	5.09937968942526e-11	TRBV10-2
rs11520897	16814662	A/T	-0.00298732468045971	0.00015396314670239	2.21672417606045e-39	gene usage	FALSE	7	142497082	0.433333333333333	135	5.09937968942526e-11	TRBJ1-6
rs149622540	16811747	G/T	-0.00530081973405115	0.00035902111920053	2.27581491824455e-39	gene usage	TRUE	7	142248569	0.15530303030303	396	5.09937968942526e-11	TRBV7-3
rs731521	16812966	G/T	-2.86118184067178e-05	1.93690523004834e-06	2.32283412744451e-39	gene usage	FALSE	7	142386873	0.0799492385786802	394	5.09937968942526e-11	TRBV17
rs17837475	16813008	C/T	-2.86118184067178e-05	1.93690523004834e-06	2.32283412744451e-39	gene usage	FALSE	7	142389219	0.0799492385786802	394	5.09937968942526e-11	TRBV17
rs2855927	16811486	A/G	-0.00127512561971722	8.64329940863274e-05	2.33126671366784e-39	gene usage	TRUE	7	142229305	0.46356783919598	398	5.09937968942526e-11	TRBV10-2
rs17248	16811505	G/T	-0.00127512561971722	8.64329940863274e-05	2.33126671366784e-39	gene usage	TRUE	7	142231701	0.46356783919598	398	5.09937968942526e-11	TRBV10-2
rs2734119	16811520	G/A	-0.00127512561971722	8.64329940863274e-05	2.33126671366784e-39	gene usage	TRUE	7	142232889	0.46356783919598	398	5.09937968942526e-11	TRBV10-2
rs2855928	16811478	A/G	-0.00024725739230094	1.67566826378578e-05	2.36838881053411e-39	gene usage	FALSE	7	142228730	0.463476070528967	397	5.09937968942526e-11	TRBV10-2
rs2213191	16811528	C/T	-0.00024749404488805	1.67798231436394e-05	2.40438581697815e-39	gene usage	FALSE	7	142233226	0.464824120603015	398	5.09937968942526e-11	TRBV10-2
rs2213190	16811529	A/G	-0.00024749404488805	1.67798231436394e-05	2.40438581697815e-39	gene usage	FALSE	7	142233319	0.464824120603015	398	5.09937968942526e-11	TRBV10-2
rs2226958	16811530	C/T	-0.00024749404488805	1.67798231436394e-05	2.40438581697815e-39	gene usage	FALSE	7	142233408	0.464824120603015	398	5.09937968942526e-11	TRBV10-2
rs2855925	16811540	C/T	-0.00024749404488805	1.67798231436394e-05	2.40438581697815e-39	gene usage	FALSE	7	142234094	0.464824120603015	398	5.09937968942526e-11	TRBV10-2
rs2855924:kgp2047587	16811544	T/G	-0.00024749404488805	1.67798231436394e-05	2.40438581697815e-39	gene usage	FALSE	7	142234473	0.464824120603015	398	5.09937968942526e-11	TRBV10-2
rs2855923	16811545	T/G	-0.00024749404488805	1.67798231436394e-05	2.40438581697815e-39	gene usage	FALSE	7	142234569	0.464824120603015	398	5.09937968942526e-11	TRBV10-2
rs2855922	16811548	T/G	-0.00024749404488805	1.67798231436394e-05	2.40438581697815e-39	gene usage	FALSE	7	142234670	0.464824120603015	398	5.09937968942526e-11	TRBV10-2
rs2855921	16811554	A/G	-0.00024749404488805	1.67798231436394e-05	2.40438581697815e-39	gene usage	FALSE	7	142235011	0.464824120603015	398	5.09937968942526e-11	TRBV10-2
SNP_A-2282607:rs2855919	16811560	T/C	-0.00024749404488805	1.67798231436394e-05	2.40438581697815e-39	gene usage	FALSE	7	142235344	0.464824120603015	398	5.09937968942526e-11	TRBV10-2
rs1569303	16811562	C/T	-0.00024749404488805	1.67798231436394e-05	2.40438581697815e-39	gene usage	FALSE	7	142235646	0.464824120603015	398	5.09937968942526e-11	TRBV10-2
rs959840	16811563	T/C	-0.00024749404488805	1.67798231436394e-05	2.40438581697815e-39	gene usage	FALSE	7	142235678	0.464824120603015	398	5.09937968942526e-11	TRBV10-2
rs2734120	16811446	A/C	-0.00024868615391327	1.68443933924106e-05	2.50943247118942e-39	gene usage	FALSE	7	142225756	0.460659898477157	394	5.09937968942526e-11	TRBV10-2
rs2855931	16811447	T/C	-0.00024868615391327	1.68443933924106e-05	2.50943247118942e-39	gene usage	FALSE	7	142225782	0.460659898477157	394	5.09937968942526e-11	TRBV10-2
rs2855930	16811452	T/A	-0.00024868615391327	1.68443933924106e-05	2.50943247118942e-39	gene usage	FALSE	7	142226368	0.460659898477157	394	5.09937968942526e-11	TRBV10-2
rs2734120	16811446	A/C	-0.00128368479126419	8.69625897127917e-05	2.566642516678e-39	gene usage	TRUE	7	142225756	0.460659898477157	394	5.09937968942526e-11	TRBV10-2
rs2855931	16811447	T/C	-0.00128368479126419	8.69625897127917e-05	2.566642516678e-39	gene usage	TRUE	7	142225782	0.460659898477157	394	5.09937968942526e-11	TRBV10-2
rs2855930	16811452	T/A	-0.00128368479126419	8.69625897127917e-05	2.566642516678e-39	gene usage	TRUE	7	142226368	0.460659898477157	394	5.09937968942526e-11	TRBV10-2
rs3114486	16814608	T/C	0.0202834591097905	0.00104409263904732	2.73651614623885e-39	gene usage	TRUE	7	142492930	0.421641791044776	134	5.09937968942526e-11	TRBJ2-1
rs73544570	16811336	C/T	0.00654567805077554	0.00044399412017444	2.92669838869673e-39	gene usage	TRUE	7	142218189	0.130379746835443	395	5.09937968942526e-11	TRBV9
rs139339439	16811361	C/T	0.00654567805077554	0.00044399412017444	2.92669838869673e-39	gene usage	TRUE	7	142220299	0.130379746835443	395	5.09937968942526e-11	TRBV9
rs977808	16811373	C/T	0.00654567805077554	0.00044399412017444	2.92669838869673e-39	gene usage	TRUE	7	142221389	0.130379746835443	395	5.09937968942526e-11	TRBV9
rs977805	16811377	A/C	0.00654567805077554	0.00044399412017444	2.92669838869673e-39	gene usage	TRUE	7	142221593	0.130379746835443	395	5.09937968942526e-11	TRBV9
rs7807358	16811409	T/C	0.00654567805077554	0.00044399412017444	2.92669838869673e-39	gene usage	TRUE	7	142223453	0.130379746835443	395	5.09937968942526e-11	TRBV9
rs2855928	16811478	A/G	-0.00127515061932594	8.65491633297388e-05	2.92988782477164e-39	gene usage	TRUE	7	142228730	0.463476070528967	397	5.09937968942526e-11	TRBV10-2
rs6951992	16815334	A/G	0.0106543382400674	0.00072308049656719	3.15812095428246e-39	gene usage	TRUE	7	142546348	0.378481012658228	395	5.09937968942526e-11	TRBV30
rs3134902	16814611	G/T	0.0197427227504244	0.00103182650420113	3.18278080659666e-39	gene usage	TRUE	7	142493129	0.442028985507246	138	5.09937968942526e-11	TRBJ2-1
rs2213192	16811329	C/T	0.00651286059168274	0.00044241204918546	3.28177682882369e-39	gene usage	TRUE	7	142217780	0.130982367758186	397	5.09937968942526e-11	TRBV9
rs62471364	16812809	T/G	-1.14749686583873e-05	7.79642004266318e-07	3.37622421594519e-39	gene usage	TRUE	7	142374364	0.0982367758186398	397	5.09937968942526e-11	TRBV17
rs62471365	16812812	A/G	-1.14749686583873e-05	7.79642004266318e-07	3.37622421594519e-39	gene usage	TRUE	7	142374549	0.0982367758186398	397	5.09937968942526e-11	TRBV17
rs17133581:kgp10657839	16812813	A/G	-1.14749686583873e-05	7.79642004266318e-07	3.37622421594519e-39	gene usage	TRUE	7	142374581	0.0982367758186398	397	5.09937968942526e-11	TRBV17
rs2734056	16812078	G/T	0.00538528347792559	0.00036557278510127	3.41431857256359e-39	gene usage	TRUE	7	142270652	0.149746192893401	394	5.09937968942526e-11	TRBV7-3
rs2213191	16811528	C/T	-0.00127514013876287	8.66911259983487e-05	3.52735650006196e-39	gene usage	TRUE	7	142233226	0.464824120603015	398	5.09937968942526e-11	TRBV10-2
rs2213190	16811529	A/G	-0.00127514013876287	8.66911259983487e-05	3.52735650006196e-39	gene usage	TRUE	7	142233319	0.464824120603015	398	5.09937968942526e-11	TRBV10-2
rs2226958	16811530	C/T	-0.00127514013876287	8.66911259983487e-05	3.52735650006196e-39	gene usage	TRUE	7	142233408	0.464824120603015	398	5.09937968942526e-11	TRBV10-2
rs2855925	16811540	C/T	-0.00127514013876287	8.66911259983487e-05	3.52735650006196e-39	gene usage	TRUE	7	142234094	0.464824120603015	398	5.09937968942526e-11	TRBV10-2
rs2855924:kgp2047587	16811544	T/G	-0.00127514013876287	8.66911259983487e-05	3.52735650006196e-39	gene usage	TRUE	7	142234473	0.464824120603015	398	5.09937968942526e-11	TRBV10-2
rs2855923	16811545	T/G	-0.00127514013876287	8.66911259983487e-05	3.52735650006196e-39	gene usage	TRUE	7	142234569	0.464824120603015	398	5.09937968942526e-11	TRBV10-2
rs2855922	16811548	T/G	-0.00127514013876287	8.66911259983487e-05	3.52735650006196e-39	gene usage	TRUE	7	142234670	0.464824120603015	398	5.09937968942526e-11	TRBV10-2
rs2855921	16811554	A/G	-0.00127514013876287	8.66911259983487e-05	3.52735650006196e-39	gene usage	TRUE	7	142235011	0.464824120603015	398	5.09937968942526e-11	TRBV10-2
SNP_A-2282607:rs2855919	16811560	T/C	-0.00127514013876287	8.66911259983487e-05	3.52735650006196e-39	gene usage	TRUE	7	142235344	0.464824120603015	398	5.09937968942526e-11	TRBV10-2
rs1569303	16811562	C/T	-0.00127514013876287	8.66911259983487e-05	3.52735650006196e-39	gene usage	TRUE	7	142235646	0.464824120603015	398	5.09937968942526e-11	TRBV10-2
rs959840	16811563	T/C	-0.00127514013876287	8.66911259983487e-05	3.52735650006196e-39	gene usage	TRUE	7	142235678	0.464824120603015	398	5.09937968942526e-11	TRBV10-2
rs2855911	16811682	T/C	0.00538964973562514	0.00036648384531634	4.12365076759323e-39	gene usage	TRUE	7	142244916	0.149367088607595	395	5.09937968942526e-11	TRBV7-3
rs933169	16812153	C/T	0.00524896081609556	0.00033386283352537	4.54247504971855e-39	gene usage	TRUE	7	142275639	0.349420849420849	259	5.09937968942526e-11	TRBV6-2
rs6956269	16812708	T/G	0.00210329876684634	0.00014322422342106	4.60724282998787e-39	gene usage	TRUE	7	142369136	0.287153652392947	397	5.09937968942526e-11	TRBV24-1
rs2156964:kgp10766078	16812773	C/T	0.00210138985940843	0.00014310826176389	4.67031247112603e-39	gene usage	TRUE	7	142372587	0.285894206549118	397	5.09937968942526e-11	TRBV24-1
rs3134901	16814571	G/T	0.019913409486263	0.00104155223873432	4.67143360680526e-39	gene usage	TRUE	7	142489873	0.434306569343066	137	5.09937968942526e-11	TRBJ2-1
rs2187621	16811207	G/A	0.00644741257896778	0.00043936782598859	4.89787320433888e-39	gene usage	TRUE	7	142208803	0.133165829145729	398	5.09937968942526e-11	TRBV9
rs73546338	16811227	T/C	0.00644741257896778	0.00043936782598859	4.89787320433888e-39	gene usage	TRUE	7	142210202	0.133165829145729	398	5.09937968942526e-11	TRBV9
rs62471369	16812917	G/A	0.0020050505827196	0.00013640434127826	5.03315768876772e-39	gene usage	TRUE	7	142382864	0.350765306122449	392	5.09937968942526e-11	TRBV24-1
rs2063994	16815336	G/A	0.0107850159979333	0.00073297619467141	5.49184230054887e-39	gene usage	TRUE	7	142546816	0.377260981912145	387	5.09937968942526e-11	TRBV30
SNP_A-1991529:rs2734062:kgp6765375	16811965	A/G	-0.00520419185081286	0.00035529831169858	6.31615444603833e-39	gene usage	TRUE	7	142261012	0.160804020100503	398	5.09937968942526e-11	TRBV7-3
rs4726547	16812732	C/T	0.00209546004742193	0.00014308663924079	6.47893211332407e-39	gene usage	TRUE	7	142370582	0.28643216080402	398	5.09937968942526e-11	TRBV24-1
rs59210608	16811279	G/A	0.0064567317345329	0.00044109625092231	7.21065226272412e-39	gene usage	TRUE	7	142213843	0.132241813602015	397	5.09937968942526e-11	TRBV9
rs111401433	16811312	G/A	0.0064567317345329	0.00044109625092231	7.21065226272412e-39	gene usage	TRUE	7	142215953	0.132241813602015	397	5.09937968942526e-11	TRBV9
rs6954927	16812894	T/G	0.00200088677624194	0.00013648994881314	7.6427116285598e-39	gene usage	TRUE	7	142381519	0.351662404092072	391	5.09937968942526e-11	TRBV24-1
rs6973496	16812903	C/A	0.00200088677624194	0.00013648994881314	7.6427116285598e-39	gene usage	TRUE	7	142381965	0.351662404092072	391	5.09937968942526e-11	TRBV24-1
rs3114486	16814608	T/C	0.0405526491153262	0.00211440884810828	8.99240897801247e-39	gene usage	TRUE	7	142492930	0.421641791044776	134	5.09937968942526e-11	TRBD2
SNP_A-1917408:rs11768398	16811611	C/T	0.00130198754393887	8.92242348983805e-05	1.0625771108509e-38	gene usage	TRUE	7	142239119	0.479899497487437	398	5.09937968942526e-11	TRBV10-2
rs7794495	16813414	C/G	-0.00128929674344352	8.83401915910918e-05	1.23347193517416e-38	gene usage	TRUE	7	142414803	0.380710659898477	394	5.09937968942526e-11	TRBV12-5
rs4726562	16813215	C/T	0.00198043259568067	0.00013600807760515	1.61982626197399e-38	gene usage	TRUE	7	142403218	0.343037974683544	395	5.09937968942526e-11	TRBV24-1
rs3114488	16814569	C/T	0.0198172336045333	0.00105090357038521	1.69716555209109e-38	gene usage	TRUE	7	142489869	0.437956204379562	137	5.09937968942526e-11	TRBJ2-1
rs2734224	16814552	A/G	0.0199172542410507	0.00106127864440202	1.96362198540092e-38	gene usage	TRUE	7	142488688	0.438405797101449	138	5.09937968942526e-11	TRBJ2-1
rs7809052	16812958	A/G	0.00199695959737008	0.00013741259657805	2.30770019456338e-38	gene usage	TRUE	7	142386198	0.351145038167939	393	5.09937968942526e-11	TRBV24-1
rs4726552	16812798	A/G	-1.16662187160022e-05	8.03401061669698e-07	2.92566941625389e-38	gene usage	TRUE	7	142373907	0.0923076923076923	390	5.09937968942526e-11	TRBV17
rs4726553	16812799	A/G	-1.16662187160022e-05	8.03401061669698e-07	2.92566941625389e-38	gene usage	TRUE	7	142373920	0.0923076923076923	390	5.09937968942526e-11	TRBV17
rs4726554	16812800	T/C	-1.16662187160022e-05	8.03401061669698e-07	2.92566941625389e-38	gene usage	TRUE	7	142373921	0.0923076923076923	390	5.09937968942526e-11	TRBV17
rs28383308	13298784	C/T	0.00329895468502707	0.00022741149546578	2.94626860454682e-38	gene usage	TRUE	6	32586782	0.133587786259542	393	5.09937968942526e-11	TRBV10-3
rs28383309	13298785	G/T	0.00329895468502707	0.00022741149546578	2.94626860454682e-38	gene usage	TRUE	6	32586783	0.133587786259542	393	5.09937968942526e-11	TRBV10-3
rs3134902	16814611	G/T	0.0399858943588379	0.00214210690106043	3.24526907697269e-38	gene usage	TRUE	7	142493129	0.442028985507246	138	5.09937968942526e-11	TRBD2
rs79549392	16812933	C/A	-2.79503346185241e-05	1.92969498741269e-06	3.62870372182668e-38	gene usage	FALSE	7	142383797	0.0814249363867684	393	5.09937968942526e-11	TRBV17
rs6953984	16813027	G/A	0.00198750184974686	0.00013734006293047	3.92721651744143e-38	gene usage	TRUE	7	142390627	0.350253807106599	394	5.09937968942526e-11	TRBV24-1
rs4726548	16812733	G/A	-1.15051222430433e-05	7.95901082339145e-07	4.02319804847319e-38	gene usage	TRUE	7	142370593	0.0944584382871536	397	5.09937968942526e-11	TRBV17
rs928943	16813072	T/C	0.00199280999382302	0.0001377539497911	4.11375754595787e-38	gene usage	TRUE	7	142394082	0.348984771573604	394	5.09937968942526e-11	TRBV24-1
rs2734064	16811958	C/A	0.00514121244085494	0.00035617026869734	4.89065827162411e-38	gene usage	TRUE	7	142260474	0.159949622166247	397	5.09937968942526e-11	TRBV7-3
rs2734224	16814552	A/G	0.040459758607572	0.00218429187256379	6.66156003243889e-38	gene usage	TRUE	7	142488688	0.438405797101449	138	5.09937968942526e-11	TRBD2
rs6972116	16812900	G/A	0.00198430403724924	0.00013763378274888	7.39751787579165e-38	gene usage	TRUE	7	142381810	0.352941176470588	391	5.09937968942526e-11	TRBV24-1
rs6974518	16812192	C/T	3.15888301803542e-05	1.71070538456502e-06	8.89937695344379e-38	gene usage	FALSE	7	142328771	0.141304347826087	138	5.09937968942526e-11	TRBV17
rs6960231	16812205	A/G	3.15888301803542e-05	1.71070538456502e-06	8.89937695344379e-38	gene usage	FALSE	7	142330656	0.141304347826087	138	5.09937968942526e-11	TRBV17
rs3114488	16814569	C/T	0.0403040968743627	0.00217696002172958	9.3487877313733e-38	gene usage	TRUE	7	142489869	0.437956204379562	137	5.09937968942526e-11	TRBD2
rs111887705	13298331	A/G	0.00331890930556541	0.00023051739326358	9.66800552516106e-38	gene usage	TRUE	6	32580928	0.129820051413882	389	5.09937968942526e-11	TRBV10-3
rs2734223	16814547	G/A	0.019893272499522	0.00107688894041653	1.14741070583005e-37	gene usage	TRUE	7	142488146	0.434306569343066	137	5.09937968942526e-11	TRBJ2-1
rs60895333	16812849	A/G	-1.13630911334045e-05	7.9255779555784e-07	1.22160787996521e-37	gene usage	TRUE	7	142377482	0.0957178841309824	397	5.09937968942526e-11	TRBV17
rs78501571	16811840	C/T	-0.00024438870408914	1.70424692021766e-05	1.23989102106422e-37	gene usage	FALSE	7	142253756	0.463383838383838	396	5.09937968942526e-11	TRBV10-2
rs73546352	16811188	A/G	0.00637812361478021	0.00044668560205209	2.11364322626293e-37	gene usage	TRUE	7	142207536	0.130982367758186	397	5.09937968942526e-11	TRBV9
rs909092	16811624	T/C	0.0052624907172651	0.0003679054380259	2.1314375461666e-37	gene usage	TRUE	7	142240477	0.152173913043478	391	5.09937968942526e-11	TRBV7-3
rs73547866	16813312	A/G	-0.00612356146440119	0.00042892031465936	2.24348697318784e-37	gene usage	TRUE	7	142409266	0.077020202020202	396	5.09937968942526e-11	TRBV11-3
rs57586289	16814647	T/C	-0.00287387371416124	0.0001567591953629	2.31049799499283e-37	gene usage	FALSE	7	142496164	0.470802919708029	137	5.09937968942526e-11	TRBJ1-6
rs12531368	16814648	A/T	-0.00287387371416124	0.0001567591953629	2.31049799499283e-37	gene usage	FALSE	7	142496230	0.470802919708029	137	5.09937968942526e-11	TRBJ1-6
rs12539089	16814649	C/A	-0.00287387371416124	0.0001567591953629	2.31049799499283e-37	gene usage	FALSE	7	142496293	0.470802919708029	137	5.09937968942526e-11	TRBJ1-6
rs3114489	16814559	A/G	0.0193717149401812	0.00105675400553836	2.33037998326079e-37	gene usage	TRUE	7	142489405	0.434306569343066	137	5.09937968942526e-11	TRBJ2-1
rs6948319	16813103	G/A	0.0019536803813372	0.00013731358625691	3.40486666605161e-37	gene usage	TRUE	7	142396847	0.348866498740554	397	5.09937968942526e-11	TRBV24-1
rs4725591	16813143	C/T	0.0019536803813372	0.00013731358625691	3.40486666605161e-37	gene usage	TRUE	7	142399587	0.348866498740554	397	5.09937968942526e-11	TRBV24-1
rs57984547	16813244	G/A	0.0019536803813372	0.00013731358625691	3.40486666605161e-37	gene usage	TRUE	7	142405063	0.348866498740554	397	5.09937968942526e-11	TRBV24-1
rs4726540	16812665	G/A	0.00205300959064311	0.00014440193623704	3.75816179473858e-37	gene usage	TRUE	7	142366268	0.290931989924433	397	5.09937968942526e-11	TRBV24-1
rs73543808	16812689	T/C	0.00205300959064311	0.00014440193623704	3.75816179473858e-37	gene usage	TRUE	7	142367857	0.290931989924433	397	5.09937968942526e-11	TRBV24-1
rs4726546	16812693	T/C	0.00205300959064311	0.00014440193623704	3.75816179473858e-37	gene usage	TRUE	7	142368318	0.290931989924433	397	5.09937968942526e-11	TRBV24-1
rs10243843	16812700	G/A	0.00205300959064311	0.00014440193623704	3.75816179473858e-37	gene usage	TRUE	7	142368672	0.290931989924433	397	5.09937968942526e-11	TRBV24-1
rs6951782	16812704	A/C	0.00205300959064311	0.00014440193623704	3.75816179473858e-37	gene usage	TRUE	7	142368902	0.290931989924433	397	5.09937968942526e-11	TRBV24-1
rs6969264	16812706	G/C	0.00205300959064311	0.00014440193623704	3.75816179473858e-37	gene usage	TRUE	7	142369100	0.290931989924433	397	5.09937968942526e-11	TRBV24-1
rs34308378	16812962	G/A	-2.77415301029973e-05	1.95112022994507e-06	4.19698160469061e-37	gene usage	FALSE	7	142386450	0.0812182741116752	394	5.09937968942526e-11	TRBV17
rs2734223	16814547	G/A	0.0400739465954179	0.00220405266431961	4.93559879218928e-37	gene usage	TRUE	7	142488146	0.434306569343066	137	5.09937968942526e-11	TRBD2
rs6969951	16812710	A/G	-0.00204531774795813	0.00014425211376661	5.1840559915594e-37	gene usage	TRUE	7	142369586	0.290201005025126	398	5.09937968942526e-11	TRBV24-1
rs6960743	16812711	T/C	0.00204531774795813	0.00014425211376661	5.1840559915594e-37	gene usage	TRUE	7	142369601	0.290201005025126	398	5.09937968942526e-11	TRBV24-1
rs6956756	16812712	A/C	0.00204531774795813	0.00014425211376661	5.1840559915594e-37	gene usage	TRUE	7	142369666	0.290201005025126	398	5.09937968942526e-11	TRBV24-1
rs6975391	16812718	C/T	0.00204531774795813	0.00014425211376661	5.1840559915594e-37	gene usage	TRUE	7	142369835	0.290201005025126	398	5.09937968942526e-11	TRBV24-1
rs9655661	16812725	A/G	0.00204531774795813	0.00014425211376661	5.1840559915594e-37	gene usage	TRUE	7	142370125	0.290201005025126	398	5.09937968942526e-11	TRBV24-1
rs9655574	16812728	G/C	0.00204531774795813	0.00014425211376661	5.1840559915594e-37	gene usage	TRUE	7	142370244	0.290201005025126	398	5.09937968942526e-11	TRBV24-1
rs4726549	16812734	G/A	0.00204531774795813	0.00014425211376661	5.1840559915594e-37	gene usage	TRUE	7	142370604	0.290201005025126	398	5.09937968942526e-11	TRBV24-1
rs4726550	16812737	C/T	0.00204531774795813	0.00014425211376661	5.1840559915594e-37	gene usage	TRUE	7	142370764	0.290201005025126	398	5.09937968942526e-11	TRBV24-1
rs7796324	16812753	A/G	0.00204531774795813	0.00014425211376661	5.1840559915594e-37	gene usage	TRUE	7	142371540	0.290201005025126	398	5.09937968942526e-11	TRBV24-1
rs7777677	16812750	C/T	0.00204952889591613	0.00014456960853954	5.49287046360237e-37	gene usage	TRUE	7	142371448	0.290931989924433	397	5.09937968942526e-11	TRBV24-1
rs7796160	16812751	A/C	0.00204952889591613	0.00014456960853954	5.49287046360237e-37	gene usage	TRUE	7	142371453	0.290931989924433	397	5.09937968942526e-11	TRBV24-1
rs78501571	16811840	C/T	-0.0012566409247401	8.86698876830142e-05	5.96529721794616e-37	gene usage	TRUE	7	142253756	0.463383838383838	396	5.09937968942526e-11	TRBV10-2
rs111452493	16815338	G/GA	0.0106905891410039	0.00075091931749315	6.03634393211696e-37	gene usage	TRUE	7	142547027	0.374015748031496	381	5.09937968942526e-11	TRBV30
rs10264453	16815339	G/A	0.0106905891410039	0.00075091931749315	6.03634393211696e-37	gene usage	TRUE	7	142547220	0.374015748031496	381	5.09937968942526e-11	TRBV30
rs28383301	13298773	C/T	0.00328290116967525	0.00023155873883149	7.81547334064018e-37	gene usage	TRUE	6	32586631	0.128865979381443	388	5.09937968942526e-11	TRBV10-3
rs28383302	13298774	A/G	0.00328290116967525	0.00023155873883149	7.81547334064018e-37	gene usage	TRUE	6	32586639	0.128865979381443	388	5.09937968942526e-11	TRBV10-3
rs28383303	13298775	A/G	0.00328290116967525	0.00023155873883149	7.81547334064018e-37	gene usage	TRUE	6	32586648	0.128865979381443	388	5.09937968942526e-11	TRBV10-3
rs2142156	16815344	T/C	0.010687719632196	0.00075209834357828	8.01206732284887e-37	gene usage	TRUE	7	142547594	0.373684210526316	380	5.09937968942526e-11	TRBV30
rs2142157	16815345	G/A	0.010687719632196	0.00075209834357828	8.01206732284887e-37	gene usage	TRUE	7	142547611	0.373684210526316	380	5.09937968942526e-11	TRBV30
rs28383264	13298717	C/T	0.00332999771146999	0.00023496643637658	8.1996793980008e-37	gene usage	TRUE	6	32585901	0.127577319587629	388	5.09937968942526e-11	TRBV10-3
rs28383265	13298719	C/T	0.00332999771146999	0.00023496643637658	8.1996793980008e-37	gene usage	TRUE	6	32585924	0.127577319587629	388	5.09937968942526e-11	TRBV10-3
rs62471390	16813015	C/T	-2.7678559746407e-05	1.959421398845e-06	9.55154576514634e-37	gene usage	FALSE	7	142389723	0.0810126582278481	395	5.09937968942526e-11	TRBV17
rs62471391:kgp4811879	16813016	T/C	-2.7678559746407e-05	1.959421398845e-06	9.55154576514634e-37	gene usage	FALSE	7	142389793	0.0810126582278481	395	5.09937968942526e-11	TRBV17
rs6953062	16813068	A/T	-2.7678559746407e-05	1.959421398845e-06	9.55154576514634e-37	gene usage	FALSE	7	142393796	0.0810126582278481	395	5.09937968942526e-11	TRBV17
rs2734221	16814536	A/G	0.0197301677822734	0.00109356613715594	9.99117543065451e-37	gene usage	TRUE	7	142487346	0.427007299270073	137	5.09937968942526e-11	TRBJ2-1
rs17250:kgp7026074	16811177	A/G	0.00635350869567403	0.00045005131741487	1.03476247373252e-36	gene usage	TRUE	7	142206606	0.129113924050633	395	5.09937968942526e-11	TRBV9
rs79549392	16812933	C/A	-0.00594036794491206	0.00042066018392857	1.07565822456843e-36	gene usage	TRUE	7	142383797	0.0814249363867684	393	5.09937968942526e-11	TRBV11-3
rs28383304	13298778	C/T	0.00326876308275819	0.00023160510106482	1.25395817349866e-36	gene usage	TRUE	6	32586720	0.130434782608696	391	5.09937968942526e-11	TRBV10-3
rs17296	16813222	G/A	0.00193940156776698	0.00013762163754455	1.25705486262116e-36	gene usage	TRUE	7	142403708	0.347222222222222	396	5.09937968942526e-11	TRBV24-1
rs4726542	16812673	G/T	0.00205379733593966	0.00014576017319572	1.33144783740688e-36	gene usage	TRUE	7	142367013	0.288607594936709	395	5.09937968942526e-11	TRBV24-1
rs28448408	16813303	C/A	-2.84729436528387e-05	2.02218642756638e-06	1.40583834861982e-36	gene usage	FALSE	7	142408866	0.0808080808080808	396	5.09937968942526e-11	TRBV17
rs6965731	16813063	G/A	-2.74839971533613e-05	1.95223559135916e-06	1.48939524912542e-36	gene usage	FALSE	7	142393369	0.0822784810126582	395	5.09937968942526e-11	TRBV17
rs10260565	16810971	C/T	-0.00143707146567757	0.00010220169010809	1.61744813930705e-36	gene usage	TRUE	7	142194668	0.413098236775819	397	5.09937968942526e-11	TRBV10-1
rs2886944	16813231	G/A	-0.00601327959098172	0.00042785113714466	1.71894871885448e-36	gene usage	TRUE	7	142404177	0.0780856423173804	397	5.09937968942526e-11	TRBV11-3
rs2734118	16811582	C/A	0.00120112359877723	8.54899022832286e-05	1.79628239388907e-36	gene usage	FALSE	7	142237142	0.120906801007557	397	5.09937968942526e-11	TRBV9
rs17275	16811025	C/T	-0.00143965982918684	0.00010253632926556	1.88792962669152e-36	gene usage	TRUE	7	142198190	0.413316582914573	398	5.09937968942526e-11	TRBV10-1
rs4726573:kgp7345070	16813588	C/T	-0.00125863648020136	8.97363424561644e-05	2.16237384177831e-36	gene usage	TRUE	7	142426954	0.375628140703518	398	5.09937968942526e-11	TRBV12-5
SNP_A-1904579:rs933168	16812155	G/T	0.00109563040348723	7.34525643043978e-05	2.40170909905874e-36	gene usage	FALSE	7	142275676	0.351923076923077	260	5.09937968942526e-11	TRBV6-2
rs28383250	13298693	A/T	0.00323712444915868	0.00023041345890364	2.56268088459886e-36	gene usage	TRUE	6	32585525	0.130154639175258	388	5.09937968942526e-11	TRBV10-3
rs28383251	13298694	C/T	0.00323712444915868	0.00023041345890364	2.56268088459886e-36	gene usage	TRUE	6	32585567	0.130154639175258	388	5.09937968942526e-11	TRBV10-3
rs28383252	13298695	C/T	0.00323712444915868	0.00023041345890364	2.56268088459886e-36	gene usage	TRUE	6	32585574	0.130154639175258	388	5.09937968942526e-11	TRBV10-3
rs2213212	16813267	A/C	-0.00193362592721187	0.00013797285337148	2.6942779850044e-36	gene usage	TRUE	7	142406737	0.349367088607595	395	5.09937968942526e-11	TRBV24-1
rs6952167	16813138	G/A	-0.00193208969175866	0.00013800538334855	2.8569383308215e-36	gene usage	TRUE	7	142399231	0.351385390428212	397	5.09937968942526e-11	TRBV24-1
rs34308378	16812962	G/A	-0.00591221457730509	0.00042196180149575	2.88582562544613e-36	gene usage	TRUE	7	142386450	0.0812182741116752	394	5.09937968942526e-11	TRBV11-3
rs7788264	16813477	C/T	-0.00125493475764327	8.9689899806223e-05	2.96942119929602e-36	gene usage	TRUE	7	142419049	0.374371859296482	398	5.09937968942526e-11	TRBV12-5
rs36114780	16813492	G/A	-0.00125493475764327	8.9689899806223e-05	2.96942119929602e-36	gene usage	TRUE	7	142420011	0.374371859296482	398	5.09937968942526e-11	TRBV12-5
rs10227218	16813504	A/G	-0.00125493475764327	8.9689899806223e-05	2.96942119929602e-36	gene usage	TRUE	7	142420983	0.374371859296482	398	5.09937968942526e-11	TRBV12-5
rs17251	16813537	C/A	-0.00125493475764327	8.9689899806223e-05	2.96942119929602e-36	gene usage	TRUE	7	142423289	0.374371859296482	398	5.09937968942526e-11	TRBV12-5
rs28752524	13298635	G/A	0.00325483961068026	0.00023232808283742	3.04295606745746e-36	gene usage	TRUE	6	32584862	0.133587786259542	393	5.09937968942526e-11	TRBV10-3
rs28752525	13298638	G/C	0.00325483961068026	0.00023232808283742	3.04295606745746e-36	gene usage	TRUE	6	32584868	0.133587786259542	393	5.09937968942526e-11	TRBV10-3
rs2734221	16814536	A/G	0.0399503194050772	0.0022425890878103	3.16478362417294e-36	gene usage	TRUE	7	142487346	0.427007299270073	137	5.09937968942526e-11	TRBD2
SNP_A-1904579:rs933168	16812155	G/T	0.00096549859053742	6.48950503012704e-05	3.25032077916984e-36	gene usage	FALSE	7	142275676	0.351923076923077	260	5.09937968942526e-11	TRBV7-2
rs731521	16812966	G/T	-0.0059442512621721	0.00042480108560903	3.41854642664229e-36	gene usage	TRUE	7	142386873	0.0799492385786802	394	5.09937968942526e-11	TRBV11-3
rs17837475	16813008	C/T	-0.0059442512621721	0.00042480108560903	3.41854642664229e-36	gene usage	TRUE	7	142389219	0.0799492385786802	394	5.09937968942526e-11	TRBV11-3
rs2040368	16810988	T/A	-0.00143425063742023	0.00010253544794892	3.45321020507167e-36	gene usage	TRUE	7	142195648	0.415189873417722	395	5.09937968942526e-11	TRBV10-1
rs3114489	16814559	A/G	0.0392525057940267	0.0022081363705146	3.84011532916321e-36	gene usage	TRUE	7	142489405	0.434306569343066	137	5.09937968942526e-11	TRBD2
SNP_A-1809909:rs17209	16811618	T/C	0.00515352930478159	0.00036907243002259	4.17193208051459e-36	gene usage	TRUE	7	142239946	0.151515151515152	396	5.09937968942526e-11	TRBV7-3
rs17840121	13298124	G/C	0.00322426939502912	0.00023093362559358	4.39561821805997e-36	gene usage	TRUE	6	32577693	0.135443037974684	395	5.09937968942526e-11	TRBV10-3
rs186720258	13298231	G/T	0.00322426939502912	0.00023093362559358	4.39561821805997e-36	gene usage	TRUE	6	32579441	0.135443037974684	395	5.09937968942526e-11	TRBV10-3
rs116289957	13298302	T/C	0.00322426939502912	0.00023093362559358	4.39561821805997e-36	gene usage	TRUE	6	32580580	0.135443037974684	395	5.09937968942526e-11	TRBV10-3
rs28383216	13298306	T/C	0.00322426939502912	0.00023093362559358	4.39561821805997e-36	gene usage	TRUE	6	32580596	0.135443037974684	395	5.09937968942526e-11	TRBV10-3
rs139040689	13298328	G/GTT	0.00322426939502912	0.00023093362559358	4.39561821805997e-36	gene usage	TRUE	6	32580910	0.135443037974684	395	5.09937968942526e-11	TRBV10-3
rs28383222	13298517	G/A	0.00322426939502912	0.00023093362559358	4.39561821805997e-36	gene usage	TRUE	6	32583405	0.135443037974684	395	5.09937968942526e-11	TRBV10-3
rs28383225	13298554	T/C	0.00322426939502912	0.00023093362559358	4.39561821805997e-36	gene usage	TRUE	6	32583824	0.135443037974684	395	5.09937968942526e-11	TRBV10-3
rs28383227	13298570	G/A	0.00322426939502912	0.00023093362559358	4.39561821805997e-36	gene usage	TRUE	6	32583982	0.135443037974684	395	5.09937968942526e-11	TRBV10-3
rs28383228	13298571	T/A	0.00322426939502912	0.00023093362559358	4.39561821805997e-36	gene usage	TRUE	6	32583993	0.135443037974684	395	5.09937968942526e-11	TRBV10-3
rs28383232	13298580	C/T	0.00322426939502912	0.00023093362559358	4.39561821805997e-36	gene usage	TRUE	6	32584108	0.135443037974684	395	5.09937968942526e-11	TRBV10-3
rs144726249	13298598	AC/A	0.00322426939502912	0.00023093362559358	4.39561821805997e-36	gene usage	TRUE	6	32584329	0.135443037974684	395	5.09937968942526e-11	TRBV10-3
rs28752519	13298623	T/C	0.00322426939502912	0.00023093362559358	4.39561821805997e-36	gene usage	TRUE	6	32584705	0.135443037974684	395	5.09937968942526e-11	TRBV10-3
rs28752521	13298627	C/T	0.00322426939502912	0.00023093362559358	4.39561821805997e-36	gene usage	TRUE	6	32584767	0.135443037974684	395	5.09937968942526e-11	TRBV10-3
rs28752522	13298628	G/A	0.00322426939502912	0.00023093362559358	4.39561821805997e-36	gene usage	TRUE	6	32584768	0.135443037974684	395	5.09937968942526e-11	TRBV10-3
rs62471390	16813015	C/T	-0.00590136778727121	0.00042288175168575	4.6806494679968e-36	gene usage	TRUE	7	142389723	0.0810126582278481	395	5.09937968942526e-11	TRBV11-3
rs62471391:kgp4811879	16813016	T/C	-0.00590136778727121	0.00042288175168575	4.6806494679968e-36	gene usage	TRUE	7	142389793	0.0810126582278481	395	5.09937968942526e-11	TRBV11-3
rs6953062	16813068	A/T	-0.00590136778727121	0.00042288175168575	4.6806494679968e-36	gene usage	TRUE	7	142393796	0.0810126582278481	395	5.09937968942526e-11	TRBV11-3
SNP_A-1917408:rs11768398	16811611	C/T	-0.00121240847849192	8.69552378924111e-05	4.68861317143492e-36	gene usage	FALSE	7	142239119	0.479899497487437	398	5.09937968942526e-11	TRBV3-2
rs28383263	13298716	C/T	0.00325232943132716	0.00023279758484605	4.71847150730557e-36	gene usage	TRUE	6	32585843	0.134271099744246	391	5.09937968942526e-11	TRBV10-3
rs28383262	13298712	A/T	0.00322742802518456	0.00023128092178208	4.88503281211461e-36	gene usage	TRUE	6	32585773	0.135786802030457	394	5.09937968942526e-11	TRBV10-3
rs28383271	13298730	C/T	0.00322742802518456	0.00023128092178208	4.88503281211461e-36	gene usage	TRUE	6	32586134	0.135786802030457	394	5.09937968942526e-11	TRBV10-3
rs2855990	16814539	C/T	0.0194851008977022	0.00110440827688729	5.7897828463445e-36	gene usage	TRUE	7	142487745	0.431159420289855	138	5.09937968942526e-11	TRBJ2-1
rs2734222	16814542	T/C	0.0194851008977022	0.00110440827688729	5.7897828463445e-36	gene usage	TRUE	7	142487836	0.431159420289855	138	5.09937968942526e-11	TRBJ2-1
SNP_A-1904579:rs933168	16812155	G/T	0.00108823860539049	7.35310829875354e-05	6.0234888599247e-36	gene usage	FALSE	7	142275676	0.351923076923077	260	5.09937968942526e-11	TRBV6-3
rs1694111	13304094	C/T	0.00385933765090484	0.00027732274211107	6.70538737754088e-36	gene usage	TRUE	6	32648753	0.0886075949367089	395	5.09937968942526e-11	TRBV10-3
rs933169	16812153	C/T	0.00109650237552555	7.41280670908731e-05	6.95569221102298e-36	gene usage	FALSE	7	142275639	0.349420849420849	259	5.09937968942526e-11	TRBV6-2
rs4726565	16813430	C/T	-0.00622289567970036	0.00044778681978777	7.18719658369068e-36	gene usage	TRUE	7	142416048	0.0753768844221106	398	5.09937968942526e-11	TRBV11-3
rs17276	16811024	A/G	-0.00142544719407332	0.00010260738552154	7.51238045486683e-36	gene usage	TRUE	7	142198080	0.414572864321608	398	5.09937968942526e-11	TRBV10-1
rs28448408	16813303	C/A	-0.00598713203312189	0.00043073866848033	7.54634396806577e-36	gene usage	TRUE	7	142408866	0.0808080808080808	396	5.09937968942526e-11	TRBV11-3
rs933169	16812153	C/T	0.00096723284694883	6.54866014743815e-05	8.27636201641387e-36	gene usage	FALSE	7	142275639	0.349420849420849	259	5.09937968942526e-11	TRBV7-2
rs28383272	13298736	T/A	0.0032449405394396	0.00023343654002906	9.00857792653751e-36	gene usage	TRUE	6	32586207	0.132992327365729	391	5.09937968942526e-11	TRBV10-3
rs28383273	13298737	C/T	0.0032449405394396	0.00023343654002906	9.00857792653751e-36	gene usage	TRUE	6	32586221	0.132992327365729	391	5.09937968942526e-11	TRBV10-3
rs28383243	13298605	T/G	0.00322184180659618	0.00023198968513386	9.06933690663272e-36	gene usage	TRUE	6	32584410	0.134517766497462	394	5.09937968942526e-11	TRBV10-3
rs28752517	13298615	T/A	0.00322184180659618	0.00023198968513386	9.06933690663272e-36	gene usage	TRUE	6	32584583	0.134517766497462	394	5.09937968942526e-11	TRBV10-3
rs28752518	13298616	A/G	0.00322184180659618	0.00023198968513386	9.06933690663272e-36	gene usage	TRUE	6	32584588	0.134517766497462	394	5.09937968942526e-11	TRBV10-3
rs12212951	13298359	T/C	0.00324415358388071	0.00023348277144976	9.53322069538475e-36	gene usage	TRUE	6	32581233	0.132992327365729	391	5.09937968942526e-11	TRBV10-3
rs13204672	13298468	A/G	0.003222473175098	0.0002320776126694	9.63788733443942e-36	gene usage	TRUE	6	32582796	0.134860050890585	393	5.09937968942526e-11	TRBV10-3
rs11520897	16814662	A/T	0.0381723493294706	0.00216146986729878	1.1927479032696e-35	gene usage	TRUE	7	142497082	0.433333333333333	135	5.09937968942526e-11	TRBD2
rs143329500	16813360	TTAAA/T	-0.00612470717700237	0.00044213513873109	1.40594911993859e-35	gene usage	TRUE	7	142411639	0.0754475703324808	391	5.09937968942526e-11	TRBV11-3
rs933169	16812153	C/T	0.00108893915507701	7.42078286177756e-05	1.75955429989918e-35	gene usage	FALSE	7	142275639	0.349420849420849	259	5.09937968942526e-11	TRBV6-3
rs57586289	16814647	T/C	0.0186270105123416	0.00106594898810003	1.79015606022954e-35	gene usage	TRUE	7	142496164	0.470802919708029	137	5.09937968942526e-11	TRBJ2-1
rs12531368	16814648	A/T	0.0186270105123416	0.00106594898810003	1.79015606022954e-35	gene usage	TRUE	7	142496230	0.470802919708029	137	5.09937968942526e-11	TRBJ2-1
rs12539089	16814649	C/A	0.0186270105123416	0.00106594898810003	1.79015606022954e-35	gene usage	TRUE	7	142496293	0.470802919708029	137	5.09937968942526e-11	TRBJ2-1
rs9270891	13297675	T/G	0.00324806006378275	0.00023471835715285	1.79781071478321e-35	gene usage	TRUE	6	32571828	0.132731958762887	388	5.09937968942526e-11	TRBV10-3
rs28383183	13297676	T/A	0.00324806006378275	0.00023471835715285	1.79781071478321e-35	gene usage	TRUE	6	32571829	0.132731958762887	388	5.09937968942526e-11	TRBV10-3
rs9270892	13297677	A/T	0.00324806006378275	0.00023471835715285	1.79781071478321e-35	gene usage	TRUE	6	32571830	0.132731958762887	388	5.09937968942526e-11	TRBV10-3
rs17302	16811691	G/T	0.00760216541059853	0.00055104984403081	2.12709965188698e-35	gene usage	TRUE	7	142245686	0.361675126903553	394	5.09937968942526e-11	TRBV7-2
rs2734116:kgp1335500	16811587	A/C	0.00116982949317498	8.49419282945094e-05	2.37626509449361e-35	gene usage	FALSE	7	142237621	0.125944584382871	397	5.09937968942526e-11	TRBV9
rs6965731	16813063	G/A	-0.00582259588882796	0.00042267039800742	2.46923685350117e-35	gene usage	TRUE	7	142393369	0.0822784810126582	395	5.09937968942526e-11	TRBV11-3
rs28383247	13298612	G/A	0.00320173318032391	0.00023272315188287	3.13648263340491e-35	gene usage	TRUE	6	32584525	0.133587786259542	393	5.09937968942526e-11	TRBV10-3
rs138640312	13298613	TG/T	0.00320173318032391	0.00023272315188287	3.13648263340491e-35	gene usage	TRUE	6	32584554	0.133587786259542	393	5.09937968942526e-11	TRBV10-3
rs10250774	16812431	T/A	0.00072545230837538	5.28747778488723e-05	3.98193048185122e-35	gene usage	FALSE	7	142347773	0.460858585858586	396	5.09937968942526e-11	TRBV24-1
rs2855897	16811860	T/G	0.00089919914378399	6.56930845066342e-05	5.18225239836429e-35	gene usage	FALSE	7	142254912	0.249370277078086	397	5.09937968942526e-11	TRBV9
rs10267478	16812435	C/G	0.00073082573303816	5.33919071949817e-05	5.55779657873906e-35	gene usage	FALSE	7	142348133	0.456962025316456	395	5.09937968942526e-11	TRBV24-1
rs34485282	16812269	T/C	0.00071825970769675	5.24979970634726e-05	5.68568020561578e-35	gene usage	FALSE	7	142336341	0.45959595959596	396	5.09937968942526e-11	TRBV24-1
rs2734117:kgp4524634	16811584	A/C	-0.00749286227083658	0.00054884582885821	6.97124719479681e-35	gene usage	TRUE	7	142237477	0.369346733668342	398	5.09937968942526e-11	TRBV7-2
rs28489537	16809246	A/T	-0.00483050575014706	0.00035383757425155	7.23644285473374e-35	gene usage	TRUE	7	142042053	0.361460957178841	397	5.09937968942526e-11	TRBV6-1
rs28568977	16809261	G/A	-0.00483050575014706	0.00035383757425155	7.23644285473374e-35	gene usage	TRUE	7	142043057	0.361460957178841	397	5.09937968942526e-11	TRBV6-1
rs2011393	16809271	A/C	-0.00483050575014706	0.00035383757425155	7.23644285473374e-35	gene usage	TRUE	7	142043931	0.361460957178841	397	5.09937968942526e-11	TRBV6-1
SNP_A-4231639:rs2011382	16809273	T/C	-0.00483050575014706	0.00035383757425155	7.23644285473374e-35	gene usage	TRUE	7	142044047	0.361460957178841	397	5.09937968942526e-11	TRBV6-1
SNP_A-2223276:rs1966252	16809289	G/C	-0.00483050575014706	0.00035383757425155	7.23644285473374e-35	gene usage	TRUE	7	142044929	0.361460957178841	397	5.09937968942526e-11	TRBV6-1
rs6954392	16812271	A/G	0.00071785749665085	5.25854751445127e-05	7.2706057254868e-35	gene usage	FALSE	7	142336476	0.459697732997481	397	5.09937968942526e-11	TRBV24-1
rs28383347	13300598	C/A	0.0031907780211853	0.00023347875601295	8.1145603350681e-35	gene usage	TRUE	6	32605689	0.136246786632391	389	5.09937968942526e-11	TRBV10-3
rs59775248	16809212	T/C	-0.00483053038427101	0.00035429825526082	8.82212162292048e-35	gene usage	TRUE	7	142039278	0.361111111111111	396	5.09937968942526e-11	TRBV6-1
rs28383274	13298741	A/G	0.00322660093968252	0.00023627088957397	8.88571184136671e-35	gene usage	TRUE	6	32586246	0.130769230769231	390	5.09937968942526e-11	TRBV10-3
rs10256911	16813289	T/A	0.00189797599753239	0.0001391788251376	8.89638798516356e-35	gene usage	TRUE	7	142407888	0.353164556962025	395	5.09937968942526e-11	TRBV24-1
rs144352774	16813661	T/C	-0.00616112910343837	0.0004519272308877	8.90945431518129e-35	gene usage	TRUE	7	142431820	0.0757575757575758	396	5.09937968942526e-11	TRBV11-3
rs12673576:kgp10820387	16813456	T/C	-0.00609244489988358	0.00044812551119714	1.17654473280255e-34	gene usage	TRUE	7	142418025	0.0766331658291457	398	5.09937968942526e-11	TRBV11-3
SNP_A-2121887:rs17163631	16813510	G/A	-0.00609244489988358	0.00044812551119714	1.17654473280255e-34	gene usage	TRUE	7	142421418	0.0766331658291457	398	5.09937968942526e-11	TRBV11-3
rs4726572	16813557	C/A	-0.00609244489988358	0.00044812551119714	1.17654473280255e-34	gene usage	TRUE	7	142424843	0.0766331658291457	398	5.09937968942526e-11	TRBV11-3
rs17163638	16813582	C/T	-0.00609244489988358	0.00044812551119714	1.17654473280255e-34	gene usage	TRUE	7	142426331	0.0766331658291457	398	5.09937968942526e-11	TRBV11-3
rs62470635	16813585	C/T	-0.00609244489988358	0.00044812551119714	1.17654473280255e-34	gene usage	TRUE	7	142426770	0.0766331658291457	398	5.09937968942526e-11	TRBV11-3
rs13204933	13298486	A/G	0.00318166883993266	0.0002337108359889	1.26874016027549e-34	gene usage	TRUE	6	32583026	0.132992327365729	391	5.09937968942526e-11	TRBV10-3
rs6956269	16812708	T/G	-0.00130887998874521	9.63780812637651e-05	1.39473828148259e-34	gene usage	TRUE	7	142369136	0.287153652392947	397	5.09937968942526e-11	TRBV12-5
rs2856665	13304998	A/G	0.00379797008734415	0.00027964897091481	1.43656994378989e-34	gene usage	TRUE	6	32665597	0.0883838383838383	396	5.09937968942526e-11	TRBV10-3
rs2855917	16811604	T/C	0.00116503673618895	8.58224029511938e-05	1.57486939155854e-34	gene usage	FALSE	7	142238725	0.121518987341772	395	5.09937968942526e-11	TRBV9
SNP_A-1917408:rs11768398	16811611	C/T	0.00024035748851122	1.7722296483158e-05	1.59497533069261e-34	gene usage	FALSE	7	142239119	0.479899497487437	398	5.09937968942526e-11	TRBV10-2
rs199566815	16809332	A/AT	-0.00480438730208747	0.00035337979731083	1.60904737390689e-34	gene usage	TRUE	7	142047342	0.361182519280206	389	5.09937968942526e-11	TRBV6-1
rs2019958	16809317	G/A	-0.0048333984114709	0.00035644000788515	1.86755577450577e-34	gene usage	TRUE	7	142046607	0.359137055837564	394	5.09937968942526e-11	TRBV6-1
rs13245498	16812484	G/A	-0.00071833299312327	5.31704413061779e-05	2.58643995187452e-34	gene usage	FALSE	7	142351215	0.459798994974874	398	5.09937968942526e-11	TRBV24-1
rs2367328	16812497	T/A	-0.00071833299312327	5.31704413061779e-05	2.58643995187452e-34	gene usage	FALSE	7	142351638	0.459798994974874	398	5.09937968942526e-11	TRBV24-1
rs7789175	16812527	G/T	-0.00071833299312327	5.31704413061779e-05	2.58643995187452e-34	gene usage	FALSE	7	142354435	0.459798994974874	398	5.09937968942526e-11	TRBV24-1
rs2078176	16812550	G/A	-0.00071833299312327	5.31704413061779e-05	2.58643995187452e-34	gene usage	FALSE	7	142356859	0.459798994974874	398	5.09937968942526e-11	TRBV24-1
rs2367329	16812575	A/G	-0.00071833299312327	5.31704413061779e-05	2.58643995187452e-34	gene usage	FALSE	7	142358318	0.459798994974874	398	5.09937968942526e-11	TRBV24-1
rs2156963	16812582	T/C	-0.00071833299312327	5.31704413061779e-05	2.58643995187452e-34	gene usage	FALSE	7	142358714	0.459798994974874	398	5.09937968942526e-11	TRBV24-1
rs6968913	16812324	G/A	0.00071833299312327	5.31704413061779e-05	2.5864399518747e-34	gene usage	FALSE	7	142341151	0.459798994974874	398	5.09937968942526e-11	TRBV24-1
rs6464510	16812330	A/G	0.00071833299312327	5.31704413061779e-05	2.5864399518747e-34	gene usage	FALSE	7	142341323	0.459798994974874	398	5.09937968942526e-11	TRBV24-1
rs6943492	16812422	T/C	0.00071833299312327	5.31704413061779e-05	2.5864399518747e-34	gene usage	FALSE	7	142347046	0.459798994974874	398	5.09937968942526e-11	TRBV24-1
rs4726538	16812429	C/T	0.00071833299312327	5.31704413061779e-05	2.5864399518747e-34	gene usage	FALSE	7	142347696	0.459798994974874	398	5.09937968942526e-11	TRBV24-1
rs7805813	16812471	A/C	0.00071833299312327	5.31704413061779e-05	2.5864399518747e-34	gene usage	FALSE	7	142350384	0.459798994974874	398	5.09937968942526e-11	TRBV24-1
rs35925753	16812486	T/A	0.00071833299312327	5.31704413061779e-05	2.5864399518747e-34	gene usage	FALSE	7	142351280	0.459798994974874	398	5.09937968942526e-11	TRBV24-1
rs2213192	16811329	C/T	0.0011162596095788	8.2684492848607e-05	2.92700931975305e-34	gene usage	FALSE	7	142217780	0.130982367758186	397	5.09937968942526e-11	TRBV9
	16812608	C/<CN0>	0.0007183397906406	5.32408988353581e-05	3.14990173479486e-34	gene usage	FALSE	7	142360544	0.459697732997481	397	5.09937968942526e-11	TRBV24-1
rs2856696	13304287	A/T	0.00381272667314071	0.00028242977759693	3.36823229331432e-34	gene usage	TRUE	6	32651868	0.0865139949109415	393	5.09937968942526e-11	TRBV10-3
rs2855918	16811592	G/A	0.0073534950002048	0.00054629932503235	4.07801867811466e-34	gene usage	TRUE	7	142237788	0.361809045226131	398	5.09937968942526e-11	TRBV7-2
rs2855990	16814539	C/T	0.0391499169445074	0.00232877334744326	4.29946022066026e-34	gene usage	TRUE	7	142487745	0.431159420289855	138	5.09937968942526e-11	TRBD2
rs2734222	16814542	T/C	0.0391499169445074	0.00232877334744326	4.29946022066026e-34	gene usage	TRUE	7	142487836	0.431159420289855	138	5.09937968942526e-11	TRBD2
SNP_A-2273812:rs2367327	16812341	G/C	0.00071501420616307	5.31136274185752e-05	4.30338067108685e-34	gene usage	FALSE	7	142342355	0.460858585858586	396	5.09937968942526e-11	TRBV24-1
rs2855905	16811764	G/T	0.00742072630136913	0.00055183574047949	4.76077162313897e-34	gene usage	TRUE	7	142249476	0.358942065491184	397	5.09937968942526e-11	TRBV7-2
rs2734091	16811769	G/A	0.00742072630136913	0.00055183574047949	4.76077162313897e-34	gene usage	TRUE	7	142249550	0.358942065491184	397	5.09937968942526e-11	TRBV7-2
rs59210608	16811279	G/A	0.0011080364145524	8.24057482901381e-05	4.815363971711e-34	gene usage	FALSE	7	142213843	0.132241813602015	397	5.09937968942526e-11	TRBV9
rs111401433	16811312	G/A	0.0011080364145524	8.24057482901381e-05	4.815363971711e-34	gene usage	FALSE	7	142215953	0.132241813602015	397	5.09937968942526e-11	TRBV9
rs13244175	16812411	T/C	-0.00071820402161231	5.34626428212991e-05	5.39418757278322e-34	gene usage	FALSE	7	142346294	0.449622166246851	397	5.09937968942526e-11	TRBV24-1
rs2734114	16811609	A/G	0.00737653492664469	0.00054985890252476	6.60445838861476e-34	gene usage	TRUE	7	142238829	0.359848484848485	396	5.09937968942526e-11	TRBV7-2
rs58504986	16812814	A/G	-0.00071849801703053	5.35461850664181e-05	7.10468064387334e-34	gene usage	FALSE	7	142374633	0.455470737913486	393	5.09937968942526e-11	TRBV24-1
rs4726540	16812665	G/A	-0.00129256815144889	9.64935228685538e-05	7.67283325270757e-34	gene usage	TRUE	7	142366268	0.290931989924433	397	5.09937968942526e-11	TRBV12-5
rs73543808	16812689	T/C	-0.00129256815144889	9.64935228685538e-05	7.67283325270757e-34	gene usage	TRUE	7	142367857	0.290931989924433	397	5.09937968942526e-11	TRBV12-5
rs4726546	16812693	T/C	-0.00129256815144889	9.64935228685538e-05	7.67283325270757e-34	gene usage	TRUE	7	142368318	0.290931989924433	397	5.09937968942526e-11	TRBV12-5
rs10243843	16812700	G/A	-0.00129256815144889	9.64935228685538e-05	7.67283325270757e-34	gene usage	TRUE	7	142368672	0.290931989924433	397	5.09937968942526e-11	TRBV12-5
rs6951782	16812704	A/C	-0.00129256815144889	9.64935228685538e-05	7.67283325270757e-34	gene usage	TRUE	7	142368902	0.290931989924433	397	5.09937968942526e-11	TRBV12-5
rs6969264	16812706	G/C	-0.00129256815144889	9.64935228685538e-05	7.67283325270757e-34	gene usage	TRUE	7	142369100	0.290931989924433	397	5.09937968942526e-11	TRBV12-5
rs4726547	16812732	C/T	-0.00129709066410234	9.6888989208617e-05	7.99117225455918e-34	gene usage	TRUE	7	142370582	0.28643216080402	398	5.09937968942526e-11	TRBV12-5
rs4726551	16812738	G/C	0.00071104970493813	5.31229898274098e-05	8.72472402101838e-34	gene usage	FALSE	7	142370795	0.455808080808081	396	5.09937968942526e-11	TRBV24-1
rs73544570	16811336	C/T	0.001113178334868	8.31491168514464e-05	8.79206457239013e-34	gene usage	FALSE	7	142218189	0.130379746835443	395	5.09937968942526e-11	TRBV9
rs139339439	16811361	C/T	0.001113178334868	8.31491168514464e-05	8.79206457239013e-34	gene usage	FALSE	7	142220299	0.130379746835443	395	5.09937968942526e-11	TRBV9
rs977808	16811373	C/T	0.001113178334868	8.31491168514464e-05	8.79206457239013e-34	gene usage	FALSE	7	142221389	0.130379746835443	395	5.09937968942526e-11	TRBV9
rs977805	16811377	A/C	0.001113178334868	8.31491168514464e-05	8.79206457239013e-34	gene usage	FALSE	7	142221593	0.130379746835443	395	5.09937968942526e-11	TRBV9
rs7807358	16811409	T/C	0.001113178334868	8.31491168514464e-05	8.79206457239013e-34	gene usage	FALSE	7	142223453	0.130379746835443	395	5.09937968942526e-11	TRBV9
rs57586289	16814647	T/C	-0.0122624061217532	0.00073544097738946	1.12558642324412e-33	gene usage	TRUE	7	142496164	0.470802919708029	137	5.09937968942526e-11	TRBJ1-6
rs12531368	16814648	A/T	-0.0122624061217532	0.00073544097738946	1.12558642324412e-33	gene usage	TRUE	7	142496230	0.470802919708029	137	5.09937968942526e-11	TRBJ1-6
rs12539089	16814649	C/A	-0.0122624061217532	0.00073544097738946	1.12558642324412e-33	gene usage	TRUE	7	142496293	0.470802919708029	137	5.09937968942526e-11	TRBJ1-6
rs2187633	16812770	C/T	0.00071567113724556	5.35525641365729e-05	1.16844407027773e-33	gene usage	FALSE	7	142372329	0.4529262086514	393	5.09937968942526e-11	TRBV24-1
rs2187621	16811207	G/A	0.00109856118442617	8.23329331100839e-05	1.20205620401335e-33	gene usage	FALSE	7	142208803	0.133165829145729	398	5.09937968942526e-11	TRBV9
rs73546338	16811227	T/C	0.00109856118442617	8.23329331100839e-05	1.20205620401335e-33	gene usage	FALSE	7	142210202	0.133165829145729	398	5.09937968942526e-11	TRBV9
rs2156964:kgp10766078	16812773	C/T	-0.00129410779136167	9.69809232450104e-05	1.23001487270183e-33	gene usage	TRUE	7	142372587	0.285894206549118	397	5.09937968942526e-11	TRBV12-5
rs4019267	16812834	A/G	-0.0007164748091246	5.37295377568758e-05	1.47450835008711e-33	gene usage	FALSE	7	142376196	0.454314720812183	394	5.09937968942526e-11	TRBV24-1
rs361435	16811789	G/C	0.0074035446360951	0.00055535056787354	1.52302031379043e-33	gene usage	TRUE	7	142251190	0.361675126903553	394	5.09937968942526e-11	TRBV7-2
rs2734081	16811817	A/C	0.0074035446360951	0.00055535056787354	1.52302031379043e-33	gene usage	TRUE	7	142252693	0.361675126903553	394	5.09937968942526e-11	TRBV7-2
SNP_A-1917408:rs11768398	16811611	C/T	-0.00045772730537815	3.43839538702463e-05	1.59258742905003e-33	gene usage	FALSE	7	142239119	0.479899497487437	398	5.09937968942526e-11	TRBV3-1
rs4726539	16812663	A/G	0.00070992550997814	5.3307915643007e-05	1.67303918493759e-33	gene usage	FALSE	7	142365756	0.456962025316456	395	5.09937968942526e-11	TRBV24-1
rs4726541	16812672	T/C	-0.00070992550997814	5.3307915643007e-05	1.67303918493766e-33	gene usage	FALSE	7	142366815	0.456962025316456	395	5.09937968942526e-11	TRBV24-1
rs28383896	13298608	T/TC	0.0031875186925617	0.00023897911763708	1.74790541064992e-33	gene usage	TRUE	6	32584445	0.127577319587629	388	5.09937968942526e-11	TRBV10-3
rs28383244	13298609	G/A	0.0031875186925617	0.00023897911763708	1.74790541064992e-33	gene usage	TRUE	6	32584462	0.127577319587629	388	5.09937968942526e-11	TRBV10-3
rs28383245	13298610	T/C	0.0031875186925617	0.00023897911763708	1.74790541064992e-33	gene usage	TRUE	6	32584479	0.127577319587629	388	5.09937968942526e-11	TRBV10-3
rs28383246	13298611	G/A	0.0031875186925617	0.00023897911763708	1.74790541064992e-33	gene usage	TRUE	6	32584482	0.127577319587629	388	5.09937968942526e-11	TRBV10-3
rs7777677	16812750	C/T	-0.00128804781282905	9.69857743075007e-05	2.19336411182699e-33	gene usage	TRUE	7	142371448	0.290931989924433	397	5.09937968942526e-11	TRBV12-5
rs7796160	16812751	A/C	-0.00128804781282905	9.69857743075007e-05	2.19336411182699e-33	gene usage	TRUE	7	142371453	0.290931989924433	397	5.09937968942526e-11	TRBV12-5
rs4726542	16812673	G/T	-0.00129246438479632	9.73786180310078e-05	2.52149848215395e-33	gene usage	TRUE	7	142367013	0.288607594936709	395	5.09937968942526e-11	TRBV12-5
SNP_A-1991546:rs9640373	16812468	A/G	-0.00070985853569335	5.35375681209685e-05	2.59175904222694e-33	gene usage	FALSE	7	142350234	0.445979899497487	398	5.09937968942526e-11	TRBV24-1
rs10246269	16812414	A/G	-0.00071004226123405	5.3604872274612e-05	3.01928028624462e-33	gene usage	FALSE	7	142346487	0.445843828715365	397	5.09937968942526e-11	TRBV24-1
rs17299	16812451	C/T	-0.00071004226123405	5.3604872274612e-05	3.01928028624462e-33	gene usage	FALSE	7	142349155	0.445843828715365	397	5.09937968942526e-11	TRBV24-1
rs10272640	16812461	G/A	-0.00071004226123405	5.3604872274612e-05	3.01928028624462e-33	gene usage	FALSE	7	142349888	0.445843828715365	397	5.09937968942526e-11	TRBV24-1
rs9640374	16812472	T/C	-0.00071004226123405	5.3604872274612e-05	3.01928028624462e-33	gene usage	FALSE	7	142350581	0.445843828715365	397	5.09937968942526e-11	TRBV24-1
rs2078177	16812552	C/T	-0.00071004226123405	5.3604872274612e-05	3.01928028624462e-33	gene usage	FALSE	7	142357005	0.445843828715365	397	5.09937968942526e-11	TRBV24-1
rs10255274	16812568	C/T	-0.00071004226123405	5.3604872274612e-05	3.01928028624462e-33	gene usage	FALSE	7	142357921	0.445843828715365	397	5.09937968942526e-11	TRBV24-1
rs139199483	16812572	G/T	-0.00071004226123405	5.3604872274612e-05	3.01928028624462e-33	gene usage	FALSE	7	142358153	0.445843828715365	397	5.09937968942526e-11	TRBV24-1
rs4726543	16812674	A/C	-0.00070770582742849	5.34164154417167e-05	3.33951962038325e-33	gene usage	FALSE	7	142367017	0.455470737913486	393	5.09937968942526e-11	TRBV24-1
rs1794497	13304119	T/C	0.00358004134994774	0.00027049095822034	3.65718723805999e-33	gene usage	TRUE	6	32649180	0.0951776649746193	394	5.09937968942526e-11	TRBV10-3
rs1794495	13304127	T/C	0.00358004134994774	0.00027049095822034	3.65718723805999e-33	gene usage	TRUE	6	32649347	0.0951776649746193	394	5.09937968942526e-11	TRBV10-3
SNP_A-1917408:rs11768398	16811611	C/T	0.00448605688266018	0.00033941601859399	3.80896410506222e-33	gene usage	TRUE	7	142239119	0.479899497487437	398	5.09937968942526e-11	TRBV6-1
rs6969951	16812710	A/G	0.00128086311492199	9.69944459518332e-05	4.22948704716621e-33	gene usage	TRUE	7	142369586	0.290201005025126	398	5.09937968942526e-11	TRBV12-5
rs6960743	16812711	T/C	-0.00128086311492199	9.69944459518332e-05	4.22948704716621e-33	gene usage	TRUE	7	142369601	0.290201005025126	398	5.09937968942526e-11	TRBV12-5
rs6956756	16812712	A/C	-0.00128086311492199	9.69944459518332e-05	4.22948704716621e-33	gene usage	TRUE	7	142369666	0.290201005025126	398	5.09937968942526e-11	TRBV12-5
rs6975391	16812718	C/T	-0.00128086311492199	9.69944459518332e-05	4.22948704716621e-33	gene usage	TRUE	7	142369835	0.290201005025126	398	5.09937968942526e-11	TRBV12-5
rs9655661	16812725	A/G	-0.00128086311492199	9.69944459518332e-05	4.22948704716621e-33	gene usage	TRUE	7	142370125	0.290201005025126	398	5.09937968942526e-11	TRBV12-5
rs9655574	16812728	G/C	-0.00128086311492199	9.69944459518332e-05	4.22948704716621e-33	gene usage	TRUE	7	142370244	0.290201005025126	398	5.09937968942526e-11	TRBV12-5
rs4726549	16812734	G/A	-0.00128086311492199	9.69944459518332e-05	4.22948704716621e-33	gene usage	TRUE	7	142370604	0.290201005025126	398	5.09937968942526e-11	TRBV12-5
rs4726550	16812737	C/T	-0.00128086311492199	9.69944459518332e-05	4.22948704716621e-33	gene usage	TRUE	7	142370764	0.290201005025126	398	5.09937968942526e-11	TRBV12-5
rs7796324	16812753	A/G	-0.00128086311492199	9.69944459518332e-05	4.22948704716621e-33	gene usage	TRUE	7	142371540	0.290201005025126	398	5.09937968942526e-11	TRBV12-5
rs2646995	13304196	G/A	0.00357439566061969	0.00027050712278665	4.3158586336791e-33	gene usage	TRUE	6	32650492	0.0949367088607594	395	5.09937968942526e-11	TRBV10-3
rs2858303	13304198	T/C	0.00357439566061969	0.00027050712278665	4.3158586336791e-33	gene usage	TRUE	6	32650550	0.0949367088607594	395	5.09937968942526e-11	TRBV10-3
rs10081351	16811991	A/C	0.00738305942980769	0.00055913084239713	4.69161926190232e-33	gene usage	TRUE	7	142263385	0.365822784810127	395	5.09937968942526e-11	TRBV7-2
rs28815526	16811995	G/T	0.00738305942980769	0.00055913084239713	4.69161926190232e-33	gene usage	TRUE	7	142264024	0.365822784810127	395	5.09937968942526e-11	TRBV7-2
rs28845298	16812004	G/T	0.00738305942980769	0.00055913084239713	4.69161926190232e-33	gene usage	TRUE	7	142264752	0.365822784810127	395	5.09937968942526e-11	TRBV7-2
rs10226604	16812391	C/T	-0.00298210251532059	0.00022578064839745	4.69390223575519e-33	gene usage	TRUE	7	142345172	0.106598984771574	394	5.09937968942526e-11	TRBV24-1
rs73547866	16813312	A/G	-2.73963118808141e-05	2.07543954025453e-06	4.72664944564004e-33	gene usage	FALSE	7	142409266	0.077020202020202	396	5.09937968942526e-11	TRBV17
rs12192514	13305395	C/T	0.0035071760726725	0.00026579999696904	4.81394147633623e-33	gene usage	TRUE	6	32674240	0.0982367758186398	397	5.09937968942526e-11	TRBV10-3
rs28371270	13305400	A/G	0.0035071760726725	0.00026579999696904	4.81394147633623e-33	gene usage	TRUE	6	32674296	0.0982367758186398	397	5.09937968942526e-11	TRBV10-3
rs28371272	13305410	T/C	0.0035071760726725	0.00026579999696904	4.81394147633623e-33	gene usage	TRUE	6	32674440	0.0982367758186398	397	5.09937968942526e-11	TRBV10-3
rs28371273	13305411	G/C	0.0035071760726725	0.00026579999696904	4.81394147633623e-33	gene usage	TRUE	6	32674442	0.0982367758186398	397	5.09937968942526e-11	TRBV10-3
rs28755392	13305581	T/C	0.0036292372060814	0.00027523301543875	5.37996028565195e-33	gene usage	TRUE	6	32678021	0.0924050632911393	395	5.09937968942526e-11	TRBV10-3
rs10947319	13298368	C/T	0.00318787827983089	0.00024086155448955	5.42808210941304e-33	gene usage	TRUE	6	32581454	0.12696335078534	382	5.09937968942526e-11	TRBV10-3
rs55835943	16812069	T/C	0.00737754448403454	0.00055929385451932	6.03889525203841e-33	gene usage	TRUE	7	142270207	0.367007672634271	391	5.09937968942526e-11	TRBV7-2
rs4726565	16813430	C/T	-2.83187551878835e-05	2.15438974639739e-06	7.3729895267015e-33	gene usage	FALSE	7	142416048	0.0753768844221106	398	5.09937968942526e-11	TRBV17
rs7790425:kgp8381418	16812528	C/A	-0.00070013687944171	5.3269904801624e-05	7.47312781831307e-33	gene usage	FALSE	7	142354493	0.451005025125628	398	5.09937968942526e-11	TRBV24-1
SNP_A-1991547:rs7776874	16812529	T/A	-0.00070013687944171	5.3269904801624e-05	7.47312781831307e-33	gene usage	FALSE	7	142354519	0.451005025125628	398	5.09937968942526e-11	TRBV24-1
rs1074128	16812031	A/T	0.00737936866830475	0.0005609375002152	7.81594088399439e-33	gene usage	TRUE	7	142267529	0.365139949109415	393	5.09937968942526e-11	TRBV7-2
SNP_A-1865124:rs17208:kgp11270199	16811615	C/G	0.00635917783411811	0.00046884815624414	9.13408647776725e-33	gene usage	TRUE	7	142239679	0.151162790697674	301	5.09937968942526e-11	TRBV9
rs2855929	16811454	C/T	0.00727567636246141	0.00055402760561036	9.64023949092961e-33	gene usage	TRUE	7	142226605	0.357506361323155	393	5.09937968942526e-11	TRBV7-2
rs3021175	13304254	T/C	0.00356187521816312	0.00027149986176288	9.88836754409248e-33	gene usage	TRUE	6	32651404	0.0946969696969697	396	5.09937968942526e-11	TRBV10-3
rs2886944	16813231	G/A	-2.70558357272686e-05	2.06292765917465e-06	9.9426505671225e-33	gene usage	FALSE	7	142404177	0.0780856423173804	397	5.09937968942526e-11	TRBV17
rs1049124	13302184	G/A	0.0039136880019224	0.00029681925565225	1.00739582556991e-32	gene usage	TRUE	6	32627713	0.0822281167108754	377	5.09937968942526e-11	TRBV10-3
SNP_A-2106320:rs3134904	16814746	G/T	0.00952841410397892	0.00072724352495042	1.0871211880537e-32	gene usage	TRUE	7	142503276	0.407035175879397	398	5.09937968942526e-11	TRBV30
rs2855926	16811539	G/C	-0.00112273725831898	8.57798002483943e-05	1.2675162300192e-32	gene usage	FALSE	7	142234093	0.1272040302267	397	5.09937968942526e-11	TRBV9
rs17212616	13305417	G/A	0.00350095557114249	0.00026744324218989	1.28499817979482e-32	gene usage	TRUE	6	32674617	0.0974683544303797	395	5.09937968942526e-11	TRBV10-3
rs16898262	13305544	A/G	0.00350095557114249	0.00026744324218989	1.28499817979482e-32	gene usage	TRUE	6	32677397	0.0974683544303797	395	5.09937968942526e-11	TRBV10-3
rs1882720	16811474	C/T	-0.00111805492036942	8.54799554978673e-05	1.41671352984168e-32	gene usage	FALSE	7	142228315	0.128787878787879	396	5.09937968942526e-11	TRBV9
rs3114479	16814729	T/C	0.0094792438011657	0.00072548966103221	1.55697165787963e-32	gene usage	TRUE	7	142502287	0.408060453400504	397	5.09937968942526e-11	TRBV30
rs2856697	13305344	C/T	0.00361778628437226	0.00027716630122459	1.70370432203722e-32	gene usage	TRUE	6	32673230	0.092964824120603	398	5.09937968942526e-11	TRBV10-3
	16809335	TAA/T	-0.00468958730822001	0.00035927588520995	2.17582209461691e-32	gene usage	TRUE	7	142047411	0.352564102564103	390	5.09937968942526e-11	TRBV6-1
rs28371254	13304596	T/C	0.00352075271451712	0.00027044398198204	2.32850520958226e-32	gene usage	TRUE	6	32657452	0.0954773869346733	398	5.09937968942526e-11	TRBV10-3
rs28371258	13304644	T/C	0.00352075271451712	0.00027044398198204	2.32850520958226e-32	gene usage	TRUE	6	32658513	0.0954773869346733	398	5.09937968942526e-11	TRBV10-3
rs28371265	13304679	G/C	0.00352075271451712	0.00027044398198204	2.32850520958226e-32	gene usage	TRUE	6	32659263	0.0954773869346733	398	5.09937968942526e-11	TRBV10-3
rs10456068	13304690	T/C	0.00352075271451712	0.00027044398198204	2.32850520958226e-32	gene usage	TRUE	6	32659419	0.0954773869346733	398	5.09937968942526e-11	TRBV10-3
rs2856673	13304715	G/T	0.00352075271451712	0.00027044398198204	2.32850520958226e-32	gene usage	TRUE	6	32659822	0.0954773869346733	398	5.09937968942526e-11	TRBV10-3
rs2647008	13304792	A/C	0.00352075271451712	0.00027044398198204	2.32850520958226e-32	gene usage	TRUE	6	32661515	0.0954773869346733	398	5.09937968942526e-11	TRBV10-3
rs2647009	13304798	T/A	0.00352075271451712	0.00027044398198204	2.32850520958226e-32	gene usage	TRUE	6	32661615	0.0954773869346733	398	5.09937968942526e-11	TRBV10-3
rs2647010	13304799	C/G	0.00352075271451712	0.00027044398198204	2.32850520958226e-32	gene usage	TRUE	6	32661641	0.0954773869346733	398	5.09937968942526e-11	TRBV10-3
rs2858316	13304834	A/T	0.00352075271451712	0.00027044398198204	2.32850520958226e-32	gene usage	TRUE	6	32662501	0.0954773869346733	398	5.09937968942526e-11	TRBV10-3
rs2858315	13304846	A/C	0.00352075271451712	0.00027044398198204	2.32850520958226e-32	gene usage	TRUE	6	32662724	0.0954773869346733	398	5.09937968942526e-11	TRBV10-3
rs2856669	13304880	G/A	0.00352075271451712	0.00027044398198204	2.32850520958226e-32	gene usage	TRUE	6	32663360	0.0954773869346733	398	5.09937968942526e-11	TRBV10-3
rs28371267	13304895	C/T	0.00352075271451712	0.00027044398198204	2.32850520958226e-32	gene usage	TRUE	6	32663578	0.0954773869346733	398	5.09937968942526e-11	TRBV10-3
rs2647017	13304906	T/G	0.00352075271451712	0.00027044398198204	2.32850520958226e-32	gene usage	TRUE	6	32663772	0.0954773869346733	398	5.09937968942526e-11	TRBV10-3
rs2858313	13304915	A/G	0.00352075271451712	0.00027044398198204	2.32850520958226e-32	gene usage	TRUE	6	32663919	0.0954773869346733	398	5.09937968942526e-11	TRBV10-3
rs2647015	13304927	T/G	0.00352075271451712	0.00027044398198204	2.32850520958226e-32	gene usage	TRUE	6	32664093	0.0954773869346733	398	5.09937968942526e-11	TRBV10-3
rs2647014	13304934	C/T	0.00352075271451712	0.00027044398198204	2.32850520958226e-32	gene usage	TRUE	6	32664279	0.0954773869346733	398	5.09937968942526e-11	TRBV10-3
rs2647007	13304946	T/G	0.00352075271451712	0.00027044398198204	2.32850520958226e-32	gene usage	TRUE	6	32664677	0.0954773869346733	398	5.09937968942526e-11	TRBV10-3
rs2647005	13304951	A/G	0.00352075271451712	0.00027044398198204	2.32850520958226e-32	gene usage	TRUE	6	32664760	0.0954773869346733	398	5.09937968942526e-11	TRBV10-3
SNP_A-2155388:rs2734112	16811642	C/T	0.00134230675657183	9.7622170059713e-05	2.33634785310785e-32	gene usage	FALSE	7	142242352	0.151923076923077	260	5.09937968942526e-11	TRBV9
rs10456069	13304698	C/T	0.0035524248002705	0.00027271284977113	2.37417889810848e-32	gene usage	TRUE	6	32659520	0.0936708860759494	395	5.09937968942526e-11	TRBV10-3
rs10456070	13304699	G/A	0.0035524248002705	0.00027271284977113	2.37417889810848e-32	gene usage	TRUE	6	32659527	0.0936708860759494	395	5.09937968942526e-11	TRBV10-3
rs3129730	13305745	A/G	0.00360199689047854	0.00027649912658796	2.42752631717919e-32	gene usage	TRUE	6	32681839	0.0916030534351145	393	5.09937968942526e-11	TRBV10-3
	16814335	G/<CN0>	0.0138584783411341	0.00086373619597687	2.45381791809158e-32	gene usage	TRUE	7	142475484	0.384057971014493	138	5.09937968942526e-11	TRBJ1-6
rs6464524	16812952	G/A	0.00071406809886662	5.47717859369294e-05	2.58782831002882e-32	gene usage	FALSE	7	142385286	0.438303341902314	389	5.09937968942526e-11	TRBV24-1
rs17302	16811691	G/T	0.00675562534463194	0.00051903260130671	2.69061844723452e-32	gene usage	TRUE	7	142245686	0.361675126903553	394	5.09937968942526e-11	TRBV4-3
rs17250:kgp7026074	16811177	A/G	0.00109265880594477	8.39895941670155e-05	2.76475374674573e-32	gene usage	FALSE	7	142206606	0.129113924050633	395	5.09937968942526e-11	TRBV9
rs17212846	13305472	A/T	0.00358665417675167	0.00027570977903522	2.78113770490367e-32	gene usage	TRUE	6	32675581	0.0926395939086294	394	5.09937968942526e-11	TRBV10-3
rs17206238	13305012	A/T	0.00352117451883579	0.00027091489244924	2.90553915065767e-32	gene usage	TRUE	6	32665761	0.0957178841309824	397	5.09937968942526e-11	TRBV10-3
rs2646994	13305017	C/T	0.00352117451883579	0.00027091489244924	2.90553915065767e-32	gene usage	TRUE	6	32665813	0.0957178841309824	397	5.09937968942526e-11	TRBV10-3
rs2734067	16811919	A/G	0.007227657339865	0.00055630245971747	3.0412859169863e-32	gene usage	TRUE	7	142258134	0.369017632241814	397	5.09937968942526e-11	TRBV7-2
rs2855896	16811922	C/A	0.007227657339865	0.00055630245971747	3.0412859169863e-32	gene usage	TRUE	7	142258330	0.369017632241814	397	5.09937968942526e-11	TRBV7-2
rs28371252	13304413	G/A	0.00351689283576083	0.00027071096755066	3.0689040596138e-32	gene usage	TRUE	6	32653732	0.0957178841309824	397	5.09937968942526e-11	TRBV10-3
rs2856682	13304506	G/T	0.00351689283576083	0.00027071096755066	3.0689040596138e-32	gene usage	TRUE	6	32655405	0.0957178841309824	397	5.09937968942526e-11	TRBV10-3
rs2285027	16812380	C/T	0.00300976101497419	0.00023185807753863	3.68600271626231e-32	gene usage	TRUE	7	142344964	0.101522842639594	394	5.09937968942526e-11	TRBV24-1
rs1986053	16812602	A/C	-0.00069811608909334	5.38616293831042e-05	4.03019179191532e-32	gene usage	FALSE	7	142360312	0.444584382871537	397	5.09937968942526e-11	TRBV24-1
rs73546352	16811188	A/G	0.00108469884901931	8.36927013719141e-05	4.05927524500605e-32	gene usage	FALSE	7	142207536	0.130982367758186	397	5.09937968942526e-11	TRBV9
rs17302	16811691	G/T	0.00137746137571031	0.00010621660017243	4.13239862563818e-32	gene usage	FALSE	7	142245686	0.361675126903553	394	5.09937968942526e-11	TRBV4-3
rs361496	16811932	T/C	-0.00723914084164863	0.00055881426240216	4.28736059417314e-32	gene usage	TRUE	7	142258881	0.3727959697733	397	5.09937968942526e-11	TRBV7-2
	16814335	G/<CN0>	0.00315812381701236	0.00019852705102746	5.09263093433354e-32	gene usage	FALSE	7	142475484	0.384057971014493	138	5.09937968942526e-11	TRBJ1-6
rs17302	16811691	G/T	0.00399915132190486	0.0003089993421441	5.23545020816518e-32	gene usage	TRUE	7	142245686	0.361675126903553	394	5.09937968942526e-11	TRBV6-2
rs10274040	16811337	C/G	0.00718791944209153	0.00055557277288859	5.28845039106213e-32	gene usage	TRUE	7	142218260	0.356962025316456	395	5.09937968942526e-11	TRBV7-2
rs12673576:kgp10820387	16813456	T/C	-2.78024022889329e-05	2.15180108597338e-06	5.66302739079416e-32	gene usage	FALSE	7	142418025	0.0766331658291457	398	5.09937968942526e-11	TRBV17
SNP_A-2121887:rs17163631	16813510	G/A	-2.78024022889329e-05	2.15180108597338e-06	5.66302739079416e-32	gene usage	FALSE	7	142421418	0.0766331658291457	398	5.09937968942526e-11	TRBV17
rs4726572	16813557	C/A	-2.78024022889329e-05	2.15180108597338e-06	5.66302739079416e-32	gene usage	FALSE	7	142424843	0.0766331658291457	398	5.09937968942526e-11	TRBV17
rs17163638	16813582	C/T	-2.78024022889329e-05	2.15180108597338e-06	5.66302739079416e-32	gene usage	FALSE	7	142426331	0.0766331658291457	398	5.09937968942526e-11	TRBV17
rs62470635	16813585	C/T	-2.78024022889329e-05	2.15180108597338e-06	5.66302739079416e-32	gene usage	FALSE	7	142426770	0.0766331658291457	398	5.09937968942526e-11	TRBV17
rs143329500	16813360	TTAAA/T	-2.76081693182361e-05	2.13314639061866e-06	5.71981548345715e-32	gene usage	FALSE	7	142411639	0.0754475703324808	391	5.09937968942526e-11	TRBV17
rs4726524	16811983	A/G	-0.00726531595397433	0.00056209538024385	5.91839100610127e-32	gene usage	TRUE	7	142262903	0.372151898734177	395	5.09937968942526e-11	TRBV7-2
rs6949308	16813101	T/C	0.00070402412661688	5.44932905006228e-05	6.06375473312823e-32	gene usage	FALSE	7	142396779	0.438131313131313	396	5.09937968942526e-11	TRBV24-1
rs731521	16812966	G/T	-1.11727744293759e-05	8.64681173453021e-07	6.32994698917155e-32	gene usage	TRUE	7	142386873	0.0799492385786802	394	5.09937968942526e-11	TRBV17
rs17837475	16813008	C/T	-1.11727744293759e-05	8.64681173453021e-07	6.32994698917155e-32	gene usage	TRUE	7	142389219	0.0799492385786802	394	5.09937968942526e-11	TRBV17
rs28371274	13305413	T/C	0.00346486030475639	0.00026827583113314	6.48589560013439e-32	gene usage	TRUE	6	32674558	0.0987341772151898	395	5.09937968942526e-11	TRBV10-3
SNP_A-4293090:rs707:kgp5817609	16814707	C/T	0.00932904671048427	0.00072290221260037	6.51926067943096e-32	gene usage	TRUE	7	142500467	0.410804020100503	398	5.09937968942526e-11	TRBV30
rs2856680	13304515	C/G	0.00351325796206888	0.00027248750740236	7.68466683348967e-32	gene usage	TRUE	6	32655606	0.0946969696969697	396	5.09937968942526e-11	TRBV10-3
rs17302	16811691	G/T	0.00400577059280918	0.0003105449382729	7.7287036150686e-32	gene usage	TRUE	7	142245686	0.361675126903553	394	5.09937968942526e-11	TRBV6-3
rs1812000	16813262	G/A	-0.00070539925883689	5.47456564316838e-05	8.28019666088406e-32	gene usage	FALSE	7	142406367	0.433080808080808	396	5.09937968942526e-11	TRBV24-1
rs10249729	16813270	A/G	-0.00070539925883689	5.47456564316838e-05	8.28019666088406e-32	gene usage	FALSE	7	142406887	0.433080808080808	396	5.09937968942526e-11	TRBV24-1
rs2367342	16813271	G/A	-0.00070539925883689	5.47456564316838e-05	8.28019666088406e-32	gene usage	FALSE	7	142406984	0.433080808080808	396	5.09937968942526e-11	TRBV24-1
rs28706856	16814189	A/G	0.00313628874958127	0.00019827300752272	1.02090921423753e-31	gene usage	FALSE	7	142467341	0.375912408759124	137	5.09937968942526e-11	TRBJ1-6
rs3752404	16814251	A/G	0.00313628874958127	0.00019827300752272	1.02090921423753e-31	gene usage	FALSE	7	142470574	0.375912408759124	137	5.09937968942526e-11	TRBJ1-6
rs2734092	16811762	C/T	-0.00083841951245082	6.51911818225326e-05	1.05990674258544e-31	gene usage	FALSE	7	142249407	0.258227848101266	395	5.09937968942526e-11	TRBV9
rs6969191	16813105	A/C	-0.00069937533991321	5.44666482327108e-05	1.20364705510907e-31	gene usage	FALSE	7	142396893	0.431989924433249	397	5.09937968942526e-11	TRBV24-1
rs56073652	16813109	G/A	-0.00069937533991321	5.44666482327108e-05	1.20364705510907e-31	gene usage	FALSE	7	142397097	0.431989924433249	397	5.09937968942526e-11	TRBV24-1
rs17240	16812858	G/T	0.00070741490674626	5.50674950108194e-05	1.35988320981668e-31	gene usage	FALSE	7	142378491	0.437340153452685	391	5.09937968942526e-11	TRBV24-1
rs17243:kgp6869779	16812861	G/A	0.00070741490674626	5.50674950108194e-05	1.35988320981668e-31	gene usage	FALSE	7	142378633	0.437340153452685	391	5.09937968942526e-11	TRBV24-1
rs17245	16812872	C/G	0.00070741490674626	5.50674950108194e-05	1.35988320981668e-31	gene usage	FALSE	7	142379267	0.437340153452685	391	5.09937968942526e-11	TRBV24-1
rs6464521	16812878	G/A	0.00070741490674626	5.50674950108194e-05	1.35988320981668e-31	gene usage	FALSE	7	142379936	0.437340153452685	391	5.09937968942526e-11	TRBV24-1
rs6979202	16812919	A/C	0.00070741490674626	5.50674950108194e-05	1.35988320981668e-31	gene usage	FALSE	7	142383075	0.437340153452685	391	5.09937968942526e-11	TRBV24-1
rs7811809	16812927	C/T	-0.00070741490674626	5.50674950108194e-05	1.35988320981668e-31	gene usage	FALSE	7	142383529	0.437340153452685	391	5.09937968942526e-11	TRBV24-1
rs7779778	16812932	C/T	-0.00070741490674626	5.50674950108194e-05	1.35988320981668e-31	gene usage	FALSE	7	142383782	0.437340153452685	391	5.09937968942526e-11	TRBV24-1
rs4726557	16812937	C/T	0.00070741490674626	5.50674950108194e-05	1.35988320981668e-31	gene usage	FALSE	7	142384172	0.437340153452685	391	5.09937968942526e-11	TRBV24-1
rs2027800	16812957	A/G	-0.00070741490674626	5.50674950108194e-05	1.35988320981668e-31	gene usage	FALSE	7	142386139	0.437340153452685	391	5.09937968942526e-11	TRBV24-1
rs2097239	16812973	G/T	-0.00070741490674626	5.50674950108194e-05	1.35988320981668e-31	gene usage	FALSE	7	142387504	0.437340153452685	391	5.09937968942526e-11	TRBV24-1
rs7799850	16812993	A/G	0.00070741490674626	5.50674950108194e-05	1.35988320981668e-31	gene usage	FALSE	7	142388233	0.437340153452685	391	5.09937968942526e-11	TRBV24-1
rs10261836	16813319	G/A	0.00070392840112097	5.49114023849223e-05	1.54248429889356e-31	gene usage	FALSE	7	142409706	0.434177215189873	395	5.09937968942526e-11	TRBV24-1
rs374390560	16813144	CT/C	0.00069699073718874	5.44397490723215e-05	1.64079446870516e-31	gene usage	FALSE	7	142399596	0.433417085427136	398	5.09937968942526e-11	TRBV24-1
rs4725593	16813146	T/C	0.00069699073718874	5.44397490723215e-05	1.64079446870516e-31	gene usage	FALSE	7	142399647	0.433417085427136	398	5.09937968942526e-11	TRBV24-1
SNP_A-1791398:rs17840696	16813204	C/G	0.00069699073718874	5.44397490723215e-05	1.64079446870516e-31	gene usage	FALSE	7	142402650	0.433417085427136	398	5.09937968942526e-11	TRBV24-1
rs28491483	16813209	A/G	-0.00069699073718874	5.44397490723215e-05	1.64079446870516e-31	gene usage	FALSE	7	142402861	0.433417085427136	398	5.09937968942526e-11	TRBV24-1
rs28445599	16813247	A/C	-0.00069699073718874	5.44397490723215e-05	1.64079446870516e-31	gene usage	FALSE	7	142405112	0.433417085427136	398	5.09937968942526e-11	TRBV24-1
rs4725592	16813145	G/A	0.00069561000170366	5.43222317947212e-05	1.65382325831716e-31	gene usage	FALSE	7	142399639	0.433249370277078	397	5.09937968942526e-11	TRBV24-1
rs10275358	16813045	C/T	-0.00070446249107053	5.49565851147522e-05	1.69558161760612e-31	gene usage	FALSE	7	142392076	0.436224489795918	392	5.09937968942526e-11	TRBV24-1
rs1812001	16813265	C/A	-0.00070245138647689	5.48769098554854e-05	1.77655566717543e-31	gene usage	FALSE	7	142406566	0.431818181818182	396	5.09937968942526e-11	TRBV24-1
rs4725594	16813283	G/T	-0.00070245138647689	5.48769098554854e-05	1.77655566717543e-31	gene usage	FALSE	7	142407555	0.431818181818182	396	5.09937968942526e-11	TRBV24-1
rs10243230	16813308	C/G	-0.00070245138647689	5.48769098554854e-05	1.77655566717543e-31	gene usage	FALSE	7	142409168	0.431818181818182	396	5.09937968942526e-11	TRBV24-1
rs10271821	16813311	G/T	-0.00070245138647689	5.48769098554854e-05	1.77655566717543e-31	gene usage	FALSE	7	142409224	0.431818181818182	396	5.09937968942526e-11	TRBV24-1
rs10271930	16813313	G/A	-0.00070245138647689	5.48769098554854e-05	1.77655566717543e-31	gene usage	FALSE	7	142409306	0.431818181818182	396	5.09937968942526e-11	TRBV24-1
rs6958982	16813085	A/G	-0.00070816204156857	5.53026091978505e-05	2.02644565869615e-31	gene usage	FALSE	7	142395187	0.428205128205128	390	5.09937968942526e-11	TRBV24-1
rs28706856	16814189	A/G	0.0137141243354005	0.00087525910776838	2.26248057681629e-31	gene usage	TRUE	7	142467341	0.375912408759124	137	5.09937968942526e-11	TRBJ1-6
rs3752404	16814251	A/G	0.0137141243354005	0.00087525910776838	2.26248057681629e-31	gene usage	TRUE	7	142470574	0.375912408759124	137	5.09937968942526e-11	TRBJ1-6
rs4236478	16813356	T/C	-0.00071119216437416	5.55893151317914e-05	2.5297356690381e-31	gene usage	FALSE	7	142411527	0.424870466321243	386	5.09937968942526e-11	TRBV24-1
rs361365	16811715	A/G	0.00083407192232891	6.53596581997532e-05	2.53004971951019e-31	gene usage	FALSE	7	142247125	0.258838383838384	396	5.09937968942526e-11	TRBV9
rs361361	16811719	C/T	0.00083407192232891	6.53596581997532e-05	2.53004971951019e-31	gene usage	FALSE	7	142247148	0.258838383838384	396	5.09937968942526e-11	TRBV9
rs361360	16811721	G/T	0.00083407192232891	6.53596581997532e-05	2.53004971951019e-31	gene usage	FALSE	7	142247213	0.258838383838384	396	5.09937968942526e-11	TRBV9
rs361359	16811724	A/C	0.00083407192232891	6.53596581997532e-05	2.53004971951019e-31	gene usage	FALSE	7	142247347	0.258838383838384	396	5.09937968942526e-11	TRBV9
rs2734103	16811731	T/C	0.00083407192232891	6.53596581997532e-05	2.53004971951019e-31	gene usage	FALSE	7	142247764	0.258838383838384	396	5.09937968942526e-11	TRBV9
rs2734102	16811735	T/C	0.00083407192232891	6.53596581997532e-05	2.53004971951019e-31	gene usage	FALSE	7	142247953	0.258838383838384	396	5.09937968942526e-11	TRBV9
rs1988260	16813329	T/C	0.00070417807148049	5.51670928603312e-05	2.7565981217535e-31	gene usage	FALSE	7	142410273	0.432397959183673	392	5.09937968942526e-11	TRBV24-1
rs4725595	16813331	A/C	0.00070417807148049	5.51670928603312e-05	2.7565981217535e-31	gene usage	FALSE	7	142410412	0.432397959183673	392	5.09937968942526e-11	TRBV24-1
rs2016984	16813336	A/G	-0.00070417807148049	5.51670928603312e-05	2.7565981217535e-31	gene usage	FALSE	7	142410501	0.432397959183674	392	5.09937968942526e-11	TRBV24-1
rs1988261	16813338	A/G	-0.00070417807148049	5.51670928603312e-05	2.7565981217535e-31	gene usage	FALSE	7	142410644	0.432397959183674	392	5.09937968942526e-11	TRBV24-1
rs6968794	16813133	G/T	-0.00069448348499303	5.4553710473232e-05	3.16209092152314e-31	gene usage	FALSE	7	142398951	0.428391959798995	398	5.09937968942526e-11	TRBV24-1
rs2017980	16813076	T/C	-0.00070190670702852	5.5074555910324e-05	3.29271809981714e-31	gene usage	FALSE	7	142394336	0.431122448979592	392	5.09937968942526e-11	TRBV24-1
rs1964988	16813079	T/C	-0.00070190670702852	5.5074555910324e-05	3.29271809981714e-31	gene usage	FALSE	7	142394525	0.431122448979592	392	5.09937968942526e-11	TRBV24-1
rs1964989	16813080	G/C	-0.00070190670702852	5.5074555910324e-05	3.29271809981714e-31	gene usage	FALSE	7	142394613	0.431122448979592	392	5.09937968942526e-11	TRBV24-1
rs1963770	16812630	G/C	-0.0006879205136	5.40047617204993e-05	3.29722950669167e-31	gene usage	FALSE	7	142362459	0.442893401015228	394	5.09937968942526e-11	TRBV24-1
rs10246915	16813322	C/G	-0.00070097025503099	5.50435140919909e-05	3.30171355931282e-31	gene usage	FALSE	7	142409790	0.432911392405063	395	5.09937968942526e-11	TRBV24-1
rs2012918	16813000	A/C	-0.00070325056056047	5.51717995999131e-05	3.33180870955927e-31	gene usage	FALSE	7	142388446	0.433503836317136	391	5.09937968942526e-11	TRBV24-1
rs34824236	13298718	C/T	0.0026982955737946	0.00021170042576071	3.45235134888307e-31	gene usage	TRUE	6	32585912	0.178205128205128	390	5.09937968942526e-11	TRBV10-3
rs10249818	16813166	T/C	-0.00069406092151059	5.4567584265926e-05	3.49100186957519e-31	gene usage	FALSE	7	142400821	0.4321608040201	398	5.09937968942526e-11	TRBV24-1
rs6946770	16813190	G/A	-0.00069406092151059	5.4567584265926e-05	3.49100186957519e-31	gene usage	FALSE	7	142401786	0.4321608040201	398	5.09937968942526e-11	TRBV24-1
rs28642033	16813212	G/A	-0.00069406092151059	5.4567584265926e-05	3.49100186957519e-31	gene usage	FALSE	7	142403063	0.4321608040201	398	5.09937968942526e-11	TRBV24-1
rs4726561	16813213	C/A	-0.00069406092151059	5.4567584265926e-05	3.49100186957519e-31	gene usage	FALSE	7	142403157	0.4321608040201	398	5.09937968942526e-11	TRBV24-1
rs17295	16813218	G/A	-0.00069406092151059	5.4567584265926e-05	3.49100186957519e-31	gene usage	FALSE	7	142403479	0.4321608040201	398	5.09937968942526e-11	TRBV24-1
rs2367341	16813237	A/G	-0.00069406092151059	5.4567584265926e-05	3.49100186957519e-31	gene usage	FALSE	7	142404450	0.4321608040201	398	5.09937968942526e-11	TRBV24-1
rs28411341	16813249	A/G	-0.00069406092151059	5.4567584265926e-05	3.49100186957519e-31	gene usage	FALSE	7	142405240	0.4321608040201	398	5.09937968942526e-11	TRBV24-1
rs1972277	16813255	C/T	-0.00069406092151059	5.4567584265926e-05	3.49100186957519e-31	gene usage	FALSE	7	142405623	0.4321608040201	398	5.09937968942526e-11	TRBV24-1
rs6957732:kgp7570001	16813158	C/A	0.00069406092151059	5.4567584265926e-05	3.49100186957529e-31	gene usage	FALSE	7	142400334	0.4321608040201	398	5.09937968942526e-11	TRBV24-1
SNP_A-4266658:rs10231513	16813167	T/C	0.00069406092151059	5.4567584265926e-05	3.49100186957529e-31	gene usage	FALSE	7	142400845	0.4321608040201	398	5.09937968942526e-11	TRBV24-1
rs55831326	16813323	A/AAAAC	-0.0007028395681515	5.51901781159153e-05	3.59531753750782e-31	gene usage	FALSE	7	142409889	0.431122448979592	392	5.09937968942526e-11	TRBV24-1
rs361418	16812863	T/G	-0.0007026054232035	5.51787462286296e-05	3.75370443343391e-31	gene usage	FALSE	7	142378708	0.433503836317136	391	5.09937968942526e-11	TRBV24-1
rs6958830	16812895	T/G	-0.0007026054232035	5.51787462286296e-05	3.75370443343391e-31	gene usage	FALSE	7	142381687	0.433503836317136	391	5.09937968942526e-11	TRBV24-1
rs6958963	16812898	T/A	-0.0007026054232035	5.51787462286296e-05	3.75370443343391e-31	gene usage	FALSE	7	142381715	0.433503836317136	391	5.09937968942526e-11	TRBV24-1
rs2367339	16812910	A/T	-0.0007026054232035	5.51787462286296e-05	3.75370443343391e-31	gene usage	FALSE	7	142382594	0.433503836317136	391	5.09937968942526e-11	TRBV24-1
rs61398793	16812918	G/A	-0.0007026054232035	5.51787462286296e-05	3.75370443343391e-31	gene usage	FALSE	7	142382984	0.433503836317136	391	5.09937968942526e-11	TRBV24-1
rs58491534	16812931	A/T	-0.0007026054232035	5.51787462286296e-05	3.75370443343391e-31	gene usage	FALSE	7	142383744	0.433503836317136	391	5.09937968942526e-11	TRBV24-1
rs4726558	16812940	T/C	-0.0007026054232035	5.51787462286296e-05	3.75370443343391e-31	gene usage	FALSE	7	142384276	0.433503836317136	391	5.09937968942526e-11	TRBV24-1
rs2156966	16812942	C/T	-0.0007026054232035	5.51787462286296e-05	3.75370443343391e-31	gene usage	FALSE	7	142384755	0.433503836317136	391	5.09937968942526e-11	TRBV24-1
rs6464523	16812950	C/G	-0.0007026054232035	5.51787462286296e-05	3.75370443343391e-31	gene usage	FALSE	7	142385186	0.433503836317136	391	5.09937968942526e-11	TRBV24-1
rs6464525	16812960	A/C	-0.0007026054232035	5.51787462286296e-05	3.75370443343391e-31	gene usage	FALSE	7	142386259	0.433503836317136	391	5.09937968942526e-11	TRBV24-1
rs28537441	16812995	A/G	-0.0007026054232035	5.51787462286296e-05	3.75370443343391e-31	gene usage	FALSE	7	142388245	0.433503836317136	391	5.09937968942526e-11	TRBV24-1
rs2734106	16811700	C/T	0.00083251804583471	6.54516404427533e-05	3.78689980126019e-31	gene usage	FALSE	7	142246322	0.258227848101266	395	5.09937968942526e-11	TRBV9
rs6968971	16813135	A/G	0.00069235954594225	5.45455302598654e-05	4.41410562701184e-31	gene usage	FALSE	7	142399076	0.42964824120603	398	5.09937968942526e-11	TRBV24-1
rs1344437	16813001	G/A	-0.00069967096957537	5.50666983915519e-05	4.66266387115481e-31	gene usage	FALSE	7	142388519	0.432397959183674	392	5.09937968942526e-11	TRBV24-1
rs4725590	16813006	T/C	-0.00069967096957537	5.50666983915519e-05	4.66266387115481e-31	gene usage	FALSE	7	142389027	0.432397959183674	392	5.09937968942526e-11	TRBV24-1
rs6968949	16813010	T/C	-0.00069967096957537	5.50666983915519e-05	4.66266387115481e-31	gene usage	FALSE	7	142389366	0.432397959183674	392	5.09937968942526e-11	TRBV24-1
rs2213210	16813012	G/A	-0.00069967096957537	5.50666983915519e-05	4.66266387115481e-31	gene usage	FALSE	7	142389664	0.432397959183674	392	5.09937968942526e-11	TRBV24-1
rs2213211	16813041	C/T	-0.00069967096957537	5.50666983915519e-05	4.66266387115481e-31	gene usage	FALSE	7	142391881	0.432397959183674	392	5.09937968942526e-11	TRBV24-1
rs62471394	16813051	C/T	-0.00069967096957537	5.50666983915519e-05	4.66266387115481e-31	gene usage	FALSE	7	142392652	0.432397959183674	392	5.09937968942526e-11	TRBV24-1
rs6464526	16813060	G/A	-0.00069967096957537	5.50666983915519e-05	4.66266387115481e-31	gene usage	FALSE	7	142393123	0.432397959183674	392	5.09937968942526e-11	TRBV24-1
SNP_A-2213646:rs17163237	16811257	T/G	0.00707516179914966	0.00055792296448934	5.34405469598855e-31	gene usage	TRUE	7	142211994	0.360759493670886	395	5.09937968942526e-11	TRBV7-2
rs56272739	16811260	A/G	0.00707516179914966	0.00055792296448934	5.34405469598855e-31	gene usage	TRUE	7	142212297	0.360759493670886	395	5.09937968942526e-11	TRBV7-2
rs706	16814699	A/G	0.0092335682098653	0.00072851510372718	5.83866483243422e-31	gene usage	TRUE	7	142499762	0.40989847715736	394	5.09937968942526e-11	TRBV30
rs144352774	16813661	T/C	-2.74736375395815e-05	2.17065005668126e-06	6.46960507546416e-31	gene usage	FALSE	7	142431820	0.0757575757575758	396	5.09937968942526e-11	TRBV17
rs17206287	13305423	A/G	0.00323635054677052	0.00025574607968587	6.79151934405762e-31	gene usage	TRUE	6	32674725	0.106598984771574	394	5.09937968942526e-11	TRBV10-3
rs28371256	13304635	T/C	0.00325737300491214	0.00025811086094215	8.52452006796066e-31	gene usage	TRUE	6	32658366	0.10427135678392	398	5.09937968942526e-11	TRBV10-3
rs28371257	13304636	T/G	0.00325737300491214	0.00025811086094215	8.52452006796066e-31	gene usage	TRUE	6	32658375	0.10427135678392	398	5.09937968942526e-11	TRBV10-3
rs2647002	13304584	A/G	0.00354136086398793	0.00028061271440748	8.75602891341695e-31	gene usage	TRUE	6	32657082	0.0919395465994962	397	5.09937968942526e-11	TRBV10-3
rs1986764	16812955	G/A	-0.00070219625860506	5.55560649562222e-05	8.94438872799265e-31	gene usage	FALSE	7	142386033	0.435897435897436	390	5.09937968942526e-11	TRBV24-1
rs17268	16814841	G/A	0.013950909207261	0.00090827431003751	9.64270984214713e-31	gene usage	TRUE	7	142510350	0.307971014492754	138	5.09937968942526e-11	TRBV30
rs17267:kgp12174556	16814845	G/A	0.013950909207261	0.00090827431003751	9.64270984214713e-31	gene usage	TRUE	7	142510446	0.307971014492754	138	5.09937968942526e-11	TRBV30
rs2097241	16813377	A/C	0.00069996705521422	5.54212124429335e-05	1.0012207443039e-30	gene usage	FALSE	7	142412270	0.429305912596401	389	5.09937968942526e-11	TRBV24-1
rs2855905	16811764	G/T	0.00656290527021242	0.00052135005498218	1.16478609876047e-30	gene usage	TRUE	7	142249476	0.358942065491184	397	5.09937968942526e-11	TRBV4-3
rs2734091	16811769	G/A	0.00656290527021242	0.00052135005498218	1.16478609876047e-30	gene usage	TRUE	7	142249550	0.358942065491184	397	5.09937968942526e-11	TRBV4-3
rs2097240	16813375	C/G	-0.0006986256401257	5.55246515348381e-05	1.37103576065884e-30	gene usage	FALSE	7	142412188	0.430025445292621	393	5.09937968942526e-11	TRBV24-1
rs2366936	16812053	A/G	-0.0008486784379086	6.74681786889024e-05	1.41228198761319e-30	gene usage	FALSE	7	142268768	0.375318066157761	393	5.09937968942526e-11	TRBV6-2
rs36065131	16812059	C/T	-0.0008486784379086	6.74681786889024e-05	1.41228198761319e-30	gene usage	FALSE	7	142269278	0.375318066157761	393	5.09937968942526e-11	TRBV6-2
rs35183779	16812062	A/G	-0.0008486784379086	6.74681786889024e-05	1.41228198761319e-30	gene usage	FALSE	7	142269457	0.375318066157761	393	5.09937968942526e-11	TRBV6-2
rs12703471:kgp12093703	16811816	A/G	-0.00083938183424804	6.68396238116414e-05	1.5676502820362e-30	gene usage	FALSE	7	142252520	0.375	396	5.09937968942526e-11	TRBV6-2
rs10252430	16812309	C/G	0.00073330372006178	5.76127223014171e-05	1.5828631418469e-30	gene usage	FALSE	7	142339392	0.461095100864553	347	5.09937968942526e-11	TRBV24-1
rs1003007	16811202	A/G	0.00705134173646507	0.00056155107323905	1.62862869680954e-30	gene usage	TRUE	7	142208584	0.363291139240506	395	5.09937968942526e-11	TRBV7-2
rs361495	16811934	G/A	-0.00084041241475625	6.69629441255147e-05	1.63552530812168e-30	gene usage	FALSE	7	142259062	0.375314861460957	397	5.09937968942526e-11	TRBV6-2
rs361494	16811935	G/A	-0.00084041241475625	6.69629441255147e-05	1.63552530812168e-30	gene usage	FALSE	7	142259069	0.375314861460957	397	5.09937968942526e-11	TRBV6-2
rs2366936	16812053	A/G	-0.00084984081350505	6.77071917289082e-05	1.80127790600773e-30	gene usage	FALSE	7	142268768	0.375318066157761	393	5.09937968942526e-11	TRBV6-3
rs36065131	16812059	C/T	-0.00084984081350505	6.77071917289082e-05	1.80127790600773e-30	gene usage	FALSE	7	142269278	0.375318066157761	393	5.09937968942526e-11	TRBV6-3
rs35183779	16812062	A/G	-0.00084984081350505	6.77071917289082e-05	1.80127790600773e-30	gene usage	FALSE	7	142269457	0.375318066157761	393	5.09937968942526e-11	TRBV6-3
SNP_A-2155388:rs2734112	16811642	C/T	0.0067099966955454	0.00050864710583477	1.83773081684395e-30	gene usage	TRUE	7	142242352	0.151923076923077	260	5.09937968942526e-11	TRBV9
rs11520897	16814662	A/T	0.0178759977739822	0.00116426471148204	1.84087055947372e-30	gene usage	TRUE	7	142497082	0.433333333333333	135	5.09937968942526e-11	TRBJ2-1
rs17221	16811638	T/A	0.0008263817058072	6.58664198598913e-05	1.88988438331116e-30	gene usage	FALSE	7	142242197	0.255725190839695	393	5.09937968942526e-11	TRBV9
rs17218	16811649	A/G	0.0008263817058072	6.58664198598913e-05	1.88988438331116e-30	gene usage	FALSE	7	142242846	0.255725190839695	393	5.09937968942526e-11	TRBV9
rs11763563:kgp8934314	16811794	T/C	-0.00083919004784105	6.69300231711746e-05	1.92298249049088e-30	gene usage	FALSE	7	142251395	0.374683544303797	395	5.09937968942526e-11	TRBV6-2
rs4281045	16814804	C/A	0.0137281914693754	0.00090130740980893	1.92973832485159e-30	gene usage	TRUE	7	142508376	0.311594202898551	138	5.09937968942526e-11	TRBV30
rs17270	16814833	C/T	0.0137281914693754	0.00090130740980893	1.92973832485159e-30	gene usage	TRUE	7	142510174	0.311594202898551	138	5.09937968942526e-11	TRBV30
rs2855909	16811708	G/A	0.00082585369596343	6.58597188645791e-05	1.95337513552407e-30	gene usage	FALSE	7	142246727	0.260152284263959	394	5.09937968942526e-11	TRBV9
rs2855905	16811764	G/T	0.00133638516134257	0.0001067303413509	2.12547637021609e-30	gene usage	FALSE	7	142249476	0.358942065491184	397	5.09937968942526e-11	TRBV4-3
rs2734091	16811769	G/A	0.00133638516134257	0.0001067303413509	2.12547637021609e-30	gene usage	FALSE	7	142249550	0.358942065491184	397	5.09937968942526e-11	TRBV4-3
rs2856675	13304656	G/A	0.00339571334741011	0.00027090461775234	2.15400435347389e-30	gene usage	TRUE	6	32658768	0.0956632653061225	392	5.09937968942526e-11	TRBV10-3
rs4726555	16812802	C/A	-0.00291259145013951	0.0002326589215351	2.17196267696517e-30	gene usage	TRUE	7	142374072	0.0994962216624685	397	5.09937968942526e-11	TRBV24-1
rs4726556	16812803	A/G	-0.00291259145013951	0.0002326589215351	2.17196267696517e-30	gene usage	TRUE	7	142374083	0.0994962216624685	397	5.09937968942526e-11	TRBV24-1
rs57870414	16812806	C/T	-0.00291259145013951	0.0002326589215351	2.17196267696517e-30	gene usage	TRUE	7	142374312	0.0994962216624685	397	5.09937968942526e-11	TRBV24-1
rs10226608	16812392	C/T	-0.00291746056221651	0.00023289512883524	2.18715956725383e-30	gene usage	TRUE	7	142345182	0.101522842639594	394	5.09937968942526e-11	TRBV24-1
rs2855905	16811764	G/T	0.00388024971016273	0.000310173966663	2.34991830276158e-30	gene usage	TRUE	7	142249476	0.358942065491184	397	5.09937968942526e-11	TRBV6-2
rs2734091	16811769	G/A	0.00388024971016273	0.000310173966663	2.34991830276158e-30	gene usage	TRUE	7	142249550	0.358942065491184	397	5.09937968942526e-11	TRBV6-2
rs361495	16811934	G/A	-0.00084048283204882	6.72231198088482e-05	2.50240735517731e-30	gene usage	FALSE	7	142259062	0.375314861460957	397	5.09937968942526e-11	TRBV6-3
rs361494	16811935	G/A	-0.00084048283204882	6.72231198088482e-05	2.50240735517731e-30	gene usage	FALSE	7	142259069	0.375314861460957	397	5.09937968942526e-11	TRBV6-3
rs12703471:kgp12093703	16811816	A/G	-0.00083958600568965	6.71527686979868e-05	2.575598331563e-30	gene usage	FALSE	7	142252520	0.375	396	5.09937968942526e-11	TRBV6-3
rs79549392	16812933	C/A	-1.08573200575639e-05	8.67974774401127e-07	2.64150303626781e-30	gene usage	TRUE	7	142383797	0.0814249363867684	393	5.09937968942526e-11	TRBV17
rs28371261	13304651	G/A	0.00329467296889151	0.00026371440347848	2.95159347352148e-30	gene usage	TRUE	6	32658727	0.0989847715736041	394	5.09937968942526e-11	TRBV10-3
rs2856705	13305259	C/T	0.0033728340061946	0.00027028280634166	3.02010085532387e-30	gene usage	TRUE	6	32670956	0.0992462311557789	398	5.09937968942526e-11	TRBV10-3
rs2647049	13305326	C/A	0.0033728340061946	0.00027028280634166	3.02010085532387e-30	gene usage	TRUE	6	32672681	0.0992462311557789	398	5.09937968942526e-11	TRBV10-3
rs56784185	16812823	A/G	-0.0029109023681492	0.00023328501895395	3.04797278930563e-30	gene usage	TRUE	7	142375468	0.0992462311557789	398	5.09937968942526e-11	TRBV24-1
SNP_A-4212697:rs17163601	16812830	T/C	-0.0029109023681492	0.00023328501895395	3.04797278930563e-30	gene usage	TRUE	7	142375798	0.0992462311557789	398	5.09937968942526e-11	TRBV24-1
rs4019266	16812833	G/A	-0.0029109023681492	0.00023328501895395	3.04797278930563e-30	gene usage	TRUE	7	142376191	0.0992462311557789	398	5.09937968942526e-11	TRBV24-1
rs4019269	16812836	G/A	-0.0029109023681492	0.00023328501895395	3.04797278930563e-30	gene usage	TRUE	7	142376282	0.0992462311557789	398	5.09937968942526e-11	TRBV24-1
SNP_A-4230323:rs28496944	16812838	A/G	-0.0029109023681492	0.00023328501895395	3.04797278930563e-30	gene usage	TRUE	7	142376380	0.0992462311557789	398	5.09937968942526e-11	TRBV24-1
rs17837474	16812847	A/G	-0.0029109023681492	0.00023328501895395	3.04797278930563e-30	gene usage	TRUE	7	142377014	0.0992462311557789	398	5.09937968942526e-11	TRBV24-1
rs199566815	16809332	A/AT	-0.00058545697221427	4.68269113693911e-05	3.11253318757514e-30	gene usage	FALSE	7	142047342	0.361182519280206	389	5.09937968942526e-11	TRBV6-1
rs11763563:kgp8934314	16811794	T/C	-0.00083935185674264	6.72418476268096e-05	3.16334229059092e-30	gene usage	FALSE	7	142251395	0.374683544303797	395	5.09937968942526e-11	TRBV6-3
rs2855905	16811764	G/T	0.00388731683001527	0.00031158758027631	3.18659819544037e-30	gene usage	TRUE	7	142249476	0.358942065491184	397	5.09937968942526e-11	TRBV6-3
rs2734091	16811769	G/A	0.00388731683001527	0.00031158758027631	3.18659819544037e-30	gene usage	TRUE	7	142249550	0.358942065491184	397	5.09937968942526e-11	TRBV6-3
rs2097229	16811993	A/T	-0.00083373531094483	6.67864877142222e-05	3.21953444853181e-30	gene usage	FALSE	7	142263758	0.379441624365482	394	5.09937968942526e-11	TRBV6-2
rs2734111	16811653	C/T	0.0008222732009077	6.58908698390888e-05	3.34455735436078e-30	gene usage	FALSE	7	142243337	0.256345177664975	394	5.09937968942526e-11	TRBV9
rs2734110	16811657	C/A	0.0008222732009077	6.58908698390888e-05	3.34455735436078e-30	gene usage	FALSE	7	142243603	0.256345177664975	394	5.09937968942526e-11	TRBV9
rs2855914	16811668	A/G	0.0008222732009077	6.58908698390888e-05	3.34455735436078e-30	gene usage	FALSE	7	142244168	0.256345177664975	394	5.09937968942526e-11	TRBV9
rs2855913	16811669	T/A	0.0008222732009077	6.58908698390888e-05	3.34455735436078e-30	gene usage	FALSE	7	142244219	0.256345177664975	394	5.09937968942526e-11	TRBV9
rs2855912	16811675	T/C	0.0008222732009077	6.58908698390888e-05	3.34455735436078e-30	gene usage	FALSE	7	142244362	0.256345177664975	394	5.09937968942526e-11	TRBV9
rs2855910	16811684	T/C	0.0008222732009077	6.58908698390888e-05	3.34455735436078e-30	gene usage	FALSE	7	142245162	0.256345177664975	394	5.09937968942526e-11	TRBV9
rs17306	16811685	A/G	0.0008222732009077	6.58908698390888e-05	3.34455735436078e-30	gene usage	FALSE	7	142245387	0.256345177664975	394	5.09937968942526e-11	TRBV9
rs17305	16811686	C/T	0.0008222732009077	6.58908698390888e-05	3.34455735436078e-30	gene usage	FALSE	7	142245474	0.256345177664975	394	5.09937968942526e-11	TRBV9
rs17304	16811689	A/G	0.0008222732009077	6.58908698390888e-05	3.34455735436078e-30	gene usage	FALSE	7	142245627	0.256345177664975	394	5.09937968942526e-11	TRBV9
rs17303	16811690	G/A	0.0008222732009077	6.58908698390888e-05	3.34455735436078e-30	gene usage	FALSE	7	142245642	0.256345177664975	394	5.09937968942526e-11	TRBV9
rs17301	16811693	T/C	0.0008222732009077	6.58908698390888e-05	3.34455735436078e-30	gene usage	FALSE	7	142245833	0.256345177664975	394	5.09937968942526e-11	TRBV9
rs59082036	16814799	G/A	0.0137654997641803	0.00090791741368401	3.43223940546196e-30	gene usage	TRUE	7	142507563	0.313868613138686	137	5.09937968942526e-11	TRBV30
rs2366936	16812053	A/G	-0.00132728944978779	0.00010644246431376	3.74741704640705e-30	gene usage	FALSE	7	142268768	0.375318066157761	393	5.09937968942526e-11	TRBV4-3
rs36065131	16812059	C/T	-0.00132728944978779	0.00010644246431376	3.74741704640705e-30	gene usage	FALSE	7	142269278	0.375318066157761	393	5.09937968942526e-11	TRBV4-3
rs35183779	16812062	A/G	-0.00132728944978779	0.00010644246431376	3.74741704640705e-30	gene usage	FALSE	7	142269457	0.375318066157761	393	5.09937968942526e-11	TRBV4-3
rs2734115	16811605	C/T	0.00119432134762788	9.57127291671671e-05	3.76188562939222e-30	gene usage	FALSE	7	142238747	0.101282051282051	390	5.09937968942526e-11	TRBV9
rs2855916	16811606	T/G	0.00119432134762788	9.57127291671671e-05	3.76188562939222e-30	gene usage	FALSE	7	142238748	0.101282051282051	390	5.09937968942526e-11	TRBV9
rs2019958	16809317	G/A	0.00117395655250662	9.42852506154816e-05	4.30008728847229e-30	gene usage	FALSE	7	142046607	0.359137055837564	394	5.09937968942526e-11	TRBV3-2
rs12703471:kgp12093703	16811816	A/G	-0.001312337090168	0.00010549429721514	4.50897066755868e-30	gene usage	FALSE	7	142252520	0.375	396	5.09937968942526e-11	TRBV4-3
rs2734107	16811698	G/T	0.00082135005809928	6.59633411783941e-05	4.51477506169621e-30	gene usage	FALSE	7	142246218	0.25765306122449	392	5.09937968942526e-11	TRBV9
rs34308378	16812962	G/A	-1.08119920654814e-05	8.68967525564947e-07	4.64946848832647e-30	gene usage	TRUE	7	142386450	0.0812182741116752	394	5.09937968942526e-11	TRBV17
rs2097229	16811993	A/T	-0.00083387172147258	6.70203955163956e-05	4.66123879514778e-30	gene usage	FALSE	7	142263758	0.379441624365482	394	5.09937968942526e-11	TRBV6-3
rs2734114	16811609	A/G	0.00648423783555124	0.00052186994388737	5.14849270139668e-30	gene usage	TRUE	7	142238829	0.359848484848485	396	5.09937968942526e-11	TRBV4-3
rs361495	16811934	G/A	-0.00131422144653932	0.00010580402931349	5.18584523437936e-30	gene usage	FALSE	7	142259062	0.375314861460957	397	5.09937968942526e-11	TRBV4-3
rs361494	16811935	G/A	-0.00131422144653932	0.00010580402931349	5.18584523437936e-30	gene usage	FALSE	7	142259069	0.375314861460957	397	5.09937968942526e-11	TRBV4-3
rs11763563:kgp8934314	16811794	T/C	-0.00131150469770697	0.00010559925676853	5.54348286885201e-30	gene usage	FALSE	7	142251395	0.374683544303797	395	5.09937968942526e-11	TRBV4-3
rs1540261	16811706	A/G	-0.00083477020400597	6.72778347320667e-05	6.15939183239909e-30	gene usage	FALSE	7	142246697	0.374683544303797	395	5.09937968942526e-11	TRBV6-2
rs59775248	16809212	T/C	0.00116952534874206	9.42976442364665e-05	6.29227131602569e-30	gene usage	FALSE	7	142039278	0.361111111111111	396	5.09937968942526e-11	TRBV3-2
rs2133037	13305114	G/A	0.00376478889036706	0.0003037136140387	7.40961025826836e-30	gene usage	TRUE	6	32667596	0.0790816326530612	392	5.09937968942526e-11	TRBV10-3
rs28489537	16809246	A/T	0.00116972371257875	9.44809957456733e-05	7.45713105734929e-30	gene usage	FALSE	7	142042053	0.361460957178841	397	5.09937968942526e-11	TRBV3-2
rs28568977	16809261	G/A	0.00116972371257875	9.44809957456733e-05	7.45713105734929e-30	gene usage	FALSE	7	142043057	0.361460957178841	397	5.09937968942526e-11	TRBV3-2
rs2011393	16809271	A/C	0.00116972371257875	9.44809957456733e-05	7.45713105734929e-30	gene usage	FALSE	7	142043931	0.361460957178841	397	5.09937968942526e-11	TRBV3-2
SNP_A-4231639:rs2011382	16809273	T/C	0.00116972371257875	9.44809957456733e-05	7.45713105734929e-30	gene usage	FALSE	7	142044047	0.361460957178841	397	5.09937968942526e-11	TRBV3-2
SNP_A-2223276:rs1966252	16809289	G/C	0.00116972371257875	9.44809957456733e-05	7.45713105734929e-30	gene usage	FALSE	7	142044929	0.361460957178841	397	5.09937968942526e-11	TRBV3-2
rs1540261	16811706	A/G	-0.00083554881328795	6.75195105009679e-05	8.251986690138e-30	gene usage	FALSE	7	142246697	0.374683544303797	395	5.09937968942526e-11	TRBV6-3
SNP_A-2060672:rs2858308	13305220	G/T	0.00336552237484529	0.0002723051229506	8.77477245034761e-30	gene usage	TRUE	6	32670000	0.0979899497487438	398	5.09937968942526e-11	TRBV10-3
SNP_A-2029093:rs6965629	16811924	C/G	-0.00082437494862224	6.67194869178236e-05	9.05618701689334e-30	gene usage	FALSE	7	142258519	0.376884422110553	398	5.09937968942526e-11	TRBV6-2
rs1573618	16811676	C/T	0.00082370138000549	6.66905183776421e-05	9.93959510697733e-30	gene usage	FALSE	7	142244415	0.377525252525253	396	5.09937968942526e-11	TRBV6-2
rs6960645	16811680	T/A	0.00082370138000549	6.66905183776421e-05	9.93959510697733e-30	gene usage	FALSE	7	142244862	0.377525252525253	396	5.09937968942526e-11	TRBV6-2
rs1573618	16811676	C/T	0.00082589942040559	6.68759253906896e-05	1.00618157153321e-29	gene usage	FALSE	7	142244415	0.377525252525253	396	5.09937968942526e-11	TRBV6-3
rs6960645	16811680	T/A	0.00082589942040559	6.68759253906896e-05	1.00618157153321e-29	gene usage	FALSE	7	142244862	0.377525252525253	396	5.09937968942526e-11	TRBV6-3
rs7456884	16812343	G/A	-0.00292486050241545	0.00023677412628998	1.0562283231852e-29	gene usage	TRUE	7	142342478	0.0966921119592875	393	5.09937968942526e-11	TRBV24-1
rs1800907	16814670	T/C	-0.0116027684510811	0.00077779775623142	1.06059688270173e-29	gene usage	TRUE	7	142498109	0.478260869565217	138	5.09937968942526e-11	TRBJ1-6
rs7788264	16813477	C/T	0.00175124326435403	0.00014196136878558	1.0799658193443e-29	gene usage	TRUE	7	142419049	0.374371859296482	398	5.09937968942526e-11	TRBV24-1
rs36114780	16813492	G/A	0.00175124326435403	0.00014196136878558	1.0799658193443e-29	gene usage	TRUE	7	142420011	0.374371859296482	398	5.09937968942526e-11	TRBV24-1
rs10227218	16813504	A/G	0.00175124326435403	0.00014196136878558	1.0799658193443e-29	gene usage	TRUE	7	142420983	0.374371859296482	398	5.09937968942526e-11	TRBV24-1
rs17251	16813537	C/A	0.00175124326435403	0.00014196136878558	1.0799658193443e-29	gene usage	TRUE	7	142423289	0.374371859296482	398	5.09937968942526e-11	TRBV24-1
rs28383307	13298783	C/T	0.00263960253940514	0.00021383304853367	1.20214524626058e-29	gene usage	TRUE	6	32586755	0.175191815856777	391	5.09937968942526e-11	TRBV10-3
rs2855918	16811592	G/A	0.00641317813646817	0.00052041259771108	1.21020297613264e-29	gene usage	TRUE	7	142237788	0.361809045226131	398	5.09937968942526e-11	TRBV4-3
rs13246726	16814165	G/T	-0.0134044628224838	0.00090015217445233	1.22278336544555e-29	gene usage	TRUE	7	142466342	0.391304347826087	138	5.09937968942526e-11	TRBJ1-6
rs35031873	16814170	A/C	-0.0134044628224838	0.00090015217445233	1.22278336544555e-29	gene usage	TRUE	7	142466454	0.391304347826087	138	5.09937968942526e-11	TRBJ1-6
rs55833042	16814175	C/A	-0.0134044628224838	0.00090015217445233	1.22278336544555e-29	gene usage	TRUE	7	142466771	0.391304347826087	138	5.09937968942526e-11	TRBJ1-6
rs13230029	16814184	G/C	-0.0134044628224838	0.00090015217445233	1.22278336544555e-29	gene usage	TRUE	7	142467216	0.391304347826087	138	5.09937968942526e-11	TRBJ1-6
rs13230134	16814187	G/C	-0.0134044628224838	0.00090015217445233	1.22278336544555e-29	gene usage	TRUE	7	142467264	0.391304347826087	138	5.09937968942526e-11	TRBJ1-6
rs1969595	16814204	C/G	0.0134044628224838	0.00090015217445233	1.22278336544555e-29	gene usage	TRUE	7	142468189	0.391304347826087	138	5.09937968942526e-11	TRBJ1-6
rs13225332	16814215	G/A	0.0134044628224838	0.00090015217445233	1.22278336544555e-29	gene usage	TRUE	7	142469191	0.391304347826087	138	5.09937968942526e-11	TRBJ1-6
rs11765409:kgp5100182	16814223	C/T	-0.0134044628224838	0.00090015217445233	1.22278336544555e-29	gene usage	TRUE	7	142469343	0.391304347826087	138	5.09937968942526e-11	TRBJ1-6
rs12534573	16814234	C/T	-0.0134044628224838	0.00090015217445233	1.22278336544555e-29	gene usage	TRUE	7	142469937	0.391304347826087	138	5.09937968942526e-11	TRBJ1-6
rs12534595	16814235	C/G	-0.0134044628224838	0.00090015217445233	1.22278336544555e-29	gene usage	TRUE	7	142469942	0.391304347826087	138	5.09937968942526e-11	TRBJ1-6
rs4726580	16814238	T/C	-0.0134044628224838	0.00090015217445233	1.22278336544555e-29	gene usage	TRUE	7	142470066	0.391304347826087	138	5.09937968942526e-11	TRBJ1-6
rs11769872:kgp11734911	16814244	T/C	-0.0134044628224838	0.00090015217445233	1.22278336544555e-29	gene usage	TRUE	7	142470290	0.391304347826087	138	5.09937968942526e-11	TRBJ1-6
rs11770572	16814246	T/C	-0.0134044628224838	0.00090015217445233	1.22278336544555e-29	gene usage	TRUE	7	142470364	0.391304347826087	138	5.09937968942526e-11	TRBJ1-6
rs10952531	16814252	G/C	-0.0134044628224838	0.00090015217445233	1.22278336544555e-29	gene usage	TRUE	7	142470691	0.391304347826087	138	5.09937968942526e-11	TRBJ1-6
rs56225909	16814259	G/A	-0.0134044628224838	0.00090015217445233	1.22278336544555e-29	gene usage	TRUE	7	142471344	0.391304347826087	138	5.09937968942526e-11	TRBJ1-6
rs4726581	16814269	C/T	-0.0134044628224838	0.00090015217445233	1.22278336544555e-29	gene usage	TRUE	7	142472439	0.391304347826087	138	5.09937968942526e-11	TRBJ1-6
rs4726585	16814286	T/G	0.0134044628224838	0.00090015217445233	1.22278336544555e-29	gene usage	TRUE	7	142473038	0.391304347826087	138	5.09937968942526e-11	TRBJ1-6
rs4726586	16814287	T/A	0.0134044628224838	0.00090015217445233	1.22278336544555e-29	gene usage	TRUE	7	142473040	0.391304347826087	138	5.09937968942526e-11	TRBJ1-6
rs34500324	16814291	C/T	-0.0134044628224838	0.00090015217445233	1.22278336544555e-29	gene usage	TRUE	7	142473096	0.391304347826087	138	5.09937968942526e-11	TRBJ1-6
rs4726587	16814292	A/C	-0.0134044628224838	0.00090015217445233	1.22278336544555e-29	gene usage	TRUE	7	142473119	0.391304347826087	138	5.09937968942526e-11	TRBJ1-6
rs4726588	16814294	C/T	-0.0134044628224838	0.00090015217445233	1.22278336544555e-29	gene usage	TRUE	7	142473188	0.391304347826087	138	5.09937968942526e-11	TRBJ1-6
rs13229600	16814301	G/C	0.0134044628224838	0.00090015217445233	1.22278336544555e-29	gene usage	TRUE	7	142473437	0.391304347826087	138	5.09937968942526e-11	TRBJ1-6
rs13229701	16814302	C/T	-0.0134044628224838	0.00090015217445233	1.22278336544555e-29	gene usage	TRUE	7	142473464	0.391304347826087	138	5.09937968942526e-11	TRBJ1-6
rs13228878:kgp3150642	16814303	A/G	0.0134044628224838	0.00090015217445233	1.22278336544555e-29	gene usage	TRUE	7	142473466	0.391304347826087	138	5.09937968942526e-11	TRBJ1-6
rs2367484	16814310	G/A	-0.0134044628224838	0.00090015217445233	1.22278336544555e-29	gene usage	TRUE	7	142473952	0.391304347826087	138	5.09937968942526e-11	TRBJ1-6
rs2886990	16814311	C/T	-0.0134044628224838	0.00090015217445233	1.22278336544555e-29	gene usage	TRUE	7	142473983	0.391304347826087	138	5.09937968942526e-11	TRBJ1-6
[truncated: 7,153 more rows]
