# Supplementary material for: Combining genotypes and T cell receptor distributions to infer genetic loci determining V(D)J recombination probabilities
Source: eLife. 2022 Mar 22;11:e73475. doi: 10.7554/eLife.73475 (PMC8940181; doi:10.7554/eLife.73475)
Supplement: Figure 1—source data 2. — This suggests that we have properly controlled for population-substructure-related biases in all of the gene usage analyses. Genomic inflation factor values were calculated as described in Materials and methods. [file elife-73475-fig1-data2.txt]

feature	productivity	lambda
TRBD1	productive	1.01424500149242
TRBD1	non-productive	0.999691018922461
TRBD2	productive	1.01125934234093
TRBD2	non-productive	1.01842763195593
TRBJ1-1	productive	0.998081861086807
TRBJ1-1	non-productive	0.995848088166398
TRBJ1-2	productive	1.00180981168212
TRBJ1-2	non-productive	1.00486714052271
TRBJ1-3	productive	0.994812526557723
TRBJ1-3	non-productive	0.994381928530318
TRBJ1-4	productive	1.00525634462852
TRBJ1-4	non-productive	1.00545379260886
TRBJ1-5	productive	1.01493532030978
TRBJ1-5	non-productive	1.00799167344587
TRBJ1-6	productive	1.00917742588648
TRBJ1-6	non-productive	1.01305838538591
TRBJ2-1	productive	1.01591959402676
TRBJ2-1	non-productive	1.01780611320513
TRBJ2-2	productive	1.0056048541739
TRBJ2-2	non-productive	1.00644862697855
TRBJ2-2P	productive	1.03071180062254
TRBJ2-2P	non-productive
TRBJ2-3	productive	1.01055993994073
TRBJ2-3	non-productive	1.00409697498048
TRBJ2-4	productive	0.990027282110507
TRBJ2-4	non-productive	0.987444814256797
TRBJ2-5	productive	0.999564342923535
TRBJ2-5	non-productive	0.999239873596413
TRBJ2-6	productive	1.02732391478144
TRBJ2-6	non-productive	0.994494435055337
TRBJ2-7	productive	0.998730087780659
TRBJ2-7	non-productive	1.01231987787979
TRBV1	productive	0.988501347595803
TRBV1	non-productive	0.995356952304998
TRBV10-1	productive	1.00771346462395
TRBV10-1	non-productive	0.999968752701828
TRBV10-2	productive	1.0158111135399
TRBV10-2	non-productive	1.00713127313691
TRBV10-3	productive	1.0000941402876
TRBV10-3	non-productive	1.00235393080541
TRBV11-1	productive	0.998850437043117
TRBV11-1	non-productive	1.0060926937158
TRBV11-2	productive	1.00128263895256
TRBV11-2	non-productive	0.995435373664071
TRBV11-3	productive	1.00222740344736
TRBV11-3	non-productive	0.980128985628331
TRBV12-1	productive	1.01016584928391
TRBV12-1	non-productive	1.01328419410907
TRBV12-2	productive	1.00678109589371
TRBV12-2	non-productive	1.00265482530645
TRBV12-3	productive	0.99326454847824
TRBV12-3	non-productive	0.991557502402252
TRBV12-4	productive	0.993875376842848
TRBV12-4	non-productive	0.984505471599205
TRBV12-5	productive	0.993035201027847
TRBV12-5	non-productive	0.996348097290478
TRBV13	productive	1.0025286625884
TRBV13	non-productive	0.993497815841463
TRBV14	productive	0.999174264643759
TRBV14	non-productive	1.01542366701289
TRBV15	productive	1.00070764285137
TRBV15	non-productive	1.00809938656135
TRBV16	productive	1.0051602961202
TRBV16	non-productive	0.993216155522388
TRBV17	productive	1.00147503131667
TRBV17	non-productive	1.01972386162826
TRBV18	productive	1.00004050377162
TRBV18	non-productive	0.991803160170005
TRBV19	productive	1.00193012704092
TRBV19	non-productive	1.00218616299741
TRBV2	productive	0.996431890344568
TRBV2	non-productive	1.00853123043854
TRBV20-1	productive	1.00257705953923
TRBV20-1	non-productive	0.993188751495119
TRBV21-1	productive	0.99444594429218
TRBV21-1	non-productive	0.987378377061913
TRBV23-1	productive	1.01104075411584
TRBV23-1	non-productive	0.993276380963704
TRBV24-1	productive	0.997704241602164
TRBV24-1	non-productive	0.996479789073038
TRBV25-1	productive	1.00639941121506
TRBV25-1	non-productive	0.998030756679971
TRBV26	productive
TRBV26	non-productive
TRBV27	productive	0.998158639810633
TRBV27	non-productive	1.01028866277025
TRBV28	productive	1.00220592513551
TRBV28	non-productive	0.991598835671655
TRBV29-1	productive	0.962978620838976
TRBV29-1	non-productive	0.982090934804254
TRBV3-1	productive	0.990855708984431
TRBV3-1	non-productive	0.999699910564747
TRBV3-2	productive	0.991673747778156
TRBV3-2	non-productive	0.99538108874251
TRBV30	productive	1.01426714168676
TRBV30	non-productive	0.996334855183061
TRBV4-1	productive	1.00952011341525
TRBV4-1	non-productive	1.00575070226861
TRBV4-2	productive	1.01494162383006
TRBV4-2	non-productive	0.995920680288386
TRBV4-3	productive	0.996859421528195
TRBV4-3	non-productive	0.999775895231573
TRBV5-1	productive	0.998514258098892
TRBV5-1	non-productive	0.996506435900682
TRBV5-3	productive	0.981390274066796
TRBV5-3	non-productive	1.01278056586178
TRBV5-4	productive	1.01058765274075
TRBV5-4	non-productive	1.00371882572587
TRBV5-5	productive	1.00380158157493
TRBV5-5	non-productive	0.996450930193108
TRBV5-6	productive	1.0132162950195
TRBV5-6	non-productive	1.00351375331553
TRBV5-7	productive	1.00334084159734
TRBV5-7	non-productive	1.00919644411541
TRBV5-8	productive	1.00270349528482
TRBV5-8	non-productive	1.00899234319922
TRBV6-1	productive	0.994020202719363
TRBV6-1	non-productive	1.01237215947344
TRBV6-2	productive	0.997500388858702
TRBV6-2	non-productive	1.00045062182042
TRBV6-3	productive	0.99748944596932
TRBV6-3	non-productive	1.00649634626806
TRBV6-4	productive	1.0396302688408
TRBV6-4	non-productive	1.0051336752593
TRBV6-5	productive	1.01500198630761
TRBV6-5	non-productive	1.0165639650609
TRBV6-6	productive	1.00026352632207
TRBV6-6	non-productive	0.990231247950905
TRBV6-7	productive	0.979039124065697
TRBV6-7	non-productive	0.986166627342113
TRBV6-8	productive	0.996310449487556
TRBV6-8	non-productive	0.997791301809721
TRBV6-9	productive	0.992724966329253
TRBV6-9	non-productive	0.993623184095204
TRBV7-1	productive	1.00113320331608
TRBV7-1	non-productive	0.980952202753922
TRBV7-2	productive	0.991818973112364
TRBV7-2	non-productive	0.996313487501249
TRBV7-3	productive	1.00341946234998
TRBV7-3	non-productive	1.00242997545851
TRBV7-4	productive	0.993670236070467
TRBV7-4	non-productive	1.01332946932694
TRBV7-6	productive	1.00065235739966
TRBV7-6	non-productive	0.997314375336027
TRBV7-7	productive	1.01843414281295
TRBV7-7	non-productive	1.00010129144656
TRBV7-8	productive	0.998174092394362
TRBV7-8	non-productive	1.00483090651614
TRBV7-9	productive	0.991927596498788
TRBV7-9	non-productive	0.99979084299482
TRBV9	productive	0.993820872174139
TRBV9	non-productive	1.01395559787285
