# Supplementary material for: Combining genotypes and T cell receptor distributions to infer genetic loci determining V(D)J recombination probabilities
Source: eLife. 2022 Mar 22;11:e73475. doi: 10.7554/eLife.73475 (PMC8940181; doi:10.7554/eLife.73475)
Supplement: Figure 2—source data 1. [file elife-73475-fig2-data1.txt]

productive	gene	min_pvalue	gene_type	productivity
TRUE	TRBV1	6.16042388916663e-12	V-gene	productive
TRUE	TRBV10-1	9.00503788347767e-131	V-gene	productive
TRUE	TRBV10-2	5.61975188682861e-128	V-gene	productive
TRUE	TRBV10-3	0.0312599036583421	V-gene	productive
TRUE	TRBV11-1	3.99144704055107e-63	V-gene	productive
TRUE	TRBV11-2	1.43224027697973e-19	V-gene	productive
TRUE	TRBV11-3	5.07754513133037e-53	V-gene	productive
TRUE	TRBV12-1	0.00208373776401691	V-gene	productive
TRUE	TRBV12-2	0.00122346731292418	V-gene	productive
TRUE	TRBV12-3	1.58726106311551e-28	V-gene	productive
TRUE	TRBV12-4	1.48627982369032e-29	V-gene	productive
TRUE	TRBV12-5	4.56035688149901e-65	V-gene	productive
TRUE	TRBV13	2.15157791714349e-07	V-gene	productive
TRUE	TRBV14	0.00159339376233897	V-gene	productive
TRUE	TRBV15	9.95230246357827e-06	V-gene	productive
TRUE	TRBV16	0.00023266427655808	V-gene	productive
TRUE	TRBV17	3.17881445018431e-48	V-gene	productive
TRUE	TRBV18	0.00324281897223403	V-gene	productive
TRUE	TRBV19	2.3307517222977e-09	V-gene	productive
TRUE	TRBV2	5.71051057691967e-15	V-gene	productive
TRUE	TRBV20-1	0.00042625732814979	V-gene	productive
TRUE	TRBV21-1	0.00063584317076125	V-gene	productive
TRUE	TRBV23-1	0.00050242339071574	V-gene	productive
TRUE	TRBV24-1	4.23443457848342e-50	V-gene	productive
TRUE	TRBV25-1	4.46996805685799e-05	V-gene	productive
TRUE	TRBV26	0.0003734846605609	V-gene	productive
TRUE	TRBV27	3.59862813185691e-08	V-gene	productive
TRUE	TRBV28	1.41494237930669e-164	V-gene	productive
TRUE	TRBV29-1	0.00042620778925853	V-gene	productive
TRUE	TRBV3-1	5.43938596080244e-17	V-gene	productive
TRUE	TRBV3-2	2.69664976935614e-17	V-gene	productive
TRUE	TRBV30	1.0871211880537e-32	V-gene	productive
TRUE	TRBV4-1	2.25944316605732e-11	V-gene	productive
TRUE	TRBV4-2	3.55701527956681e-23	V-gene	productive
TRUE	TRBV4-3	1.26095473954617e-64	V-gene	productive
TRUE	TRBV5-1	3.60618328171324e-23	V-gene	productive
TRUE	TRBV5-3	8.28305612268776e-15	V-gene	productive
TRUE	TRBV5-4	4.22007525990922e-07	V-gene	productive
TRUE	TRBV5-5	1.0813960863949e-06	V-gene	productive
TRUE	TRBV5-6	6.30080131519419e-10	V-gene	productive
TRUE	TRBV5-7	0.00558122481827448	V-gene	productive
TRUE	TRBV5-8	2.08453774361581e-08	V-gene	productive
TRUE	TRBV6-1	7.23644285473374e-35	V-gene	productive
TRUE	TRBV6-2	1.25701345418021e-62	V-gene	productive
TRUE	TRBV6-3	4.20256369785765e-62	V-gene	productive
TRUE	TRBV6-4	4.44462363838678e-06	V-gene	productive
TRUE	TRBV6-5	2.43648905542256e-08	V-gene	productive
TRUE	TRBV6-6	3.27294211681827e-08	V-gene	productive
TRUE	TRBV6-7	0.00043712284664309	V-gene	productive
TRUE	TRBV6-8	8.61240078830845e-06	V-gene	productive
TRUE	TRBV6-9	0.00011573632586588	V-gene	productive
TRUE	TRBV7-1	0.00078599177971626	V-gene	productive
TRUE	TRBV7-2	2.04879611607326e-80	V-gene	productive
TRUE	TRBV7-3	3.25622536122614e-128	V-gene	productive
TRUE	TRBV7-4	5.30507451049926e-05	V-gene	productive
TRUE	TRBV7-6	1.63837618615414e-13	V-gene	productive
TRUE	TRBV7-7	3.97828693042615e-07	V-gene	productive
TRUE	TRBV7-8	7.94197106404344e-06	V-gene	productive
TRUE	TRBV7-9	1.83355592414243e-08	V-gene	productive
TRUE	TRBV9	3.26320811008006e-53	V-gene	productive
FALSE	TRBV1	6.90238645634109e-13	V-gene	non-productive
FALSE	TRBV10-1	6.93165259081974e-12	V-gene	non-productive
FALSE	TRBV10-2	2.96549613281706e-116	V-gene	non-productive
FALSE	TRBV10-3	0.0178615523120612	V-gene	non-productive
FALSE	TRBV11-1	2.05979731203788e-18	V-gene	non-productive
FALSE	TRBV11-2	1.01166244452528e-11	V-gene	non-productive
FALSE	TRBV11-3	0.00110722557871587	V-gene	non-productive
FALSE	TRBV12-1	0.00136576244111401	V-gene	non-productive
FALSE	TRBV12-2	0.00012352155506801	V-gene	non-productive
FALSE	TRBV12-3	1.10914466023457e-22	V-gene	non-productive
FALSE	TRBV12-4	3.5877121680236e-23	V-gene	non-productive
FALSE	TRBV12-5	6.53188593336279e-05	V-gene	non-productive
FALSE	TRBV13	1.95735263013009e-07	V-gene	non-productive
FALSE	TRBV14	0.00030315753460556	V-gene	non-productive
FALSE	TRBV15	0.000327241015711	V-gene	non-productive
FALSE	TRBV16	0.00078726319563969	V-gene	non-productive
FALSE	TRBV17	1.95617732908019e-61	V-gene	non-productive
FALSE	TRBV18	0.0045796725816825	V-gene	non-productive
FALSE	TRBV19	0.00539327541932772	V-gene	non-productive
FALSE	TRBV2	1.71344120634603e-14	V-gene	non-productive
FALSE	TRBV20-1	0.00081139333757774	V-gene	non-productive
FALSE	TRBV21-1	3.02226223584932e-05	V-gene	non-productive
FALSE	TRBV23-1	0.00525923424782868	V-gene	non-productive
FALSE	TRBV24-1	3.98193048185122e-35	V-gene	non-productive
FALSE	TRBV25-1	4.61828019028284e-05	V-gene	non-productive
FALSE	TRBV26	0.00459932101751611	V-gene	non-productive
FALSE	TRBV27	7.7949410173714e-14	V-gene	non-productive
FALSE	TRBV28	1.94308627545959e-146	V-gene	non-productive
FALSE	TRBV29-1	2.07168709884421e-06	V-gene	non-productive
FALSE	TRBV3-1	1.59258742905003e-33	V-gene	non-productive
FALSE	TRBV3-2	4.68861317143492e-36	V-gene	non-productive
FALSE	TRBV30	9.93944882930774e-18	V-gene	non-productive
FALSE	TRBV4-1	1.77402095887764e-13	V-gene	non-productive
FALSE	TRBV4-2	1.47942114021162e-18	V-gene	non-productive
FALSE	TRBV4-3	3.98276044401327e-68	V-gene	non-productive
FALSE	TRBV5-1	5.45854829879754e-23	V-gene	non-productive
FALSE	TRBV5-3	1.42411827086331e-24	V-gene	non-productive
FALSE	TRBV5-4	1.13123310793825e-05	V-gene	non-productive
FALSE	TRBV5-5	0.00151986732113206	V-gene	non-productive
FALSE	TRBV5-6	3.89940942130874e-05	V-gene	non-productive
FALSE	TRBV5-7	0.00523319746321569	V-gene	non-productive
FALSE	TRBV5-8	0.00015154322051491	V-gene	non-productive
FALSE	TRBV6-1	3.11253318757514e-30	V-gene	non-productive
FALSE	TRBV6-2	2.47135534934398e-62	V-gene	non-productive
FALSE	TRBV6-3	1.18729578574243e-62	V-gene	non-productive
FALSE	TRBV6-4	2.07794528701038e-10	V-gene	non-productive
FALSE	TRBV6-5	0.00029094146921711	V-gene	non-productive
FALSE	TRBV6-6	2.52140191595631e-05	V-gene	non-productive
FALSE	TRBV6-7	1.57806183758596e-05	V-gene	non-productive
FALSE	TRBV6-8	5.84857785203102e-08	V-gene	non-productive
FALSE	TRBV6-9	0.00160050642468764	V-gene	non-productive
FALSE	TRBV7-1	7.64611594350955e-08	V-gene	non-productive
FALSE	TRBV7-2	6.59034651565062e-59	V-gene	non-productive
FALSE	TRBV7-3	4.493880844933e-08	V-gene	non-productive
FALSE	TRBV7-4	1.98544082776364e-14	V-gene	non-productive
FALSE	TRBV7-6	1.98409465916386e-05	V-gene	non-productive
FALSE	TRBV7-7	7.69083600604454e-09	V-gene	non-productive
FALSE	TRBV7-8	0.00091209861469741	V-gene	non-productive
FALSE	TRBV7-9	0.00334834282391414	V-gene	non-productive
FALSE	TRBV9	3.30541573901497e-53	V-gene	non-productive
TRUE	TRBJ1-1	7.20014184984519e-10	J-gene	productive
TRUE	TRBJ1-2	1.71676622963137e-15	J-gene	productive
TRUE	TRBJ1-3	3.75963468448385e-13	J-gene	productive
TRUE	TRBJ1-4	1.01738947169986e-10	J-gene	productive
TRUE	TRBJ1-5	1.82696986125948e-07	J-gene	productive
TRUE	TRBJ1-6	1.71262904280193e-63	J-gene	productive
TRUE	TRBJ2-1	6.66444492555615e-41	J-gene	productive
TRUE	TRBJ2-2	6.11537865790238e-08	J-gene	productive
TRUE	TRBJ2-2P	0.00797934582163039	J-gene	productive
TRUE	TRBJ2-3	0.00138440987306025	J-gene	productive
TRUE	TRBJ2-4	1.00647200752202e-09	J-gene	productive
TRUE	TRBJ2-5	0.00084227658830733	J-gene	productive
TRUE	TRBJ2-6	1.07320792927581e-11	J-gene	productive
TRUE	TRBJ2-7	2.06886548305424e-18	J-gene	productive
FALSE	TRBJ1-1	9.53310896754467e-21	J-gene	non-productive
FALSE	TRBJ1-2	3.30499253189915e-29	J-gene	non-productive
FALSE	TRBJ1-3	1.78312565546069e-15	J-gene	non-productive
FALSE	TRBJ1-4	2.20550474504329e-15	J-gene	non-productive
FALSE	TRBJ1-5	7.24501998498397e-16	J-gene	non-productive
FALSE	TRBJ1-6	1.05958819247767e-63	J-gene	non-productive
FALSE	TRBJ2-1	8.26241513114483e-25	J-gene	non-productive
FALSE	TRBJ2-2	2.98186122117024e-06	J-gene	non-productive
FALSE	TRBJ2-2P	0.00289141435473103	J-gene	non-productive
FALSE	TRBJ2-3	7.39889118117243e-05	J-gene	non-productive
FALSE	TRBJ2-4	4.97227234677235e-07	J-gene	non-productive
FALSE	TRBJ2-5	0.00095794472118621	J-gene	non-productive
FALSE	TRBJ2-6	1.43943308447164e-05	J-gene	non-productive
FALSE	TRBJ2-7	9.15089250687396e-14	J-gene	non-productive
TRUE	TRBD1	5.25691069256753e-20	D-gene	productive
TRUE	TRBD2	3.03431598012075e-40	D-gene	productive
FALSE	TRBD1	1.51024172072616e-16	D-gene	non-productive
FALSE	TRBD2	2.04829474437405e-17	D-gene	non-productive
