# Supplementary material for: Combining genotypes and T cell receptor distributions to infer genetic loci determining V(D)J recombination probabilities
Source: eLife. 2022 Mar 22;11:e73475. doi: 10.7554/eLife.73475 (PMC8940181; doi:10.7554/eLife.73475)
Supplement: Figure 3—source data 1. — The model type and Bonferroni-corrected p-value significance threshold used to identify these significant associations are described in Table 2. [file elife-73475-fig3-data1.txt]

rsid	snpid	allele	effect_size	standard_error	pvalue	phenotype	productive	chr	hg19_pos	maf	subject_count	significance_cutoff
rs2367486	16814596	A/G	-0.128374405462893	0.00768134689739514	1.06308904165887e-62	5'-end D-gene trimming	FALSE	7	142492130	0.438405797101449	138	9.6796815276365e-10
rs3134901	16814571	G/T	-0.12656681659354	0.00757440840701321	1.11216010862837e-62	5'-end D-gene trimming	FALSE	7	142489873	0.434306569343066	137	9.6796815276365e-10
rs2734224	16814552	A/G	-0.09631068392093	0.00584431189590174	5.16045022844246e-61	5'-end D-gene trimming	TRUE	7	142488688	0.438405797101449	138	9.6796815276365e-10
rs2734224	16814552	A/G	-0.124410355897208	0.00764011494423817	1.28558173444671e-59	5'-end D-gene trimming	FALSE	7	142488688	0.438405797101449	138	9.6796815276365e-10
rs2071361	16814629	C/G	-0.0977621917059869	0.00610173779124425	8.96823322581858e-58	5'-end D-gene trimming	TRUE	7	142494606	0.4375	136	9.6796815276365e-10
rs3114488	16814569	C/T	-0.123498777599195	0.0078122796425776	2.72773051147781e-56	5'-end D-gene trimming	FALSE	7	142489869	0.437956204379562	137	9.6796815276365e-10
rs3114486	16814608	T/C	-0.0979593344723496	0.00621515170822701	5.73713925142937e-56	5'-end D-gene trimming	TRUE	7	142492930	0.421641791044776	134	9.6796815276365e-10
rs3134902	16814611	G/T	-0.125399694797902	0.00803882163539042	7.36390369804743e-55	5'-end D-gene trimming	FALSE	7	142493129	0.442028985507246	138	9.6796815276365e-10
rs3134901	16814571	G/T	-0.0983867513584045	0.00641584054217142	4.46447790417965e-53	5'-end D-gene trimming	TRUE	7	142489873	0.434306569343066	137	9.6796815276365e-10
rs2367486	16814596	A/G	-0.0986312147517579	0.0065822371823506	9.27882242502761e-51	5'-end D-gene trimming	TRUE	7	142492130	0.438405797101449	138	9.6796815276365e-10
rs3114487	16814606	T/C	-0.129890634495549	0.00886620693327088	1.34558607748723e-48	5'-end D-gene trimming	FALSE	7	142492887	0.425925925925926	135	9.6796815276365e-10
rs3114487	16814606	T/C	-0.100580799484785	0.00687459746616724	1.78697160058175e-48	5'-end D-gene trimming	TRUE	7	142492887	0.425925925925926	135	9.6796815276365e-10
rs2734223	16814547	G/A	-0.0963253221987325	0.00673495870790359	2.11730804863761e-46	5'-end D-gene trimming	TRUE	7	142488146	0.434306569343066	137	9.6796815276365e-10
rs2071361	16814629	C/G	-0.127552239970285	0.0089380337783687	3.3308800878527e-46	5'-end D-gene trimming	FALSE	7	142494606	0.4375	136	9.6796815276365e-10
rs2734221	16814536	A/G	-0.0963843669221524	0.00677738978726677	6.74328185652288e-46	5'-end D-gene trimming	TRUE	7	142487346	0.427007299270073	137	9.6796815276365e-10
rs3114488	16814569	C/T	-0.0958400202421399	0.00684890009970393	1.70817491985918e-44	5'-end D-gene trimming	TRUE	7	142489869	0.437956204379562	137	9.6796815276365e-10
rs2734223	16814547	G/A	-0.123816053458866	0.00887149825929925	2.86746807104705e-44	5'-end D-gene trimming	FALSE	7	142488146	0.434306569343066	137	9.6796815276365e-10
rs12539089	16814649	C/A	-0.114261889249045	0.00840513074407847	4.32868066650448e-42	5'-end D-gene trimming	FALSE	7	142496293	0.470802919708029	137	9.6796815276365e-10
rs3134902	16814611	G/T	-0.0961625638186042	0.00721521420131686	1.59642201463095e-40	5'-end D-gene trimming	TRUE	7	142493129	0.442028985507246	138	9.6796815276365e-10
rs2734222	16814542	T/C	-0.119372236596618	0.00903757527023135	7.84370175166015e-40	5'-end D-gene trimming	FALSE	7	142487836	0.431159420289855	138	9.6796815276365e-10
rs3114489	16814559	A/G	-0.119335224181504	0.00922190614626266	2.66213411514747e-38	5'-end D-gene trimming	FALSE	7	142489405	0.434306569343066	137	9.6796815276365e-10
rs41298872:kgp12141907	20717772	A/C	-0.0939768296451142	0.00737169189208367	3.18456947291804e-37	J-gene trimming	FALSE	10	14970715	0.157622739018088	387	9.6796815276365e-10
rs3114486	16814608	T/C	-0.12610996574066	0.00991631081583114	4.73182051694549e-37	5'-end D-gene trimming	FALSE	7	142492930	0.421641791044776	134	9.6796815276365e-10
rs2734222	16814542	T/C	-0.0934708275284429	0.00742312580069932	2.34144758796026e-36	5'-end D-gene trimming	TRUE	7	142487836	0.431159420289855	138	9.6796815276365e-10
rs1985888	16814101	G/A	0.0930687562942625	0.00746569165551631	1.14149944025648e-35	5'-end D-gene trimming	TRUE	7	142462572	0.37956204379562	137	9.6796815276365e-10
rs34500324	16814291	C/T	-0.0924652344188041	0.00742377143277116	1.30873052462521e-35	5'-end D-gene trimming	TRUE	7	142473096	0.391304347826087	138	9.6796815276365e-10
rs57586289	16814647	T/C	-0.0873669329162995	0.00708014093460813	5.53503335550654e-35	5'-end D-gene trimming	TRUE	7	142496164	0.470802919708029	137	9.6796815276365e-10
rs2734221	16814536	A/G	-0.123084100460619	0.0099791795077248	5.93555394968236e-35	5'-end D-gene trimming	FALSE	7	142487346	0.427007299270073	137	9.6796815276365e-10
rs2855990	16814539	C/T	-0.0934708275284429	0.00760283743024814	9.73116899796573e-35	5'-end D-gene trimming	TRUE	7	142487745	0.431159420289855	138	9.6796815276365e-10
rs12531368	16814648	A/T	-0.114261889249045	0.00930409129267896	1.14825587732461e-34	5'-end D-gene trimming	FALSE	7	142496230	0.470802919708029	137	9.6796815276365e-10
rs11520897	16814662	A/T	-0.0886594642414014	0.0072508480097475	2.21761213062144e-34	5'-end D-gene trimming	TRUE	7	142497082	0.433333333333333	135	9.6796815276365e-10
rs3114489	16814559	A/G	-0.0930509578570888	0.00770940230467128	1.525011463552e-33	5'-end D-gene trimming	TRUE	7	142489405	0.434306569343066	137	9.6796815276365e-10
rs11520897	16814662	A/T	-0.116119610647079	0.0096697476293503	3.20428693940474e-33	5'-end D-gene trimming	FALSE	7	142497082	0.433333333333333	135	9.6796815276365e-10
rs28706856	16814189	A/G	0.0968811323294948	0.0081435760699156	1.23219604080851e-32	5'-end D-gene trimming	TRUE	7	142467341	0.375912408759124	137	9.6796815276365e-10
rs2855990	16814539	C/T	-0.119372236596618	0.0100736044393233	2.15184693702352e-32	5'-end D-gene trimming	FALSE	7	142487745	0.431159420289855	138	9.6796815276365e-10
rs57586289	16814647	T/C	-0.114261889249045	0.00965568856895353	2.61565700414993e-32	5'-end D-gene trimming	FALSE	7	142496164	0.470802919708029	137	9.6796815276365e-10
rs13225332	16814215	G/A	0.092465234418804	0.00790589461434548	1.34024576546267e-31	5'-end D-gene trimming	TRUE	7	142469191	0.391304347826087	138	9.6796815276365e-10
rs34838039:kgp2908937	20717781	T/G	-0.0939010869379934	0.00809102532561669	3.86035869844159e-31	J-gene trimming	FALSE	10	14971128	0.158914728682171	387	9.6796815276365e-10
	16814335	G/<CN0>	0.0956802018688011	0.00841919510265169	6.28010081590375e-30	5'-end D-gene trimming	TRUE	7	142475484	0.384057971014493	138	9.6796815276365e-10
rs12539089	16814649	C/A	-0.0873669329162995	0.00769878655923436	7.57542542665292e-30	5'-end D-gene trimming	TRUE	7	142496293	0.470802919708029	137	9.6796815276365e-10
rs35031873	16814170	A/C	-0.0924652344188041	0.00815305450007272	8.20336189561212e-30	5'-end D-gene trimming	TRUE	7	142466454	0.391304347826087	138	9.6796815276365e-10
rs3752404	16814251	A/G	0.0968811323294948	0.0085563870894388	1.01339693750558e-29	5'-end D-gene trimming	TRUE	7	142470574	0.375912408759124	137	9.6796815276365e-10
rs3757378	16813956	G/A	0.0926867517275487	0.00822812067009128	1.96169670199468e-29	5'-end D-gene trimming	TRUE	7	142455527	0.36231884057971	138	9.6796815276365e-10
rs41298872:kgp12141907	20717772	A/C	-0.0708397980852991	0.00628929813870961	1.98603347849902e-29	J-gene trimming	TRUE	10	14970715	0.157622739018088	387	9.6796815276365e-10
rs12531368	16814648	A/T	-0.0873669329162995	0.00777877220770651	2.85732826832593e-29	5'-end D-gene trimming	TRUE	7	142496230	0.470802919708029	137	9.6796815276365e-10
rs34838039:kgp2908937	20717781	T/G	-0.0830268986261463	0.00752907313369934	2.8156533598722e-28	V-gene trimming	FALSE	10	14971128	0.158914728682171	387	9.6796815276365e-10
rs4726585	16814286	T/G	0.092465234418804	0.00842923974509063	5.35193886284533e-28	5'-end D-gene trimming	TRUE	7	142473038	0.391304347826087	138	9.6796815276365e-10
rs55833042	16814175	C/A	-0.0924652344188041	0.00853965584745151	2.54335716126228e-27	5'-end D-gene trimming	TRUE	7	142466771	0.391304347826087	138	9.6796815276365e-10
rs13228878:kgp3150642	16814303	A/G	0.092465234418804	0.00854480772509054	2.73120752037732e-27	5'-end D-gene trimming	TRUE	7	142473466	0.391304347826087	138	9.6796815276365e-10
rs28706856	16814189	A/G	0.120957203081455	0.0112579698413702	6.3147726570344e-27	5'-end D-gene trimming	FALSE	7	142467341	0.375912408759124	137	9.6796815276365e-10
rs6951782	16812704	A/C	-0.0669579778601218	0.00627199408289923	1.32245412140595e-26	5'-end D-gene trimming	FALSE	7	142368902	0.290931989924433	397	9.6796815276365e-10
rs11765409:kgp5100182	16814223	C/T	-0.0924652344188041	0.00871389881262977	2.6423105199116e-26	5'-end D-gene trimming	TRUE	7	142469343	0.391304347826087	138	9.6796815276365e-10
rs4726578	16814106	C/T	0.0934857115949774	0.00882587742740031	3.23789729527128e-26	5'-end D-gene trimming	TRUE	7	142463081	0.375912408759124	137	9.6796815276365e-10
rs12534595	16814235	C/G	-0.0924652344188041	0.0087731112948421	5.67293559765373e-26	5'-end D-gene trimming	TRUE	7	142469942	0.391304347826087	138	9.6796815276365e-10
rs4726576	16813984	A/C	-0.0913012714140925	0.00871397642548379	1.09525188888583e-25	5'-end D-gene trimming	TRUE	7	142457132	0.402173913043478	138	9.6796815276365e-10
rs7796160	16812751	A/C	-0.0671198872981876	0.00641088732187145	1.19054840501231e-25	5'-end D-gene trimming	FALSE	7	142371453	0.290931989924433	397	9.6796815276365e-10
rs1969595	16814204	C/G	0.114242898303068	0.0109512035501454	1.77130055969933e-25	5'-end D-gene trimming	FALSE	7	142468189	0.391304347826087	138	9.6796815276365e-10
rs2011216	16813998	G/A	0.112636701957507	0.0107983631025202	1.79173152540261e-25	5'-end D-gene trimming	FALSE	7	142457674	0.380434782608696	138	9.6796815276365e-10
rs34838039:kgp2908937	20717781	T/G	-0.0700275810197222	0.00675220139574631	3.35729623543097e-25	J-gene trimming	TRUE	10	14971128	0.158914728682171	387	9.6796815276365e-10
rs13246726	16814165	G/T	-0.0924652344188041	0.00897474444022743	6.84208609709253e-25	5'-end D-gene trimming	TRUE	7	142466342	0.391304347826087	138	9.6796815276365e-10
rs6667	16814059	T/C	-0.0914293640133823	0.00891575566282106	1.12599354070758e-24	5'-end D-gene trimming	TRUE	7	142460865	0.401459854014599	137	9.6796815276365e-10
rs1800907	16814670	T/C	-0.0774329903654255	0.0075511190740452	1.12952918383733e-24	5'-end D-gene trimming	TRUE	7	142498109	0.478260869565217	138	9.6796815276365e-10
rs2011216	16813998	G/A	0.0929046375126855	0.00907806701195532	1.39677915664416e-24	5'-end D-gene trimming	TRUE	7	142457674	0.380434782608696	138	9.6796815276365e-10
rs13230029	16814184	G/C	-0.0924652344188041	0.00911130934146328	3.36831785254133e-24	5'-end D-gene trimming	TRUE	7	142467216	0.391304347826087	138	9.6796815276365e-10
rs4726576	16813984	A/C	-0.112131803210816	0.0110741112044858	4.25447124497632e-24	5'-end D-gene trimming	FALSE	7	142457132	0.402173913043478	138	9.6796815276365e-10
rs1811090	16814070	C/G	0.0930687562942625	0.00919715759301992	4.53668802960883e-24	5'-end D-gene trimming	TRUE	7	142461536	0.37956204379562	137	9.6796815276365e-10
rs2855972	16814117	C/A	-0.1147264975225	0.0113494574954262	5.06307927654231e-24	5'-end D-gene trimming	FALSE	7	142463921	0.394160583941606	137	9.6796815276365e-10
rs4726577	16814102	C/G	-0.0914293640133823	0.00904863422585903	5.29165671109413e-24	5'-end D-gene trimming	TRUE	7	142462673	0.401459854014599	137	9.6796815276365e-10
rs2367484	16814310	G/A	-0.0924652344188041	0.00916413419618443	6.12293605486834e-24	5'-end D-gene trimming	TRUE	7	142473952	0.391304347826087	138	9.6796815276365e-10
rs11770572	16814246	T/C	-0.114242898303068	0.0113370336015396	6.98499183093008e-24	5'-end D-gene trimming	FALSE	7	142470364	0.391304347826087	138	9.6796815276365e-10
rs4726580	16814238	T/C	-0.114242898303068	0.0113600704599234	8.59747276611473e-24	5'-end D-gene trimming	FALSE	7	142470066	0.391304347826087	138	9.6796815276365e-10
rs2367484	16814310	G/A	-0.114242898303068	0.0113717944119271	9.5514431421445e-24	5'-end D-gene trimming	FALSE	7	142473952	0.391304347826087	138	9.6796815276365e-10
rs10952531	16814252	G/C	-0.114242898303068	0.0113783663860925	1.01303436579648e-23	5'-end D-gene trimming	FALSE	7	142470691	0.391304347826087	138	9.6796815276365e-10
rs13230134	16814187	G/C	-0.114242898303068	0.0113997579856272	1.2260316937492e-23	5'-end D-gene trimming	FALSE	7	142467264	0.391304347826087	138	9.6796815276365e-10
rs13229701	16814302	C/T	-0.0924652344188041	0.00925118273478006	1.60346183673837e-23	5'-end D-gene trimming	TRUE	7	142473464	0.391304347826087	138	9.6796815276365e-10
rs1800907	16814670	T/C	-0.101923883683032	0.0102122183424051	1.85376016268006e-23	5'-end D-gene trimming	FALSE	7	142498109	0.478260869565217	138	9.6796815276365e-10
rs4726549	16812734	G/A	-0.0669858173056452	0.00672131314530996	2.14313391971031e-23	5'-end D-gene trimming	FALSE	7	142370604	0.290201005025126	398	9.6796815276365e-10
rs4726580	16814238	T/C	-0.0924652344188041	0.00930407694492244	2.84077148635601e-23	5'-end D-gene trimming	TRUE	7	142470066	0.391304347826087	138	9.6796815276365e-10
rs73543808	16812689	T/C	-0.0669579778601218	0.00676161338033754	4.0533601425965e-23	5'-end D-gene trimming	FALSE	7	142367857	0.290931989924433	397	9.6796815276365e-10
rs3752404	16814251	A/G	0.120957203081455	0.0122484238497033	5.32584303113795e-23	5'-end D-gene trimming	FALSE	7	142470574	0.375912408759124	137	9.6796815276365e-10
rs10952532	16814326	T/C	0.092465234418804	0.00936439934207085	5.39021919046826e-23	5'-end D-gene trimming	TRUE	7	142474939	0.391304347826087	138	9.6796815276365e-10
rs10273639	16813982	T/C	-0.112131803210816	0.0113616924277712	5.65652526215392e-23	5'-end D-gene trimming	FALSE	7	142456928	0.402173913043478	138	9.6796815276365e-10
rs41298872:kgp12141907	20717772	A/C	-0.044009057198841	0.00446361132736096	6.23478300111336e-23	V-gene trimming	TRUE	10	14970715	0.157622739018088	387	9.6796815276365e-10
rs13229600	16814301	G/C	0.114242898303068	0.0116073402885649	7.40011543805467e-23	5'-end D-gene trimming	FALSE	7	142473437	0.391304347826087	138	9.6796815276365e-10
rs10952531	16814252	G/C	-0.0924652344188041	0.00940504471745235	8.24227080831833e-23	5'-end D-gene trimming	TRUE	7	142470691	0.391304347826087	138	9.6796815276365e-10
rs7796160	16812751	A/C	-0.0473910598570933	0.00483554709632817	1.11965379053975e-22	5'-end D-gene trimming	TRUE	7	142371453	0.290931989924433	397	9.6796815276365e-10
rs4726583	16814272	T/A	-0.0927645334790053	0.00947488355245985	1.23594193318068e-22	5'-end D-gene trimming	TRUE	7	142472604	0.386861313868613	137	9.6796815276365e-10
rs4726581	16814269	C/T	-0.0924652344188041	0.00946122094325627	1.4692176372412e-22	5'-end D-gene trimming	TRUE	7	142472439	0.391304347826087	138	9.6796815276365e-10
rs55833042	16814175	C/A	-0.114242898303068	0.011694855650607	1.53490435900325e-22	5'-end D-gene trimming	FALSE	7	142466771	0.391304347826087	138	9.6796815276365e-10
rs6969951	16812710	A/G	0.0669858173056452	0.00686372628993552	1.68155037245266e-22	5'-end D-gene trimming	FALSE	7	142369586	0.290201005025126	398	9.6796815276365e-10
rs6960743	16812711	T/C	-0.0669858173056452	0.00687814351265516	2.05691488741759e-22	5'-end D-gene trimming	FALSE	7	142369601	0.290201005025126	398	9.6796815276365e-10
rs4726587	16814292	A/C	-0.114242898303068	0.0117534086840406	2.47829969483741e-22	5'-end D-gene trimming	FALSE	7	142473119	0.391304347826087	138	9.6796815276365e-10
rs12534573	16814234	C/T	-0.0924652344188041	0.00954322795699564	3.35490854312962e-22	5'-end D-gene trimming	TRUE	7	142469937	0.391304347826087	138	9.6796815276365e-10
rs10273639	16813982	T/C	-0.0913012714140925	0.00944280227238938	4.08849004237708e-22	5'-end D-gene trimming	TRUE	7	142456928	0.402173913043478	138	9.6796815276365e-10
rs10246334	16813934	G/T	-0.0795890557427992	0.00824279274206938	4.65456325469929e-22	5'-end D-gene trimming	TRUE	7	142454557	0.406716417910448	134	9.6796815276365e-10
rs10231771	16814066	T/C	-0.0914293640133823	0.00947566312985201	4.97043241614514e-22	5'-end D-gene trimming	TRUE	7	142461278	0.401459854014599	137	9.6796815276365e-10
rs7777677	16812750	C/T	-0.0671198872981876	0.00698196559223935	7.02449326515118e-22	5'-end D-gene trimming	FALSE	7	142371448	0.290931989924433	397	9.6796815276365e-10
rs9655661	16812725	A/G	-0.0669858173056452	0.0069721030410491	7.41934813556114e-22	5'-end D-gene trimming	FALSE	7	142370125	0.290201005025126	398	9.6796815276365e-10
rs13229701	16814302	C/T	-0.114242898303068	0.0119133585776947	8.85311786185417e-22	5'-end D-gene trimming	FALSE	7	142473464	0.391304347826087	138	9.6796815276365e-10
rs4726588	16814294	C/T	-0.0924652344188041	0.00968122386999295	1.28467612496275e-21	5'-end D-gene trimming	TRUE	7	142473188	0.391304347826087	138	9.6796815276365e-10
rs4726542	16812673	G/T	-0.0468238769877868	0.00490566792176739	1.36301353041342e-21	5'-end D-gene trimming	TRUE	7	142367013	0.288607594936709	395	9.6796815276365e-10
rs13230029	16814184	G/C	-0.114242898303068	0.0119697550541902	1.37033706980709e-21	5'-end D-gene trimming	FALSE	7	142467216	0.391304347826087	138	9.6796815276365e-10
rs1811090	16814070	C/G	0.112634593444517	0.0118104951633491	1.47275928358134e-21	5'-end D-gene trimming	FALSE	7	142461536	0.37956204379562	137	9.6796815276365e-10
rs9969188	16813963	A/G	-0.0913012714140925	0.00958404535149796	1.62861264301125e-21	5'-end D-gene trimming	TRUE	7	142455953	0.402173913043478	138	9.6796815276365e-10
rs41298872:kgp12141907	20717772	A/C	-0.0837264388818205	0.00884181691455259	2.81535609758839e-21	V-gene trimming	FALSE	10	14970715	0.157622739018088	387	9.6796815276365e-10
rs9655661	16812725	A/G	-0.0473726967855845	0.00500628300101533	3.00240008863918e-21	5'-end D-gene trimming	TRUE	7	142370125	0.290201005025126	398	9.6796815276365e-10
rs4726586	16814287	T/A	0.092465234418804	0.00977640592591858	3.13893222812406e-21	5'-end D-gene trimming	TRUE	7	142473040	0.391304347826087	138	9.6796815276365e-10
rs4726585	16814286	T/G	0.114242898303068	0.0120799027111379	3.16088579942366e-21	5'-end D-gene trimming	FALSE	7	142473038	0.391304347826087	138	9.6796815276365e-10
rs4726540	16812665	G/A	-0.0669579778601218	0.00710523216901566	4.35231902422629e-21	5'-end D-gene trimming	FALSE	7	142366268	0.290931989924433	397	9.6796815276365e-10
rs6956269	16812708	T/G	-0.0663316768368585	0.00705659134377505	5.45837837640134e-21	5'-end D-gene trimming	FALSE	7	142369136	0.287153652392947	397	9.6796815276365e-10
rs10258394	16814111	C/T	-0.0917381044406772	0.00977121537610438	6.07987999835414e-21	5'-end D-gene trimming	TRUE	7	142463307	0.397810218978102	137	9.6796815276365e-10
rs56225909	16814259	G/A	-0.0924652344188041	0.00985624228451756	6.51097947705894e-21	5'-end D-gene trimming	TRUE	7	142471344	0.391304347826087	138	9.6796815276365e-10
rs13230134	16814187	G/C	-0.0924652344188041	0.00986540594582108	7.07177355248094e-21	5'-end D-gene trimming	TRUE	7	142467264	0.391304347826087	138	9.6796815276365e-10
rs13229600	16814301	G/C	0.092465234418804	0.00989711431284213	9.39562527697417e-21	5'-end D-gene trimming	TRUE	7	142473437	0.391304347826087	138	9.6796815276365e-10
rs11770572	16814246	T/C	-0.0924652344188041	0.00991466439156723	1.09829602152687e-20	5'-end D-gene trimming	TRUE	7	142470364	0.391304347826087	138	9.6796815276365e-10
rs6969951	16812710	A/G	0.0473726967855845	0.00509153616784066	1.34998326100669e-20	5'-end D-gene trimming	TRUE	7	142369586	0.290201005025126	398	9.6796815276365e-10
rs1811091	16814071	G/A	0.0930687562942625	0.0100156545657974	1.50948666647075e-20	5'-end D-gene trimming	TRUE	7	142461548	0.37956204379562	137	9.6796815276365e-10
rs3857776	16814029	C/T	-0.112131803210816	0.0120712075845269	1.55459363508997e-20	5'-end D-gene trimming	FALSE	7	142459290	0.402173913043478	138	9.6796815276365e-10
rs3857776	16814029	C/T	-0.0913012714140925	0.00984433197400373	1.78451580713488e-20	5'-end D-gene trimming	TRUE	7	142459290	0.402173913043478	138	9.6796815276365e-10
rs10231771	16814066	T/C	-0.1120801752598	0.0120861068185223	1.80182745515094e-20	5'-end D-gene trimming	FALSE	7	142461278	0.401459854014599	137	9.6796815276365e-10
rs9655574	16812728	G/C	-0.0669858173056452	0.00722539471277699	1.84604414368164e-20	5'-end D-gene trimming	FALSE	7	142370244	0.290201005025126	398	9.6796815276365e-10
rs4726546	16812693	T/C	-0.0470795552808745	0.00508048528359206	1.91915384508453e-20	5'-end D-gene trimming	TRUE	7	142368318	0.290931989924433	397	9.6796815276365e-10
rs4726547	16812732	C/T	-0.0663610562121903	0.00717266119649785	2.20447210669892e-20	5'-end D-gene trimming	FALSE	7	142370582	0.28643216080402	398	9.6796815276365e-10
rs9655574	16812728	G/C	-0.0473726967855845	0.0051226427659747	2.29361149763034e-20	5'-end D-gene trimming	TRUE	7	142370244	0.290201005025126	398	9.6796815276365e-10
rs137975992	16813902	CATATT/C	0.0814225546501807	0.00881110820751604	2.44436423247922e-20	5'-end D-gene trimming	TRUE	7	142452496	0.384328358208955	134	9.6796815276365e-10
rs11769872:kgp11734911	16814244	T/C	-0.0924652344188041	0.0100291527706576	2.98083727888806e-20	5'-end D-gene trimming	TRUE	7	142470290	0.391304347826087	138	9.6796815276365e-10
rs34838039:kgp2908937	20717781	T/G	-0.043612080827269	0.00473633217366699	3.32300712112424e-20	V-gene trimming	TRUE	10	14971128	0.158914728682171	387	9.6796815276365e-10
rs10243843	16812700	G/A	-0.0669579778601218	0.00728005717963273	3.66537203228229e-20	5'-end D-gene trimming	FALSE	7	142368672	0.290931989924433	397	9.6796815276365e-10
rs4726578	16814106	C/T	0.11407078538925	0.0124196015892802	4.1253071817183e-20	5'-end D-gene trimming	FALSE	7	142463081	0.375912408759124	137	9.6796815276365e-10
rs4726581	16814269	C/T	-0.114242898303068	0.0124495980910802	4.45609112233711e-20	5'-end D-gene trimming	FALSE	7	142472439	0.391304347826087	138	9.6796815276365e-10
rs6956269	16812708	T/G	-0.0469872215110059	0.00512234869261258	4.60103672015189e-20	5'-end D-gene trimming	TRUE	7	142369136	0.287153652392947	397	9.6796815276365e-10
rs4726549	16812734	G/A	-0.0473726967855845	0.00517280993957426	5.28582299751335e-20	5'-end D-gene trimming	TRUE	7	142370604	0.290201005025126	398	9.6796815276365e-10
rs4726586	16814287	T/A	0.114242898303068	0.0124761853628934	5.3420769529259e-20	5'-end D-gene trimming	FALSE	7	142473040	0.391304347826087	138	9.6796815276365e-10
rs4527797	16813920	G/C	0.0814225546501807	0.00889573664966223	5.53810669253988e-20	5'-end D-gene trimming	TRUE	7	142453788	0.384328358208955	134	9.6796815276365e-10
rs4726588	16814294	C/T	-0.114242898303068	0.0124819494578387	5.55544089729527e-20	5'-end D-gene trimming	FALSE	7	142473188	0.391304347826087	138	9.6796815276365e-10
rs2156964:kgp10766078	16812773	C/T	-0.0474866877528254	0.00519114666422276	5.81963600246264e-20	5'-end D-gene trimming	TRUE	7	142372587	0.285894206549118	397	9.6796815276365e-10
rs13228878:kgp3150642	16814303	A/G	0.114242898303068	0.0124910079374095	5.90745765403336e-20	5'-end D-gene trimming	FALSE	7	142473466	0.391304347826087	138	9.6796815276365e-10
rs7796324	16812753	A/G	-0.0669858173056452	0.00733277625704089	6.53321141813469e-20	5'-end D-gene trimming	FALSE	7	142371540	0.290201005025126	398	9.6796815276365e-10
rs2886990	16814311	C/T	-0.114242898303068	0.0125065984306006	6.56429850732883e-20	5'-end D-gene trimming	FALSE	7	142473983	0.391304347826087	138	9.6796815276365e-10
rs3757378	16813956	G/A	0.113529139161402	0.0124489565583162	7.54225145523623e-20	5'-end D-gene trimming	FALSE	7	142455527	0.36231884057971	138	9.6796815276365e-10
rs3757377:kgp7734302	16813957	C/T	0.0915500496116343	0.0100420732474368	7.74835720948648e-20	5'-end D-gene trimming	TRUE	7	142455538	0.365942028985507	138	9.6796815276365e-10
rs6975391	16812718	C/T	-0.0669858173056452	0.0073594700101584	8.86921743548294e-20	5'-end D-gene trimming	FALSE	7	142369835	0.290201005025126	398	9.6796815276365e-10
rs6956756	16812712	A/C	-0.0669858173056452	0.00736472635237528	9.41582730963818e-20	5'-end D-gene trimming	FALSE	7	142369666	0.290201005025126	398	9.6796815276365e-10
rs11765409:kgp5100182	16814223	C/T	-0.114242898303068	0.0125786380461094	1.06309423922844e-19	5'-end D-gene trimming	FALSE	7	142469343	0.391304347826087	138	9.6796815276365e-10
rs7796324	16812753	A/G	-0.0473726967855845	0.00525327077297852	1.91987107421317e-19	5'-end D-gene trimming	TRUE	7	142371540	0.290201005025126	398	9.6796815276365e-10
rs10447734	16813761	A/G	-0.0998872723776797	0.0110924375860728	2.15688509670049e-19	5'-end D-gene trimming	FALSE	7	142440407	0.406716417910448	134	9.6796815276365e-10
rs6969264	16812706	G/C	-0.0470795552808745	0.00522906994993682	2.18777309117336e-19	5'-end D-gene trimming	TRUE	7	142369100	0.290931989924433	397	9.6796815276365e-10
rs1985888	16814101	G/A	0.112634593444517	0.0125170969723424	2.28906389307901e-19	5'-end D-gene trimming	FALSE	7	142462572	0.37956204379562	137	9.6796815276365e-10
rs6666	16814047	T/C	-0.0914293640133823	0.010172630338791	2.52274281773962e-19	5'-end D-gene trimming	TRUE	7	142460313	0.401459854014599	137	9.6796815276365e-10
rs35031873	16814170	A/C	-0.114242898303068	0.0127699180624149	3.67758673138363e-19	5'-end D-gene trimming	FALSE	7	142466454	0.391304347826087	138	9.6796815276365e-10
rs4726546	16812693	T/C	-0.0669579778601218	0.00749484956132502	4.11377436196114e-19	5'-end D-gene trimming	FALSE	7	142368318	0.290931989924433	397	9.6796815276365e-10
rs4726540	16812665	G/A	-0.0470795552808745	0.00527175188453744	4.23960368277525e-19	5'-end D-gene trimming	TRUE	7	142366268	0.290931989924433	397	9.6796815276365e-10
rs10258394	16814111	C/T	-0.113341025794719	0.0127093795085733	4.75196252091943e-19	5'-end D-gene trimming	FALSE	7	142463307	0.397810218978102	137	9.6796815276365e-10
rs6975391	16812718	C/T	-0.0473726967855845	0.00535192412975367	8.63304823305085e-19	5'-end D-gene trimming	TRUE	7	142369835	0.290201005025126	398	9.6796815276365e-10
rs2156964:kgp10766078	16812773	C/T	-0.0664454921902835	0.00755810299342258	1.47849429771259e-18	5'-end D-gene trimming	FALSE	7	142372587	0.285894206549118	397	9.6796815276365e-10
rs1969595	16814204	C/G	0.092465234418804	0.010533027640011	1.65522358648058e-18	5'-end D-gene trimming	TRUE	7	142468189	0.391304347826087	138	9.6796815276365e-10
rs4726542	16812673	G/T	-0.0669202831093251	0.00762353642286341	1.6623653549427e-18	5'-end D-gene trimming	FALSE	7	142367013	0.288607594936709	395	9.6796815276365e-10
	16814335	G/<CN0>	0.118880584576881	0.013556167521606	1.79488048018514e-18	5'-end D-gene trimming	FALSE	7	142475484	0.384057971014493	138	9.6796815276365e-10
rs12534573	16814234	C/T	-0.114242898303068	0.0130277919491939	1.79991063764001e-18	5'-end D-gene trimming	FALSE	7	142469937	0.391304347826087	138	9.6796815276365e-10
rs4726550	16812737	C/T	-0.0669858173056452	0.00765468814408916	2.11558201503041e-18	5'-end D-gene trimming	FALSE	7	142370764	0.290201005025126	398	9.6796815276365e-10
rs10282054:kgp4452427	16813839	G/A	0.10064990600978	0.0115168975134073	2.34508123367442e-18	5'-end D-gene trimming	FALSE	7	142446452	0.384328358208955	134	9.6796815276365e-10
rs4527797	16813920	G/C	0.10064990600978	0.0115225620000085	2.43594977236646e-18	5'-end D-gene trimming	FALSE	7	142453788	0.384328358208955	134	9.6796815276365e-10
rs11761222	16813938	A/C	-0.0998872723776797	0.0114407105008692	2.5273737796105e-18	5'-end D-gene trimming	FALSE	7	142454655	0.406716417910448	134	9.6796815276365e-10
rs6969264	16812706	G/C	-0.0669579778601218	0.00768110047814232	2.85071513479895e-18	5'-end D-gene trimming	FALSE	7	142369100	0.290931989924433	397	9.6796815276365e-10
rs6956756	16812712	A/C	-0.0473726967855845	0.00545800001585711	3.97521660179601e-18	5'-end D-gene trimming	TRUE	7	142369666	0.290201005025126	398	9.6796815276365e-10
rs4726583	16814272	T/A	-0.115964223411172	0.0133696081761036	4.18231923727098e-18	5'-end D-gene trimming	FALSE	7	142472604	0.386861313868613	137	9.6796815276365e-10
rs137975992	16813902	CATATT/C	0.10064990600978	0.0116248043642034	4.79263093664786e-18	5'-end D-gene trimming	FALSE	7	142452496	0.384328358208955	134	9.6796815276365e-10
rs13246726	16814165	G/T	-0.114242898303068	0.0131963277026083	4.83606370653349e-18	5'-end D-gene trimming	FALSE	7	142466342	0.391304347826087	138	9.6796815276365e-10
rs2886990	16814311	C/T	-0.0924652344188041	0.0106898253533181	5.15735665056844e-18	5'-end D-gene trimming	TRUE	7	142473983	0.391304347826087	138	9.6796815276365e-10
rs9969188	16813963	A/G	-0.112131803210816	0.0129700635939786	5.36020994041707e-18	5'-end D-gene trimming	FALSE	7	142455953	0.402173913043478	138	9.6796815276365e-10
rs6667	16814059	T/C	-0.1120801752598	0.0129765711643648	5.76488751639194e-18	5'-end D-gene trimming	FALSE	7	142460865	0.401459854014599	137	9.6796815276365e-10
rs10081173	16813846	G/A	0.0814225546501807	0.00942714932364326	5.76941414389865e-18	5'-end D-gene trimming	TRUE	7	142447313	0.384328358208955	134	9.6796815276365e-10
rs4726550	16812737	C/T	-0.0473726967855845	0.00549325280343393	6.4769919939812e-18	5'-end D-gene trimming	TRUE	7	142370764	0.290201005025126	398	9.6796815276365e-10
rs4726582	16814271	T/A	-0.115964223411172	0.0134643487084013	7.13676429205299e-18	5'-end D-gene trimming	FALSE	7	142472600	0.386861313868613	137	9.6796815276365e-10
rs11769872:kgp11734911	16814244	T/C	-0.114242898303068	0.0133179488176748	9.64403924064196e-18	5'-end D-gene trimming	FALSE	7	142470290	0.391304347826087	138	9.6796815276365e-10
rs1811091	16814071	G/A	0.112634593444517	0.0131511139452289	1.0841139374144e-17	5'-end D-gene trimming	FALSE	7	142461548	0.37956204379562	137	9.6796815276365e-10
rs4726575	16813942	T/G	-0.0809548994969548	0.00946213316522183	1.17184948331512e-17	5'-end D-gene trimming	TRUE	7	142454868	0.402985074626866	134	9.6796815276365e-10
rs4726577	16814102	C/G	-0.1120801752598	0.0131011462846621	1.17878966257669e-17	5'-end D-gene trimming	FALSE	7	142462673	0.401459854014599	137	9.6796815276365e-10
rs12534595	16814235	C/G	-0.114242898303068	0.0133544288723239	1.18193643905672e-17	5'-end D-gene trimming	FALSE	7	142469942	0.391304347826087	138	9.6796815276365e-10
rs4726587	16814292	A/C	-0.0924652344188041	0.0108354883463098	1.41918090472616e-17	5'-end D-gene trimming	TRUE	7	142473119	0.391304347826087	138	9.6796815276365e-10
rs4726582	16814271	T/A	-0.0927645334790053	0.0108756083946842	1.46861127991653e-17	5'-end D-gene trimming	TRUE	7	142472600	0.386861313868613	137	9.6796815276365e-10
rs10243843	16812700	G/A	-0.0470795552808745	0.00553398916965214	1.77961350357817e-17	5'-end D-gene trimming	TRUE	7	142368672	0.290931989924433	397	9.6796815276365e-10
rs7777677	16812750	C/T	-0.0473910598570933	0.00557890142715772	1.98455248551503e-17	5'-end D-gene trimming	TRUE	7	142371448	0.290931989924433	397	9.6796815276365e-10
rs34500324	16814291	C/T	-0.114242898303068	0.0135088682447374	2.74622674085139e-17	5'-end D-gene trimming	FALSE	7	142473096	0.391304347826087	138	9.6796815276365e-10
rs13225332	16814215	G/A	0.114242898303068	0.0135157253272947	2.84908329595228e-17	5'-end D-gene trimming	FALSE	7	142469191	0.391304347826087	138	9.6796815276365e-10
rs3757377:kgp7734302	16813957	C/T	0.11206312892383	0.0132808975805083	3.23039253746226e-17	5'-end D-gene trimming	FALSE	7	142455538	0.365942028985507	138	9.6796815276365e-10
rs6951782	16812704	A/C	-0.0470795552808745	0.00558206732162067	3.33842385406846e-17	5'-end D-gene trimming	TRUE	7	142368902	0.290931989924433	397	9.6796815276365e-10
rs2855972	16814117	C/A	-0.0929564021172509	0.0110286027136779	3.49629724275395e-17	5'-end D-gene trimming	TRUE	7	142463921	0.394160583941606	137	9.6796815276365e-10
rs73543808	16812689	T/C	-0.0470795552808745	0.0055918873774684	3.78868843100339e-17	5'-end D-gene trimming	TRUE	7	142367857	0.290931989924433	397	9.6796815276365e-10
rs74418040	16813929	AAG/A	-0.0998872723776797	0.0118652729474718	3.81479997415504e-17	5'-end D-gene trimming	FALSE	7	142454023	0.406716417910448	134	9.6796815276365e-10
rs6666	16814047	T/C	-0.1120801752598	0.0133780724045905	5.38796241514619e-17	5'-end D-gene trimming	FALSE	7	142460313	0.401459854014599	137	9.6796815276365e-10
rs11764775	16813937	C/A	-0.0795890557427992	0.0095742351634775	9.34408733023977e-17	5'-end D-gene trimming	TRUE	7	142454654	0.406716417910448	134	9.6796815276365e-10
rs12775627	20717751	C/A	-0.069051763565711	0.00838907794161288	1.85423740317297e-16	J-gene trimming	TRUE	10	14969184	0.16304347826087	138	9.6796815276365e-10
rs35225035	20717786	G/A	-0.069051763565711	0.00839828548942075	1.99926564086411e-16	J-gene trimming	TRUE	10	14971298	0.16304347826087	138	9.6796815276365e-10
rs10081384	16813874	C/T	-0.0795890557427992	0.00968563163991652	2.08258702719173e-16	5'-end D-gene trimming	TRUE	7	142449301	0.406716417910448	134	9.6796815276365e-10
rs2367343	16813919	T/C	-0.0795890557427992	0.0096925350291925	2.18666788474942e-16	5'-end D-gene trimming	TRUE	7	142453778	0.406716417910448	134	9.6796815276365e-10
rs10282054:kgp4452427	16813839	G/A	0.0814225546501807	0.00993801943287874	2.54717165088414e-16	5'-end D-gene trimming	TRUE	7	142446452	0.384328358208955	134	9.6796815276365e-10
rs10081173	16813846	G/A	0.10064990600978	0.0122894850049783	2.61398637515112e-16	5'-end D-gene trimming	FALSE	7	142447313	0.384328358208955	134	9.6796815276365e-10
rs56225909	16814259	G/A	-0.114242898303068	0.0139657970926125	2.8339252159889e-16	5'-end D-gene trimming	FALSE	7	142471344	0.391304347826087	138	9.6796815276365e-10
rs112413030	16813857	GGGTGGAAA/G	-0.0795890557427992	0.00976230547442401	3.55915469273485e-16	5'-end D-gene trimming	TRUE	7	142448199	0.406716417910448	134	9.6796815276365e-10
rs6960743	16812711	T/C	-0.0473726967855845	0.00581591438622348	3.78165683302656e-16	5'-end D-gene trimming	TRUE	7	142369601	0.290201005025126	398	9.6796815276365e-10
rs2367343	16813919	T/C	-0.0998872723776797	0.0122658411483691	3.83910346512618e-16	5'-end D-gene trimming	FALSE	7	142453778	0.406716417910448	134	9.6796815276365e-10
rs2187629	16813812	C/T	-0.0795890557427992	0.00980483114073594	4.76549346177595e-16	5'-end D-gene trimming	TRUE	7	142445028	0.406716417910448	134	9.6796815276365e-10
rs56352733	16814641	G/A	-0.108105876766536	0.0133604218752175	5.89335540298036e-16	5'-end D-gene trimming	TRUE	7	142495308	0.425	40	9.6796815276365e-10
rs10952532	16814326	T/C	0.114242898303068	0.0141255145722811	6.08028550261282e-16	5'-end D-gene trimming	FALSE	7	142474939	0.391304347826087	138	9.6796815276365e-10
rs12768894:kgp5109019	20717849	T/C	-0.069051763565711	0.00858253835046315	8.58162922299544e-16	J-gene trimming	TRUE	10	14974905	0.16304347826087	138	9.6796815276365e-10
rs4726547	16812732	C/T	-0.0472821803817493	0.00588602672589893	9.51535554406657e-16	5'-end D-gene trimming	TRUE	7	142370582	0.28643216080402	398	9.6796815276365e-10
rs3857775	16813907	C/G	-0.0795890557427992	0.00995877605783822	1.32927491968089e-15	5'-end D-gene trimming	TRUE	7	142452822	0.406716417910448	134	9.6796815276365e-10
rs74418040	16813929	AAG/A	-0.0795890557427992	0.0101471836632065	4.38289638450474e-15	5'-end D-gene trimming	TRUE	7	142454023	0.406716417910448	134	9.6796815276365e-10
rs2066325	20717720	G/C	-0.0556440249114458	0.00710215712447345	4.69566280504134e-15	J-gene trimming	FALSE	10	14967405	0.3178391959799	398	9.6796815276365e-10
rs11761222	16813938	A/C	-0.0795890557427992	0.010217259819231	6.71858144581203e-15	5'-end D-gene trimming	TRUE	7	142454655	0.406716417910448	134	9.6796815276365e-10
rs2187629	16813812	C/T	-0.0998872723776797	0.0128942428705319	9.43436009918231e-15	5'-end D-gene trimming	FALSE	7	142445028	0.406716417910448	134	9.6796815276365e-10
rs60386788:kgp6699500	20717759	G/A	-0.0680345043096028	0.00879415345019826	1.02324802308677e-14	J-gene trimming	TRUE	10	14969621	0.159420289855073	138	9.6796815276365e-10
rs35714681	20717779	A/G	-0.0671263911781463	0.00869244240696481	1.14172470087783e-14	J-gene trimming	TRUE	10	14971026	0.166666666666667	138	9.6796815276365e-10
rs11764775	16813937	C/A	-0.0998872723776797	0.0129359427264012	1.14801999418869e-14	5'-end D-gene trimming	FALSE	7	142454654	0.406716417910448	134	9.6796815276365e-10
rs10447734	16813761	A/G	-0.0795890557427992	0.0103090486308129	1.16046719295866e-14	5'-end D-gene trimming	TRUE	7	142440407	0.406716417910448	134	9.6796815276365e-10
rs35927251	20717848	G/A	-0.0406999239746208	0.00530257123135302	1.64765324783914e-14	V-gene trimming	TRUE	10	14974843	0.167883211678832	137	9.6796815276365e-10
rs112413030	16813857	GGGTGGAAA/G	-0.0998872723776797	0.0131051078165691	2.49754271773529e-14	5'-end D-gene trimming	FALSE	7	142448199	0.406716417910448	134	9.6796815276365e-10
rs2710039:kgp22801235	35136679	T/C	-0.0611670077469518	0.00802582658962589	2.51187938303711e-14	5'-end D-gene trimming	FALSE	23	86246747	0.0568475452196382	387	9.6796815276365e-10
rs10246334	16813934	G/T	-0.0998872723776797	0.0132381378633831	4.50842075464018e-14	5'-end D-gene trimming	FALSE	7	142454557	0.406716417910448	134	9.6796815276365e-10
rs12775627	20717751	C/A	-0.0857778891853778	0.0114355130130581	6.33283084267804e-14	J-gene trimming	FALSE	10	14969184	0.16304347826087	138	9.6796815276365e-10
rs2066325	20717720	G/C	-0.0518633746424318	0.00692747976958363	7.06725684707138e-14	V-gene trimming	FALSE	10	14967405	0.3178391959799	398	9.6796815276365e-10
rs10081384	16813874	C/T	-0.0998872723776797	0.0133508548262452	7.33596724205366e-14	5'-end D-gene trimming	FALSE	7	142449301	0.406716417910448	134	9.6796815276365e-10
rs4726575	16813942	T/G	-0.10134683385081	0.0135867357252927	8.70175606464002e-14	5'-end D-gene trimming	FALSE	7	142454868	0.402985074626866	134	9.6796815276365e-10
rs3857775	16813907	C/G	-0.0998872723776797	0.013438133024118	1.06064578352148e-13	5'-end D-gene trimming	FALSE	7	142452822	0.406716417910448	134	9.6796815276365e-10
rs35800877	20717808	G/A	-0.0650867458706601	0.00876090666890026	1.09235889360733e-13	J-gene trimming	TRUE	10	14972450	0.16304347826087	138	9.6796815276365e-10
rs111267084	20717794	C/T	-0.0743351593060958	0.0101180952773483	2.03077769346062e-13	V-gene trimming	FALSE	10	14971442	0.166666666666667	138	9.6796815276365e-10
rs71485534	20717789	A/G	-0.0864395471449557	0.0118369094757894	2.82377829734441e-13	J-gene trimming	FALSE	10	14971328	0.166666666666667	138	9.6796815276365e-10
rs41298874	20717770	G/A	-0.069051763565711	0.009489687035734	3.42577175437954e-13	J-gene trimming	TRUE	10	14970660	0.16304347826087	138	9.6796815276365e-10
rs35225035	20717786	G/A	-0.0754320161927581	0.0103787461290219	3.65033729489735e-13	V-gene trimming	FALSE	10	14971298	0.16304347826087	138	9.6796815276365e-10
rs111267084	20717794	C/T	-0.0412216389199661	0.00567348931758494	3.71223888362126e-13	V-gene trimming	TRUE	10	14971442	0.166666666666667	138	9.6796815276365e-10
rs35461657	20717803	T/C	-0.0671263911781463	0.00924619004463313	3.87384012421138e-13	J-gene trimming	TRUE	10	14972140	0.166666666666667	138	9.6796815276365e-10
rs36029106	20717832	T/C	-0.0674313270246033	0.00932111091836721	4.68079043333257e-13	J-gene trimming	TRUE	10	14974275	0.169117647058823	136	9.6796815276365e-10
rs1977818	20717739	C/T	-0.069051763565711	0.0095727088250535	5.45724020551072e-13	J-gene trimming	TRUE	10	14968601	0.16304347826087	138	9.6796815276365e-10
rs66691679	20717799	TA/T	-0.0671263911781463	0.00931362495075508	5.70585876337297e-13	J-gene trimming	TRUE	10	14971920	0.166666666666667	138	9.6796815276365e-10
rs73246412	35211457	C/A	0.054772923082283	0.00765558505860171	8.38953459631099e-13	V-gene trimming	FALSE	23	98439653	0.05	40	9.6796815276365e-10
rs111267084	20717794	C/T	-0.0671263911781463	0.00943608432863265	1.1289292331264e-12	J-gene trimming	TRUE	10	14971442	0.166666666666667	138	9.6796815276365e-10
rs7385399	16812288	G/T	-0.0467829102704789	0.00657980040165326	1.15975322979515e-12	5'-end D-gene trimming	FALSE	7	142337826	0.342639593908629	394	9.6796815276365e-10
rs35927251	20717848	G/A	-0.0669715340816557	0.00942257751015554	1.18112479617771e-12	J-gene trimming	TRUE	10	14974843	0.167883211678832	137	9.6796815276365e-10
rs71485534	20717789	A/G	-0.0671263911781463	0.00948819786728814	1.49745358338154e-12	J-gene trimming	TRUE	10	14971328	0.166666666666667	138	9.6796815276365e-10
rs36029106	20717832	T/C	-0.0864011318705152	0.012217918187436	1.53075928075412e-12	J-gene trimming	FALSE	10	14974275	0.169117647058823	136	9.6796815276365e-10
rs35714681	20717779	A/G	-0.0412216389199661	0.0058318420634149	1.56759959639978e-12	V-gene trimming	TRUE	10	14971026	0.166666666666667	138	9.6796815276365e-10
rs35714681	20717779	A/G	-0.0743351593060958	0.0105628773725786	1.95864513864661e-12	V-gene trimming	FALSE	10	14971026	0.166666666666667	138	9.6796815276365e-10
rs41298874	20717770	G/A	-0.0416653104697633	0.00592444690874775	2.02463675131732e-12	V-gene trimming	TRUE	10	14970660	0.16304347826087	138	9.6796815276365e-10
rs2066325	20717720	G/C	-0.0277330258021863	0.0039755124160385	3.03783610362439e-12	V-gene trimming	TRUE	10	14967405	0.3178391959799	398	9.6796815276365e-10
rs4726573:kgp7345070	16813588	C/T	-0.0505160876141184	0.00724364825253469	3.08391591663989e-12	5'-end D-gene trimming	FALSE	7	142426954	0.375628140703518	398	9.6796815276365e-10
rs36029106	20717832	T/C	-0.0409785880482086	0.0059040057250916	3.8985522532822e-12	V-gene trimming	TRUE	10	14974275	0.169117647058823	136	9.6796815276365e-10
rs2710039:kgp22801235	35136679	T/C	-0.0450042271470081	0.00648568943923302	3.94873012224422e-12	5'-end D-gene trimming	TRUE	23	86246747	0.0568475452196382	387	9.6796815276365e-10
rs12768894:kgp5109019	20717849	T/C	-0.0857778891853778	0.0123807670405216	4.25874072149359e-12	J-gene trimming	FALSE	10	14974905	0.16304347826087	138	9.6796815276365e-10
rs41298874	20717770	G/A	-0.0857778891853778	0.0123876339103206	4.37588353986842e-12	J-gene trimming	FALSE	10	14970660	0.16304347826087	138	9.6796815276365e-10
rs36029106	20717832	T/C	-0.0753895664016276	0.0109065264470114	4.76739781291735e-12	V-gene trimming	FALSE	10	14974275	0.169117647058823	136	9.6796815276365e-10
rs35714681	20717779	A/G	-0.0864395471449557	0.0125171661662411	4.99634237721191e-12	J-gene trimming	FALSE	10	14971026	0.166666666666667	138	9.6796815276365e-10
rs12775627	20717751	C/A	-0.0754320161927581	0.0109340876825677	5.24459351807698e-12	V-gene trimming	FALSE	10	14969184	0.16304347826087	138	9.6796815276365e-10
rs111267084	20717794	C/T	-0.0864395471449557	0.0125302697262159	5.25697995168552e-12	J-gene trimming	FALSE	10	14971442	0.166666666666667	138	9.6796815276365e-10
rs12775627	20717751	C/A	-0.0416653104697633	0.00607769255700873	7.10889536940806e-12	V-gene trimming	TRUE	10	14969184	0.16304347826087	138	9.6796815276365e-10
rs1089871	16223306	A/G	-0.0620460657800743	0.00910963693977245	9.6898330282429e-12	V-gene trimming	FALSE	7	91353542	0.329268292682927	41	9.6796815276365e-10
rs71485534	20717789	A/G	-0.0412216389199661	0.00606221618890478	1.04790727633594e-11	V-gene trimming	TRUE	10	14971328	0.166666666666667	138	9.6796815276365e-10
rs10227218	16813504	A/G	-0.0494839184740342	0.00728391926142755	1.09381383900283e-11	5'-end D-gene trimming	FALSE	7	142420983	0.374371859296482	398	9.6796815276365e-10
rs12768894:kgp5109019	20717849	T/C	-0.0754320161927581	0.0111418162167416	1.28629062650688e-11	V-gene trimming	FALSE	10	14974905	0.16304347826087	138	9.6796815276365e-10
rs35461657	20717803	T/C	-0.0412216389199661	0.00609500252564332	1.34989267678832e-11	V-gene trimming	TRUE	10	14972140	0.166666666666667	138	9.6796815276365e-10
rs17251	16813537	C/A	-0.0494839184740342	0.00732100117694037	1.38780951989383e-11	5'-end D-gene trimming	FALSE	7	142423289	0.374371859296482	398	9.6796815276365e-10
rs60386788:kgp6699500	20717759	G/A	-0.0418155447447495	0.00623065747442445	1.92954670960682e-11	V-gene trimming	TRUE	10	14969621	0.159420289855073	138	9.6796815276365e-10
rs66691679	20717799	TA/T	-0.0864395471449557	0.0129224932335875	2.24583156726161e-11	J-gene trimming	FALSE	10	14971920	0.166666666666667	138	9.6796815276365e-10
rs66691679	20717799	TA/T	-0.0412216389199661	0.00616471106882753	2.2824258408178e-11	V-gene trimming	TRUE	10	14971920	0.166666666666667	138	9.6796815276365e-10
rs7794495	16813414	C/G	-0.0512541040232928	0.00769047516314993	2.65348799444063e-11	5'-end D-gene trimming	FALSE	7	142414803	0.380710659898477	394	9.6796815276365e-10
rs146169076	35139043	G/A	0.061962383611142	0.00930329497811129	2.73339551158011e-11	5'-end D-gene trimming	FALSE	23	86424233	0.0595854922279793	386	9.6796815276365e-10
rs41298874	20717770	G/A	-0.0754320161927581	0.0113369549181517	2.85931660193963e-11	V-gene trimming	FALSE	10	14970660	0.16304347826087	138	9.6796815276365e-10
rs34266314	16812759	A/G	0.044298331420263	0.00669001408438123	3.55427064338822e-11	5'-end D-gene trimming	TRUE	7	142371831	0.16243654822335	394	9.6796815276365e-10
rs35461657	20717803	T/C	-0.0864395471449557	0.01306696775151	3.71252878471392e-11	J-gene trimming	FALSE	10	14972140	0.166666666666667	138	9.6796815276365e-10
rs7794495	16813414	C/G	-0.0332936494388493	0.00504063383150328	3.97377374370545e-11	5'-end D-gene trimming	TRUE	7	142414803	0.380710659898477	394	9.6796815276365e-10
rs6464512	16812347	T/C	-0.0469353338862165	0.00711802672350944	4.2851060648835e-11	5'-end D-gene trimming	FALSE	7	142342670	0.345663265306122	392	9.6796815276365e-10
rs35800877	20717808	G/A	-0.0733068586765169	0.0111232856455144	4.3865459802248e-11	V-gene trimming	FALSE	10	14972450	0.16304347826087	138	9.6796815276365e-10
rs17711741	16812275	G/A	-0.0461306723908054	0.00700437008212876	4.51881141853392e-11	5'-end D-gene trimming	FALSE	7	142336832	0.341370558375635	394	9.6796815276365e-10
rs1029275	16812627	T/A	-0.047322916322395	0.00719213787944928	4.71042954861718e-11	5'-end D-gene trimming	FALSE	7	142362131	0.345663265306122	392	9.6796815276365e-10
rs1004803	30165510	A/G	-0.0375951846494196	0.00572459109053918	5.1231097086057e-11	V-gene trimming	FALSE	17	8646677	0.213350785340314	382	9.6796815276365e-10
rs4726562	16813215	C/T	-0.0455305523813316	0.00695257086770397	5.80260337003717e-11	5'-end D-gene trimming	FALSE	7	142403218	0.343037974683544	395	9.6796815276365e-10
rs12703487	16812756	G/A	0.0559366843079822	0.00855868243893814	6.33273710535987e-11	5'-end D-gene trimming	FALSE	7	142371704	0.162849872773537	393	9.6796815276365e-10
rs35461657	20717803	T/C	-0.0743351593060958	0.0113798138919336	6.48128477824585e-11	V-gene trimming	FALSE	10	14972140	0.166666666666667	138	9.6796815276365e-10
rs35927251	20717848	G/A	-0.0855266446184184	0.0131663192380046	8.2557152802773e-11	J-gene trimming	FALSE	10	14974843	0.167883211678832	137	9.6796815276365e-10
rs36114780	16813492	G/A	-0.0494839184740342	0.00764509981142942	9.63102528891489e-11	5'-end D-gene trimming	FALSE	7	142420011	0.374371859296482	398	9.6796815276365e-10
rs12768894:kgp5109019	20717849	T/C	-0.0416653104697633	0.00644390099303836	1.00729594108597e-10	V-gene trimming	TRUE	10	14974905	0.16304347826087	138	9.6796815276365e-10
rs928943	16813072	T/C	-0.0476613684401064	0.00738551229633364	1.09397181318299e-10	5'-end D-gene trimming	FALSE	7	142394082	0.348984771573604	394	9.6796815276365e-10
rs2213212	16813267	A/C	0.0465355375113318	0.00721130379996377	1.09557615292598e-10	5'-end D-gene trimming	FALSE	7	142406737	0.349367088607595	395	9.6796815276365e-10
rs2858684	35136156	T/C	-0.0627781680247111	0.00976902296877902	1.30791632559602e-10	5'-end D-gene trimming	FALSE	23	86208976	0.0559895833333333	384	9.6796815276365e-10
rs57984547	16813244	G/A	-0.0454451114888513	0.00707379343232749	1.32362000954114e-10	5'-end D-gene trimming	FALSE	7	142405063	0.348866498740554	397	9.6796815276365e-10
rs6952167	16813138	G/A	0.0470402814634692	0.00733108966519659	1.39399919000786e-10	5'-end D-gene trimming	FALSE	7	142399231	0.351385390428212	397	9.6796815276365e-10
rs35927251	20717848	G/A	-0.0741896656291971	0.0116224626933479	1.73311949962877e-10	V-gene trimming	FALSE	10	14974843	0.167883211678832	137	9.6796815276365e-10
rs2858684	35136156	T/C	-0.0453247400820404	0.00710343495187868	1.76304214752859e-10	5'-end D-gene trimming	TRUE	23	86208976	0.0559895833333333	384	9.6796815276365e-10
rs7924049	20717835	G/C	-0.0649886943904426	0.0101913598652753	1.8077646911331e-10	J-gene trimming	TRUE	10	14974407	0.209923664122137	131	9.6796815276365e-10
rs3114480	16814697	T/C	-0.0417781410656829	0.00657056328385705	2.03891989203732e-10	5'-end D-gene trimming	FALSE	7	142499729	0.489690721649485	388	9.6796815276365e-10
rs35225035	20717786	G/A	-0.0416653104697633	0.00656206860897514	2.16132333125033e-10	V-gene trimming	TRUE	10	14971298	0.16304347826087	138	9.6796815276365e-10
rs71485534	20717789	A/G	-0.0743351593060958	0.0117337231058548	2.37075963907977e-10	V-gene trimming	FALSE	10	14971328	0.166666666666667	138	9.6796815276365e-10
rs35225035	20717786	G/A	-0.0857778891853778	0.0135796757114374	2.67315569055742e-10	J-gene trimming	FALSE	10	14971298	0.16304347826087	138	9.6796815276365e-10
rs1977818	20717739	C/T	-0.0754320161927581	0.011981578869264	3.06083216496036e-10	V-gene trimming	FALSE	10	14968601	0.16304347826087	138	9.6796815276365e-10
SNP_A-4205307:rs3114477	16814740	A/C	-0.0395574468800238	0.00629372043854626	3.27379919206472e-10	5'-end D-gene trimming	FALSE	7	142503071	0.488664987405542	397	9.6796815276365e-10
rs1578643	20717562	G/A	-0.0425285267285858	0.00676671773161734	3.27945462486422e-10	V-gene trimming	FALSE	10	14956515	0.263707571801567	383	9.6796815276365e-10
rs1977818	20717739	C/T	-0.0857778891853778	0.0136747948496689	3.54839617798424e-10	J-gene trimming	FALSE	10	14968601	0.16304347826087	138	9.6796815276365e-10
rs146169076	35139043	G/A	0.0444589892252049	0.00708954311488633	3.58585725793701e-10	5'-end D-gene trimming	TRUE	23	86424233	0.0595854922279793	386	9.6796815276365e-10
rs12703486	16812755	A/G	0.0444416960324758	0.00708773950012027	3.6053504617984e-10	5'-end D-gene trimming	TRUE	7	142371690	0.162849872773537	393	9.6796815276365e-10
rs1977818	20717739	C/T	-0.0416653104697633	0.00667533372446655	4.32890300849028e-10	V-gene trimming	TRUE	10	14968601	0.16304347826087	138	9.6796815276365e-10
SNP_A-2314632:rs17254:kgp5218095	16812652	G/A	-0.0322236487318839	0.00517083674510519	4.61089818635863e-10	5'-end D-gene trimming	TRUE	7	142364553	0.347989949748744	398	9.6796815276365e-10
SNP_A-2314632:rs17254:kgp5218095	16812652	G/A	-0.048774031340554	0.00782700556594124	4.61972600972823e-10	5'-end D-gene trimming	FALSE	7	142364553	0.347989949748744	398	9.6796815276365e-10
rs10256911	16813289	T/A	-0.0474603817009748	0.00761975186204766	4.70623527008309e-10	5'-end D-gene trimming	FALSE	7	142407888	0.353164556962025	395	9.6796815276365e-10
rs62216662	33665980	T/C	0.0774993849752945	0.012443415420769	4.71992698013711e-10	V-gene trimming	FALSE	21	23188870	0.0526315789473685	133	9.6796815276365e-10
rs4726574	16813682	C/T	-0.0826337502378106	0.0133079081821257	5.31968152341839e-10	5'-end D-gene trimming	FALSE	7	142433751	0.400735294117647	136	9.6796815276365e-10
rs35240072	16812760	T/C	0.044298331420263	0.0071417299166013	5.54866140301651e-10	5'-end D-gene trimming	TRUE	7	142371902	0.16243654822335	394	9.6796815276365e-10
rs35800877	20717808	G/A	-0.0861472798992572	0.0138994030265639	5.72170332694406e-10	J-gene trimming	FALSE	10	14972450	0.16304347826087	138	9.6796815276365e-10
rs2974118	16223325	G/T	-0.0620460657800743	0.0100189170319171	5.90704064417747e-10	V-gene trimming	FALSE	7	91355862	0.329268292682927	41	9.6796815276365e-10
rs4459582	30165187	G/A	0.0376274072280109	0.00607990914270822	6.06197976749939e-10	V-gene trimming	FALSE	17	8621611	0.224181360201511	397	9.6796815276365e-10
rs1089868	16223291	G/T	-0.0620460657800743	0.0100365589177915	6.3292186304339e-10	V-gene trimming	FALSE	7	91352095	0.329268292682927	41	9.6796815276365e-10
rs62471369	16812917	G/A	-0.0476268929851963	0.00771140668782963	6.56788105710976e-10	5'-end D-gene trimming	FALSE	7	142382864	0.350765306122449	392	9.6796815276365e-10
rs35800877	20717808	G/A	-0.040747470054373	0.00660471080569447	6.8525515409884e-10	V-gene trimming	TRUE	10	14972450	0.16304347826087	138	9.6796815276365e-10
rs2188713	16223160	G/A	-0.0620460657800743	0.0100677302471131	7.14402583529917e-10	V-gene trimming	FALSE	7	91339105	0.329268292682927	41	9.6796815276365e-10
rs56034625	35210500	C/T	0.0541900924770431	0.00879883987226028	7.33088770048551e-10	V-gene trimming	FALSE	23	98326883	0.0512820512820513	39	9.6796815276365e-10
rs11896750	5055361	A/G	0.0421323729399198	0.00684753697372043	7.60673784787432e-10	V-gene trimming	TRUE	2	192797561	0.0583941605839416	137	9.6796815276365e-10
rs6959895	16813705	T/C	-0.077164315408664	0.012544065338514	7.67729196654508e-10	5'-end D-gene trimming	FALSE	7	142434960	0.416666666666667	138	9.6796815276365e-10
rs10260647	16812781	G/A	0.0559435770168197	0.00910442693254394	8.01366954863989e-10	5'-end D-gene trimming	FALSE	7	142372872	0.16243654822335	394	9.6796815276365e-10
