# Supplementary material for: Combining genotypes and T cell receptor distributions to infer genetic loci determining V(D)J recombination probabilities
Source: eLife. 2022 Mar 22;11:e73475. doi: 10.7554/eLife.73475 (PMC8940181; doi:10.7554/eLife.73475)
Supplement: Figure 3—source data 2. — This suggests that we have properly controlled for population-substructure-related biases in all the nucleotide trimming analyses. Genomic inflation factor values were calculated as described in Materials and methods. [file elife-73475-fig3-data2.txt]

feature	productivity	lambda
3'-end D-gene trimming	productive	0.956435600091739
3'-end D-gene trimming	non-productive	1.01786092764411
5'-end D-gene trimming	productive	1.00367423547682
5'-end D-gene trimming	non-productive	0.998918509024514
V-gene trimming	productive	0.973673763457714
V-gene trimming	non-productive	0.988987576167301
J-gene trimming	productive	0.974598078001391
J-gene trimming	non-productive	0.970379994145417
