# Supplementary material for: Combining genotypes and T cell receptor distributions to infer genetic loci determining V(D)J recombination probabilities
Source: eLife. 2022 Mar 22;11:e73475. doi: 10.7554/eLife.73475 (PMC8940181; doi:10.7554/eLife.73475)
Supplement: Figure 4—source data 1. [file elife-73475-fig4-data1.txt]

rsid	snpid	allele	effect_size	standard_error	pvalue	phenotype	productive	chr	hg19_pos	maf	subject_count	significance_cutoff
rs41298872:kgp12141907	20717772	A/C	-0.0939768296451142	0.00737169189208367	3.18456947291804e-37	J-gene trimming	FALSE	10	14970715	0.157622739018088	387	9.6796815276365e-10
rs34838039:kgp2908937	20717781	T/G	-0.0939010869379934	0.00809102532561669	3.86035869844159e-31	J-gene trimming	FALSE	10	14971128	0.158914728682171	387	9.6796815276365e-10
rs41298872:kgp12141907	20717772	A/C	-0.0708397980852991	0.00628929813870961	1.98603347849902e-29	J-gene trimming	TRUE	10	14970715	0.157622739018088	387	9.6796815276365e-10
rs34838039:kgp2908937	20717781	T/G	-0.0830268986261463	0.00752907313369934	2.8156533598722e-28	V-gene trimming	FALSE	10	14971128	0.158914728682171	387	9.6796815276365e-10
rs34838039:kgp2908937	20717781	T/G	-0.0700275810197222	0.00675220139574631	3.35729623543097e-25	J-gene trimming	TRUE	10	14971128	0.158914728682171	387	9.6796815276365e-10
rs41298872:kgp12141907	20717772	A/C	-0.044009057198841	0.00446361132736096	6.23478300111336e-23	V-gene trimming	TRUE	10	14970715	0.157622739018088	387	9.6796815276365e-10
rs41298872:kgp12141907	20717772	A/C	-0.0837264388818205	0.00884181691455259	2.81535609758839e-21	V-gene trimming	FALSE	10	14970715	0.157622739018088	387	9.6796815276365e-10
rs34838039:kgp2908937	20717781	T/G	-0.043612080827269	0.00473633217366699	3.32300712112424e-20	V-gene trimming	TRUE	10	14971128	0.158914728682171	387	9.6796815276365e-10
rs12775627	20717751	C/A	-0.069051763565711	0.00838907794161288	1.85423740317297e-16	J-gene trimming	TRUE	10	14969184	0.16304347826087	138	9.6796815276365e-10
rs35225035	20717786	G/A	-0.069051763565711	0.00839828548942075	1.99926564086411e-16	J-gene trimming	TRUE	10	14971298	0.16304347826087	138	9.6796815276365e-10
rs12768894:kgp5109019	20717849	T/C	-0.069051763565711	0.00858253835046315	8.58162922299544e-16	J-gene trimming	TRUE	10	14974905	0.16304347826087	138	9.6796815276365e-10
rs2066325	20717720	G/C	-0.0556440249114458	0.00710215712447345	4.69566280504134e-15	J-gene trimming	FALSE	10	14967405	0.3178391959799	398	9.6796815276365e-10
rs60386788:kgp6699500	20717759	G/A	-0.0680345043096028	0.00879415345019826	1.02324802308677e-14	J-gene trimming	TRUE	10	14969621	0.159420289855073	138	9.6796815276365e-10
rs35714681	20717779	A/G	-0.0671263911781463	0.00869244240696481	1.14172470087783e-14	J-gene trimming	TRUE	10	14971026	0.166666666666667	138	9.6796815276365e-10
rs35927251	20717848	G/A	-0.0406999239746208	0.00530257123135302	1.64765324783914e-14	V-gene trimming	TRUE	10	14974843	0.167883211678832	137	9.6796815276365e-10
rs12775627	20717751	C/A	-0.0857778891853778	0.0114355130130581	6.33283084267804e-14	J-gene trimming	FALSE	10	14969184	0.16304347826087	138	9.6796815276365e-10
rs2066325	20717720	G/C	-0.0518633746424318	0.00692747976958363	7.06725684707138e-14	V-gene trimming	FALSE	10	14967405	0.3178391959799	398	9.6796815276365e-10
rs35800877	20717808	G/A	-0.0650867458706601	0.00876090666890026	1.09235889360733e-13	J-gene trimming	TRUE	10	14972450	0.16304347826087	138	9.6796815276365e-10
rs111267084	20717794	C/T	-0.0743351593060958	0.0101180952773483	2.03077769346062e-13	V-gene trimming	FALSE	10	14971442	0.166666666666667	138	9.6796815276365e-10
rs71485534	20717789	A/G	-0.0864395471449557	0.0118369094757894	2.82377829734441e-13	J-gene trimming	FALSE	10	14971328	0.166666666666667	138	9.6796815276365e-10
rs41298874	20717770	G/A	-0.069051763565711	0.009489687035734	3.42577175437954e-13	J-gene trimming	TRUE	10	14970660	0.16304347826087	138	9.6796815276365e-10
rs35225035	20717786	G/A	-0.0754320161927581	0.0103787461290219	3.65033729489735e-13	V-gene trimming	FALSE	10	14971298	0.16304347826087	138	9.6796815276365e-10
rs111267084	20717794	C/T	-0.0412216389199661	0.00567348931758494	3.71223888362126e-13	V-gene trimming	TRUE	10	14971442	0.166666666666667	138	9.6796815276365e-10
rs35461657	20717803	T/C	-0.0671263911781463	0.00924619004463313	3.87384012421138e-13	J-gene trimming	TRUE	10	14972140	0.166666666666667	138	9.6796815276365e-10
rs36029106	20717832	T/C	-0.0674313270246033	0.00932111091836721	4.68079043333257e-13	J-gene trimming	TRUE	10	14974275	0.169117647058823	136	9.6796815276365e-10
rs1977818	20717739	C/T	-0.069051763565711	0.0095727088250535	5.45724020551072e-13	J-gene trimming	TRUE	10	14968601	0.16304347826087	138	9.6796815276365e-10
rs66691679	20717799	TA/T	-0.0671263911781463	0.00931362495075508	5.70585876337297e-13	J-gene trimming	TRUE	10	14971920	0.166666666666667	138	9.6796815276365e-10
rs111267084	20717794	C/T	-0.0671263911781463	0.00943608432863265	1.1289292331264e-12	J-gene trimming	TRUE	10	14971442	0.166666666666667	138	9.6796815276365e-10
rs35927251	20717848	G/A	-0.0669715340816557	0.00942257751015554	1.18112479617771e-12	J-gene trimming	TRUE	10	14974843	0.167883211678832	137	9.6796815276365e-10
rs71485534	20717789	A/G	-0.0671263911781463	0.00948819786728814	1.49745358338154e-12	J-gene trimming	TRUE	10	14971328	0.166666666666667	138	9.6796815276365e-10
rs36029106	20717832	T/C	-0.0864011318705152	0.012217918187436	1.53075928075412e-12	J-gene trimming	FALSE	10	14974275	0.169117647058823	136	9.6796815276365e-10
rs35714681	20717779	A/G	-0.0412216389199661	0.0058318420634149	1.56759959639978e-12	V-gene trimming	TRUE	10	14971026	0.166666666666667	138	9.6796815276365e-10
rs35714681	20717779	A/G	-0.0743351593060958	0.0105628773725786	1.95864513864661e-12	V-gene trimming	FALSE	10	14971026	0.166666666666667	138	9.6796815276365e-10
rs41298874	20717770	G/A	-0.0416653104697633	0.00592444690874775	2.02463675131732e-12	V-gene trimming	TRUE	10	14970660	0.16304347826087	138	9.6796815276365e-10
rs2066325	20717720	G/C	-0.0277330258021863	0.0039755124160385	3.03783610362439e-12	V-gene trimming	TRUE	10	14967405	0.3178391959799	398	9.6796815276365e-10
rs36029106	20717832	T/C	-0.0409785880482086	0.0059040057250916	3.8985522532822e-12	V-gene trimming	TRUE	10	14974275	0.169117647058823	136	9.6796815276365e-10
rs12768894:kgp5109019	20717849	T/C	-0.0857778891853778	0.0123807670405216	4.25874072149359e-12	J-gene trimming	FALSE	10	14974905	0.16304347826087	138	9.6796815276365e-10
rs41298874	20717770	G/A	-0.0857778891853778	0.0123876339103206	4.37588353986842e-12	J-gene trimming	FALSE	10	14970660	0.16304347826087	138	9.6796815276365e-10
rs36029106	20717832	T/C	-0.0753895664016276	0.0109065264470114	4.76739781291735e-12	V-gene trimming	FALSE	10	14974275	0.169117647058823	136	9.6796815276365e-10
rs35714681	20717779	A/G	-0.0864395471449557	0.0125171661662411	4.99634237721191e-12	J-gene trimming	FALSE	10	14971026	0.166666666666667	138	9.6796815276365e-10
rs12775627	20717751	C/A	-0.0754320161927581	0.0109340876825677	5.24459351807698e-12	V-gene trimming	FALSE	10	14969184	0.16304347826087	138	9.6796815276365e-10
rs111267084	20717794	C/T	-0.0864395471449557	0.0125302697262159	5.25697995168552e-12	J-gene trimming	FALSE	10	14971442	0.166666666666667	138	9.6796815276365e-10
rs12775627	20717751	C/A	-0.0416653104697633	0.00607769255700873	7.10889536940806e-12	V-gene trimming	TRUE	10	14969184	0.16304347826087	138	9.6796815276365e-10
rs71485534	20717789	A/G	-0.0412216389199661	0.00606221618890478	1.04790727633594e-11	V-gene trimming	TRUE	10	14971328	0.166666666666667	138	9.6796815276365e-10
rs12768894:kgp5109019	20717849	T/C	-0.0754320161927581	0.0111418162167416	1.28629062650688e-11	V-gene trimming	FALSE	10	14974905	0.16304347826087	138	9.6796815276365e-10
rs35461657	20717803	T/C	-0.0412216389199661	0.00609500252564332	1.34989267678832e-11	V-gene trimming	TRUE	10	14972140	0.166666666666667	138	9.6796815276365e-10
rs60386788:kgp6699500	20717759	G/A	-0.0418155447447495	0.00623065747442445	1.92954670960682e-11	V-gene trimming	TRUE	10	14969621	0.159420289855073	138	9.6796815276365e-10
rs66691679	20717799	TA/T	-0.0864395471449557	0.0129224932335875	2.24583156726161e-11	J-gene trimming	FALSE	10	14971920	0.166666666666667	138	9.6796815276365e-10
rs66691679	20717799	TA/T	-0.0412216389199661	0.00616471106882753	2.2824258408178e-11	V-gene trimming	TRUE	10	14971920	0.166666666666667	138	9.6796815276365e-10
rs41298874	20717770	G/A	-0.0754320161927581	0.0113369549181517	2.85931660193963e-11	V-gene trimming	FALSE	10	14970660	0.16304347826087	138	9.6796815276365e-10
rs35461657	20717803	T/C	-0.0864395471449557	0.01306696775151	3.71252878471392e-11	J-gene trimming	FALSE	10	14972140	0.166666666666667	138	9.6796815276365e-10
rs35800877	20717808	G/A	-0.0733068586765169	0.0111232856455144	4.3865459802248e-11	V-gene trimming	FALSE	10	14972450	0.16304347826087	138	9.6796815276365e-10
rs35461657	20717803	T/C	-0.0743351593060958	0.0113798138919336	6.48128477824585e-11	V-gene trimming	FALSE	10	14972140	0.166666666666667	138	9.6796815276365e-10
rs35927251	20717848	G/A	-0.0855266446184184	0.0131663192380046	8.2557152802773e-11	J-gene trimming	FALSE	10	14974843	0.167883211678832	137	9.6796815276365e-10
rs12768894:kgp5109019	20717849	T/C	-0.0416653104697633	0.00644390099303836	1.00729594108597e-10	V-gene trimming	TRUE	10	14974905	0.16304347826087	138	9.6796815276365e-10
rs35927251	20717848	G/A	-0.0741896656291971	0.0116224626933479	1.73311949962877e-10	V-gene trimming	FALSE	10	14974843	0.167883211678832	137	9.6796815276365e-10
rs7924049	20717835	G/C	-0.0649886943904426	0.0101913598652753	1.8077646911331e-10	J-gene trimming	TRUE	10	14974407	0.209923664122137	131	9.6796815276365e-10
rs35225035	20717786	G/A	-0.0416653104697633	0.00656206860897514	2.16132333125033e-10	V-gene trimming	TRUE	10	14971298	0.16304347826087	138	9.6796815276365e-10
rs71485534	20717789	A/G	-0.0743351593060958	0.0117337231058548	2.37075963907977e-10	V-gene trimming	FALSE	10	14971328	0.166666666666667	138	9.6796815276365e-10
rs35225035	20717786	G/A	-0.0857778891853778	0.0135796757114374	2.67315569055742e-10	J-gene trimming	FALSE	10	14971298	0.16304347826087	138	9.6796815276365e-10
rs1977818	20717739	C/T	-0.0754320161927581	0.011981578869264	3.06083216496036e-10	V-gene trimming	FALSE	10	14968601	0.16304347826087	138	9.6796815276365e-10
rs1578643	20717562	G/A	-0.0425285267285858	0.00676671773161734	3.27945462486422e-10	V-gene trimming	FALSE	10	14956515	0.263707571801567	383	9.6796815276365e-10
rs1977818	20717739	C/T	-0.0857778891853778	0.0136747948496689	3.54839617798424e-10	J-gene trimming	FALSE	10	14968601	0.16304347826087	138	9.6796815276365e-10
rs1977818	20717739	C/T	-0.0416653104697633	0.00667533372446655	4.32890300849028e-10	V-gene trimming	TRUE	10	14968601	0.16304347826087	138	9.6796815276365e-10
rs35800877	20717808	G/A	-0.0861472798992572	0.0138994030265639	5.72170332694406e-10	J-gene trimming	FALSE	10	14972450	0.16304347826087	138	9.6796815276365e-10
rs35800877	20717808	G/A	-0.040747470054373	0.00660471080569447	6.8525515409884e-10	V-gene trimming	TRUE	10	14972450	0.16304347826087	138	9.6796815276365e-10
