# Supplementary material for: Combining genotypes and T cell receptor distributions to infer genetic loci determining V(D)J recombination probabilities
Source: eLife. 2022 Mar 22;11:e73475. doi: 10.7554/eLife.73475 (PMC8940181; doi:10.7554/eLife.73475)
Supplement: Figure 4—source data 2. — A conditional analysis was performed (as described in Materials and methods) to identify these independent signals. [file elife-73475-fig4-data2.txt]

rsid	snpid	chr	hg19_pos	pvalue	conditional_snps	conditional_snp_1_pvalue
rs7078277	20717772	10	14970715	3.18456947291804e-37
rs114737110	20717871	10	14976727	1.48170469531542e-06	20717772	5.40421388955216e-09
