# Supplementary material for: Combining genotypes and T cell receptor distributions to infer genetic loci determining V(D)J recombination probabilities
Source: eLife. 2022 Mar 22;11:e73475. doi: 10.7554/eLife.73475 (PMC8940181; doi:10.7554/eLife.73475)
Supplement: Figure 5—source data 1. — The model type and Bonferroni-corrected p-value significance threshold used to identify these significant associations are described in Table 2. [file elife-73475-fig5-data1.txt]

rsid	snpid	allele	effect_size	standard_error	pvalue	phenotype	productive	chr	hg19_pos	maf	subject_count	significance_cutoff
rs2273892:kgp2049796	21723394	G/T	0.168514597439908	0.0260995332360559	3.2208231445156e-10	D-J-gene junction N-insertions	FALSE	10	98080232	0.0694444444444444	396	1.9359363055273e-09
rs12569756	21723415	G/C	0.166094908718702	0.0259336985475539	4.3873189930835e-10	D-J-gene junction N-insertions	FALSE	10	98081531	0.071969696969697	396	1.9359363055273e-09
rs12569756	21723415	G/C	0.178899694690725	0.0287130215581598	1.21655208141157e-09	V-D-gene junction N-insertions	FALSE	10	98081531	0.071969696969697	396	1.9359363055273e-09
