# Supplementary material for: Combining genotypes and T cell receptor distributions to infer genetic loci determining V(D)J recombination probabilities
Source: eLife. 2022 Mar 22;11:e73475. doi: 10.7554/eLife.73475 (PMC8940181; doi:10.7554/eLife.73475)
Supplement: Figure 5—source data 2. [file elife-73475-fig5-data2.txt]

rsid	snpid	allele	effect_size	standard_error	pvalue	phenotype	productive	chr	hg19_pos	maf	subject_count	significance_cutoff
rs2273892:kgp2049796	21723394	G/T	0.168514597439908	0.0260995332360559	3.2208231445156e-10	D-J-gene junction N-insertions	FALSE	10	98080232	0.0694444444444444	396	1.27942681678608e-05
rs12569756	21723415	G/C	0.166094908718702	0.0259336985475539	4.3873189930835e-10	D-J-gene junction N-insertions	FALSE	10	98081531	0.071969696969697	396	1.27942681678608e-05
rs12569756	21723415	G/C	0.178899694690725	0.0287130215581598	1.21655208141157e-09	V-D-gene junction N-insertions	FALSE	10	98081531	0.071969696969697	396	1.27942681678608e-05
rs2273892:kgp2049796	21723394	G/T	0.177331068188319	0.0288792007831929	2.04634219402979e-09	V-D-gene junction N-insertions	FALSE	10	98080232	0.0694444444444444	396	1.27942681678608e-05
rs17111536	21722699	T/C	0.162467148675572	0.026883413228865	3.54307742426874e-09	V-D-gene junction N-insertions	FALSE	10	98019690	0.0816582914572864	398	1.27942681678608e-05
rs17111536	21722699	T/C	0.140720845257104	0.0244645238116569	1.7899419880103e-08	D-J-gene junction N-insertions	FALSE	10	98019690	0.0816582914572864	398	1.27942681678608e-05
rs3789939:kgp5465361	21723385	C/T	0.142541743113006	0.0250807002439215	2.60726040210239e-08	D-J-gene junction N-insertions	FALSE	10	98079380	0.0782828282828283	396	1.27942681678608e-05
rs7074775	21723391	T/C	0.142541743113006	0.0250807002439215	2.60726040210239e-08	D-J-gene junction N-insertions	FALSE	10	98079959	0.0782828282828283	396	1.27942681678608e-05
rs2146385	21723280	C/T	0.158268672899196	0.0279895956934899	3.03438252175021e-08	V-D-gene junction N-insertions	FALSE	10	98070849	0.0741206030150754	398	1.27942681678608e-05
rs72640001	21722861	T/A	0.155971430271858	0.0276766731574939	3.36163715475666e-08	V-D-gene junction N-insertions	FALSE	10	98033839	0.0766331658291457	398	1.27942681678608e-05
rs12569756	21723415	G/C	0.0968387077492994	0.0171870775498137	3.40893929559819e-08	V-D-gene junction N-insertions	TRUE	10	98081531	0.071969696969697	396	1.27942681678608e-05
rs12414495	21722682	C/G	0.155932512747469	0.0278435266622531	4.05757164830715e-08	V-D-gene junction N-insertions	FALSE	10	98018578	0.0753768844221106	398	1.27942681678608e-05
rs12414529	21722686	C/T	0.155932512747469	0.0278435266622531	4.05757164830715e-08	V-D-gene junction N-insertions	FALSE	10	98018815	0.0753768844221106	398	1.27942681678608e-05
rs12411820	21722688	A/G	0.155932512747469	0.0278435266622531	4.05757164830715e-08	V-D-gene junction N-insertions	FALSE	10	98018866	0.0753768844221106	398	1.27942681678608e-05
rs72637514	21722720	A/T	0.155932512747469	0.0278435266622531	4.05757164830715e-08	V-D-gene junction N-insertions	FALSE	10	98021521	0.0753768844221106	398	1.27942681678608e-05
rs72637515	21722724	A/G	0.155932512747469	0.0278435266622531	4.05757164830715e-08	V-D-gene junction N-insertions	FALSE	10	98021713	0.0753768844221106	398	1.27942681678608e-05
rs17111540:kgp8494318	21722728	A/G	0.155932512747469	0.0278435266622531	4.05757164830715e-08	V-D-gene junction N-insertions	FALSE	10	98022113	0.0753768844221106	398	1.27942681678608e-05
rs368790520	21722747	AG/A	0.155932512747469	0.0278435266622531	4.05757164830715e-08	V-D-gene junction N-insertions	FALSE	10	98023308	0.0753768844221106	398	1.27942681678608e-05
rs2146385	21723280	C/T	0.142117542326609	0.0253870987610192	4.10751234899038e-08	D-J-gene junction N-insertions	FALSE	10	98070849	0.0741206030150754	398	1.27942681678608e-05
rs72640001	21722861	T/A	0.138977701781609	0.0251185666555742	5.8055341551631e-08	D-J-gene junction N-insertions	FALSE	10	98033839	0.0766331658291457	398	1.27942681678608e-05
rs12569756	21723415	G/C	0.072885879830498	0.0131944947630387	6.13124508186668e-08	D-J-gene junction N-insertions	TRUE	10	98081531	0.071969696969697	396	1.27942681678608e-05
rs11188710	21723375	G/A	-0.135020313059559	0.0246870014870097	8.14713970902893e-08	D-J-gene junction N-insertions	FALSE	10	98078001	0.0873417721518987	395	1.27942681678608e-05
rs12414495	21722682	C/G	0.138239144864186	0.0252795165711857	8.14857061852448e-08	D-J-gene junction N-insertions	FALSE	10	98018578	0.0753768844221106	398	1.27942681678608e-05
rs12414529	21722686	C/T	0.138239144864186	0.0252795165711857	8.14857061852448e-08	D-J-gene junction N-insertions	FALSE	10	98018815	0.0753768844221106	398	1.27942681678608e-05
rs12411820	21722688	A/G	0.138239144864186	0.0252795165711857	8.14857061852448e-08	D-J-gene junction N-insertions	FALSE	10	98018866	0.0753768844221106	398	1.27942681678608e-05
rs72637514	21722720	A/T	0.138239144864186	0.0252795165711857	8.14857061852448e-08	D-J-gene junction N-insertions	FALSE	10	98021521	0.0753768844221106	398	1.27942681678608e-05
rs72637515	21722724	A/G	0.138239144864186	0.0252795165711857	8.14857061852448e-08	D-J-gene junction N-insertions	FALSE	10	98021713	0.0753768844221106	398	1.27942681678608e-05
rs17111540:kgp8494318	21722728	A/G	0.138239144864186	0.0252795165711857	8.14857061852448e-08	D-J-gene junction N-insertions	FALSE	10	98022113	0.0753768844221106	398	1.27942681678608e-05
rs368790520	21722747	AG/A	0.138239144864186	0.0252795165711857	8.14857061852448e-08	D-J-gene junction N-insertions	FALSE	10	98023308	0.0753768844221106	398	1.27942681678608e-05
rs10786276	21723372	A/G	-0.135337710371786	0.0247685323995835	8.37135128297962e-08	D-J-gene junction N-insertions	FALSE	10	98077526	0.0860759493670886	395	1.27942681678608e-05
rs734225	21723366	C/T	-0.12924553531524	0.023782516766766	9.79889419346291e-08	D-J-gene junction N-insertions	FALSE	10	98077114	0.0877862595419847	393	1.27942681678608e-05
rs3762093	21722566	G/A	0.152965500983845	0.0285835902670648	1.497097178871e-07	V-D-gene junction N-insertions	FALSE	10	98010908	0.075566750629723	397	1.27942681678608e-05
rs2273892:kgp2049796	21723394	G/T	0.0711890578690944	0.0133093841472277	1.5264319899754e-07	D-J-gene junction N-insertions	TRUE	10	98080232	0.0694444444444444	396	1.27942681678608e-05
rs941996	21723369	G/A	-0.127207033795384	0.0238583443300681	1.66138762981166e-07	D-J-gene junction N-insertions	FALSE	10	98077230	0.0886075949367089	395	1.27942681678608e-05
rs28384391	21723833	C/G	0.13061420950357	0.0246005964528138	1.86300220061809e-07	D-J-gene junction N-insertions	FALSE	10	98119277	0.0810126582278481	395	1.27942681678608e-05
rs12570008	21723838	A/T	0.13061420950357	0.0246005964528138	1.86300220061809e-07	D-J-gene junction N-insertions	FALSE	10	98119681	0.0810126582278481	395	1.27942681678608e-05
rs3762093	21722566	G/A	0.137415143852359	0.0259236308863187	1.94187992245453e-07	D-J-gene junction N-insertions	FALSE	10	98010908	0.075566750629723	397	1.27942681678608e-05
rs734226:kgp9776821	21723367	C/T	-0.126872746512964	0.0239519817129403	1.98508172071229e-07	D-J-gene junction N-insertions	FALSE	10	98077162	0.0873417721518987	395	1.27942681678608e-05
rs2273892:kgp2049796	21723394	G/T	0.0916320366697398	0.0173448901338888	2.13761962879428e-07	V-D-gene junction N-insertions	TRUE	10	98080232	0.0694444444444444	396	1.27942681678608e-05
rs17111736	21723744	A/G	0.132073125905974	0.0250384674011409	2.21375778064018e-07	D-J-gene junction N-insertions	FALSE	10	98111569	0.0791457286432161	398	1.27942681678608e-05
rs17111536	21722699	T/C	0.0844486193511125	0.0160691509599093	2.45322748360924e-07	V-D-gene junction N-insertions	TRUE	10	98019690	0.0816582914572864	398	1.27942681678608e-05
rs12412600	21723593	T/C	0.130463785777076	0.0248432673004092	2.49224501681467e-07	D-J-gene junction N-insertions	FALSE	10	98099589	0.0804020100502513	398	1.27942681678608e-05
rs12411642	21723619	G/A	0.130463785777076	0.0248432673004092	2.49224501681467e-07	D-J-gene junction N-insertions	FALSE	10	98101460	0.0804020100502513	398	1.27942681678608e-05
rs12242936	21723641	T/G	0.130463785777076	0.0248432673004092	2.49224501681467e-07	D-J-gene junction N-insertions	FALSE	10	98103376	0.0804020100502513	398	1.27942681678608e-05
rs79621687	21723675	G/A	0.130463785777076	0.0248432673004092	2.49224501681467e-07	D-J-gene junction N-insertions	FALSE	10	98106609	0.0804020100502513	398	1.27942681678608e-05
rs78898370	21723679	T/C	0.130463785777076	0.0248432673004092	2.49224501681467e-07	D-J-gene junction N-insertions	FALSE	10	98106932	0.0804020100502513	398	1.27942681678608e-05
rs74232122	21723693	T/C	0.130463785777076	0.0248432673004092	2.49224501681467e-07	D-J-gene junction N-insertions	FALSE	10	98107749	0.0804020100502513	398	1.27942681678608e-05
rs78860361	21723695	A/C	0.130463785777076	0.0248432673004092	2.49224501681467e-07	D-J-gene junction N-insertions	FALSE	10	98107935	0.0804020100502513	398	1.27942681678608e-05
rs12413089	21723730	C/T	0.130463785777076	0.0248432673004092	2.49224501681467e-07	D-J-gene junction N-insertions	FALSE	10	98110393	0.0804020100502513	398	1.27942681678608e-05
rs11188731	21723772	A/G	0.130463785777076	0.0248432673004092	2.49224501681467e-07	D-J-gene junction N-insertions	FALSE	10	98113563	0.0804020100502513	398	1.27942681678608e-05
rs77193503	21723795	C/T	0.130463785777076	0.0248432673004092	2.49224501681467e-07	D-J-gene junction N-insertions	FALSE	10	98115685	0.0804020100502513	398	1.27942681678608e-05
rs72637516	21722788	C/T	0.144474449588234	0.0279201387458127	3.67638836515889e-07	V-D-gene junction N-insertions	FALSE	10	98026522	0.0743073047858942	397	1.27942681678608e-05
rs3789933	21722633	G/A	0.12918278589149	0.0250999097458704	4.22468339777476e-07	D-J-gene junction N-insertions	FALSE	10	98015007	0.0881612090680101	397	1.27942681678608e-05
rs72640001	21722861	T/A	0.0847867799033993	0.0164812393085153	4.28333071611857e-07	V-D-gene junction N-insertions	TRUE	10	98033839	0.0766331658291457	398	1.27942681678608e-05
rs72637516	21722788	C/T	0.130715229497887	0.0254676343460152	4.53298176018149e-07	D-J-gene junction N-insertions	FALSE	10	98026522	0.0743073047858942	397	1.27942681678608e-05
rs3789933	21722633	G/A	0.141989872728917	0.0276844666885916	4.61804140060768e-07	V-D-gene junction N-insertions	FALSE	10	98015007	0.0881612090680101	397	1.27942681678608e-05
rs3789939:kgp5465361	21723385	C/T	0.14254346004417	0.0278710949419913	4.96803643030076e-07	V-D-gene junction N-insertions	FALSE	10	98079380	0.0782828282828283	396	1.27942681678608e-05
rs7074775	21723391	T/C	0.14254346004417	0.0278710949419913	4.96803643030076e-07	V-D-gene junction N-insertions	FALSE	10	98079959	0.0782828282828283	396	1.27942681678608e-05
rs2146385	21723280	C/T	0.0853113956481125	0.016684362042624	5.00158803413314e-07	V-D-gene junction N-insertions	TRUE	10	98070849	0.0741206030150754	398	1.27942681678608e-05
rs11188710	21723375	G/A	-0.139496090470681	0.0273633807253518	5.39646979406767e-07	V-D-gene junction N-insertions	FALSE	10	98078001	0.0873417721518987	395	1.27942681678608e-05
rs12414495	21722682	C/G	0.0837679489162172	0.0165941359276015	6.89939461644958e-07	V-D-gene junction N-insertions	TRUE	10	98018578	0.0753768844221106	398	1.27942681678608e-05
rs12414529	21722686	C/T	0.0837679489162172	0.0165941359276015	6.89939461644958e-07	V-D-gene junction N-insertions	TRUE	10	98018815	0.0753768844221106	398	1.27942681678608e-05
rs12411820	21722688	A/G	0.0837679489162172	0.0165941359276015	6.89939461644958e-07	V-D-gene junction N-insertions	TRUE	10	98018866	0.0753768844221106	398	1.27942681678608e-05
rs72637514	21722720	A/T	0.0837679489162172	0.0165941359276015	6.89939461644958e-07	V-D-gene junction N-insertions	TRUE	10	98021521	0.0753768844221106	398	1.27942681678608e-05
rs72637515	21722724	A/G	0.0837679489162172	0.0165941359276015	6.89939461644958e-07	V-D-gene junction N-insertions	TRUE	10	98021713	0.0753768844221106	398	1.27942681678608e-05
rs17111540:kgp8494318	21722728	A/G	0.0837679489162172	0.0165941359276015	6.89939461644958e-07	V-D-gene junction N-insertions	TRUE	10	98022113	0.0753768844221106	398	1.27942681678608e-05
rs368790520	21722747	AG/A	0.0837679489162172	0.0165941359276015	6.89939461644958e-07	V-D-gene junction N-insertions	TRUE	10	98023308	0.0753768844221106	398	1.27942681678608e-05
rs10786276	21723372	A/G	-0.138377777101969	0.0274725308725106	7.28510078181789e-07	V-D-gene junction N-insertions	FALSE	10	98077526	0.0860759493670886	395	1.27942681678608e-05
rs78636533	21723254	A/G	0.132447704269536	0.0262996441926589	7.33923551388877e-07	D-J-gene junction N-insertions	FALSE	10	98068735	0.0573979591836735	392	1.27942681678608e-05
rs734225	21723366	C/T	-0.133060685205805	0.0264695985435754	7.66795216352108e-07	V-D-gene junction N-insertions	FALSE	10	98077114	0.0877862595419847	393	1.27942681678608e-05
rs28384391	21723833	C/G	0.136697705891599	0.0272087178815624	7.76018127590038e-07	V-D-gene junction N-insertions	FALSE	10	98119277	0.0810126582278481	395	1.27942681678608e-05
rs12570008	21723838	A/T	0.136697705891599	0.0272087178815624	7.76018127590038e-07	V-D-gene junction N-insertions	FALSE	10	98119681	0.0810126582278481	395	1.27942681678608e-05
rs12258764	21723209	G/A	0.0803520516886114	0.0161147902890746	9.32075094330536e-07	V-D-gene junction N-insertions	FALSE	10	98064808	0.215909090909091	396	1.27942681678608e-05
rs28384391	21723833	C/G	0.0804678486787608	0.0161393488886142	9.37843558044339e-07	V-D-gene junction N-insertions	TRUE	10	98119277	0.0810126582278481	395	1.27942681678608e-05
rs12570008	21723838	A/T	0.0804678486787608	0.0161393488886142	9.37843558044339e-07	V-D-gene junction N-insertions	TRUE	10	98119681	0.0810126582278481	395	1.27942681678608e-05
rs941996	21723369	G/A	-0.131675386420176	0.0264354242101071	9.56947274152987e-07	V-D-gene junction N-insertions	FALSE	10	98077230	0.0886075949367089	395	1.27942681678608e-05
rs734226:kgp9776821	21723367	C/T	-0.131438145776901	0.026536266293786	1.09524163925177e-06	V-D-gene junction N-insertions	FALSE	10	98077162	0.0873417721518987	395	1.27942681678608e-05
rs7919557	21722523	T/G	-0.132406679089566	0.026811858044417	1.17393774654959e-06	V-D-gene junction N-insertions	FALSE	10	98007326	0.0818639798488665	397	1.27942681678608e-05
rs2146387	21723088	A/G	0.0788824990855536	0.015980623992331	1.18545115030646e-06	V-D-gene junction N-insertions	FALSE	10	98057054	0.218592964824121	398	1.27942681678608e-05
rs7089451	21723096	A/G	0.0788824990855536	0.015980623992331	1.18545115030646e-06	V-D-gene junction N-insertions	FALSE	10	98057438	0.218592964824121	398	1.27942681678608e-05
rs28384391	21723833	C/G	0.0608663371312997	0.0123777791716092	1.30508805626511e-06	D-J-gene junction N-insertions	TRUE	10	98119277	0.0810126582278481	395	1.27942681678608e-05
rs12570008	21723838	A/T	0.0608663371312997	0.0123777791716092	1.30508805626511e-06	D-J-gene junction N-insertions	TRUE	10	98119681	0.0810126582278481	395	1.27942681678608e-05
rs3762093	21722566	G/A	0.0835419221539717	0.017026926563898	1.37262663015889e-06	V-D-gene junction N-insertions	TRUE	10	98010908	0.075566750629723	397	1.27942681678608e-05
rs7919557	21722523	T/G	-0.119590478158807	0.0244055519745393	1.41076052325036e-06	D-J-gene junction N-insertions	FALSE	10	98007326	0.0818639798488665	397	1.27942681678608e-05
rs78636533	21723254	A/G	0.142360442953848	0.0291612029590906	1.54719517892337e-06	V-D-gene junction N-insertions	FALSE	10	98068735	0.0573979591836735	392	1.27942681678608e-05
rs3789929	21722494	A/G	0.108793213396313	0.0223002565502371	1.57160929503457e-06	D-J-gene junction N-insertions	FALSE	10	98004697	0.0892857142857143	392	1.27942681678608e-05
rs12412600	21723593	T/C	0.134190339852119	0.0275380650308125	1.605406064262e-06	V-D-gene junction N-insertions	FALSE	10	98099589	0.0804020100502513	398	1.27942681678608e-05
rs12411642	21723619	G/A	0.134190339852119	0.0275380650308125	1.605406064262e-06	V-D-gene junction N-insertions	FALSE	10	98101460	0.0804020100502513	398	1.27942681678608e-05
rs12242936	21723641	T/G	0.134190339852119	0.0275380650308125	1.605406064262e-06	V-D-gene junction N-insertions	FALSE	10	98103376	0.0804020100502513	398	1.27942681678608e-05
rs79621687	21723675	G/A	0.134190339852119	0.0275380650308125	1.605406064262e-06	V-D-gene junction N-insertions	FALSE	10	98106609	0.0804020100502513	398	1.27942681678608e-05
rs78898370	21723679	T/C	0.134190339852119	0.0275380650308125	1.605406064262e-06	V-D-gene junction N-insertions	FALSE	10	98106932	0.0804020100502513	398	1.27942681678608e-05
rs74232122	21723693	T/C	0.134190339852119	0.0275380650308125	1.605406064262e-06	V-D-gene junction N-insertions	FALSE	10	98107749	0.0804020100502513	398	1.27942681678608e-05
rs78860361	21723695	A/C	0.134190339852119	0.0275380650308125	1.605406064262e-06	V-D-gene junction N-insertions	FALSE	10	98107935	0.0804020100502513	398	1.27942681678608e-05
rs12413089	21723730	C/T	0.134190339852119	0.0275380650308125	1.605406064262e-06	V-D-gene junction N-insertions	FALSE	10	98110393	0.0804020100502513	398	1.27942681678608e-05
rs11188731	21723772	A/G	0.134190339852119	0.0275380650308125	1.605406064262e-06	V-D-gene junction N-insertions	FALSE	10	98113563	0.0804020100502513	398	1.27942681678608e-05
rs77193503	21723795	C/T	0.134190339852119	0.0275380650308125	1.605406064262e-06	V-D-gene junction N-insertions	FALSE	10	98115685	0.0804020100502513	398	1.27942681678608e-05
rs77331536	21722512	A/C	0.118702003244125	0.0243775305281869	1.63461212102919e-06	D-J-gene junction N-insertions	FALSE	10	98006345	0.0806045340050378	397	1.27942681678608e-05
rs75614458	21722513	A/C	0.118702003244125	0.0243775305281869	1.63461212102919e-06	D-J-gene junction N-insertions	FALSE	10	98006346	0.0806045340050378	397	1.27942681678608e-05
rs12412600	21723593	T/C	0.0791150146523447	0.0162902289919273	1.74000146937681e-06	V-D-gene junction N-insertions	TRUE	10	98099589	0.0804020100502513	398	1.27942681678608e-05
rs12411642	21723619	G/A	0.0791150146523447	0.0162902289919273	1.74000146937681e-06	V-D-gene junction N-insertions	TRUE	10	98101460	0.0804020100502513	398	1.27942681678608e-05
rs12242936	21723641	T/G	0.0791150146523447	0.0162902289919273	1.74000146937681e-06	V-D-gene junction N-insertions	TRUE	10	98103376	0.0804020100502513	398	1.27942681678608e-05
rs79621687	21723675	G/A	0.0791150146523447	0.0162902289919273	1.74000146937681e-06	V-D-gene junction N-insertions	TRUE	10	98106609	0.0804020100502513	398	1.27942681678608e-05
rs78898370	21723679	T/C	0.0791150146523447	0.0162902289919273	1.74000146937681e-06	V-D-gene junction N-insertions	TRUE	10	98106932	0.0804020100502513	398	1.27942681678608e-05
rs74232122	21723693	T/C	0.0791150146523447	0.0162902289919273	1.74000146937681e-06	V-D-gene junction N-insertions	TRUE	10	98107749	0.0804020100502513	398	1.27942681678608e-05
rs78860361	21723695	A/C	0.0791150146523447	0.0162902289919273	1.74000146937681e-06	V-D-gene junction N-insertions	TRUE	10	98107935	0.0804020100502513	398	1.27942681678608e-05
rs12413089	21723730	C/T	0.0791150146523447	0.0162902289919273	1.74000146937681e-06	V-D-gene junction N-insertions	TRUE	10	98110393	0.0804020100502513	398	1.27942681678608e-05
rs11188731	21723772	A/G	0.0791150146523447	0.0162902289919273	1.74000146937681e-06	V-D-gene junction N-insertions	TRUE	10	98113563	0.0804020100502513	398	1.27942681678608e-05
rs77193503	21723795	C/T	0.0791150146523447	0.0162902289919273	1.74000146937681e-06	V-D-gene junction N-insertions	TRUE	10	98115685	0.0804020100502513	398	1.27942681678608e-05
rs12257639	21723002	G/A	0.118997138195781	0.0245211406843171	1.76803703646087e-06	D-J-gene junction N-insertions	FALSE	10	98048614	0.0843828715365239	397	1.27942681678608e-05
rs10509707	21723009	C/T	0.118997138195781	0.0245211406843171	1.76803703646087e-06	D-J-gene junction N-insertions	FALSE	10	98049204	0.0843828715365239	397	1.27942681678608e-05
rs7905402	21723017	G/A	0.118997138195781	0.0245211406843171	1.76803703646087e-06	D-J-gene junction N-insertions	FALSE	10	98050019	0.0843828715365239	397	1.27942681678608e-05
rs10882768	21723050	T/C	0.118997138195781	0.0245211406843171	1.76803703646087e-06	D-J-gene junction N-insertions	FALSE	10	98053312	0.0843828715365239	397	1.27942681678608e-05
rs11188699	21723052	T/C	0.118997138195781	0.0245211406843171	1.76803703646087e-06	D-J-gene junction N-insertions	FALSE	10	98053562	0.0843828715365239	397	1.27942681678608e-05
rs3789929	21722494	A/G	0.11934618529713	0.024618944250975	1.8199184363144e-06	V-D-gene junction N-insertions	FALSE	10	98004697	0.0892857142857143	392	1.27942681678608e-05
rs77331536	21722512	A/C	0.12974913014728	0.0268023089838868	1.87057597353712e-06	V-D-gene junction N-insertions	FALSE	10	98006345	0.0806045340050378	397	1.27942681678608e-05
rs75614458	21722513	A/C	0.12974913014728	0.0268023089838868	1.87057597353712e-06	V-D-gene junction N-insertions	FALSE	10	98006346	0.0806045340050378	397	1.27942681678608e-05
rs17111736	21723744	A/G	0.134074769898169	0.0277777627159436	1.99967117316464e-06	V-D-gene junction N-insertions	FALSE	10	98111569	0.0791457286432161	398	1.27942681678608e-05
rs12412600	21723593	T/C	0.0601801097244678	0.0124892426399224	2.08382390466889e-06	D-J-gene junction N-insertions	TRUE	10	98099589	0.0804020100502513	398	1.27942681678608e-05
rs12411642	21723619	G/A	0.0601801097244678	0.0124892426399224	2.08382390466889e-06	D-J-gene junction N-insertions	TRUE	10	98101460	0.0804020100502513	398	1.27942681678608e-05
rs12242936	21723641	T/G	0.0601801097244678	0.0124892426399224	2.08382390466889e-06	D-J-gene junction N-insertions	TRUE	10	98103376	0.0804020100502513	398	1.27942681678608e-05
rs79621687	21723675	G/A	0.0601801097244678	0.0124892426399224	2.08382390466889e-06	D-J-gene junction N-insertions	TRUE	10	98106609	0.0804020100502513	398	1.27942681678608e-05
rs78898370	21723679	T/C	0.0601801097244678	0.0124892426399224	2.08382390466889e-06	D-J-gene junction N-insertions	TRUE	10	98106932	0.0804020100502513	398	1.27942681678608e-05
rs74232122	21723693	T/C	0.0601801097244678	0.0124892426399224	2.08382390466889e-06	D-J-gene junction N-insertions	TRUE	10	98107749	0.0804020100502513	398	1.27942681678608e-05
rs78860361	21723695	A/C	0.0601801097244678	0.0124892426399224	2.08382390466889e-06	D-J-gene junction N-insertions	TRUE	10	98107935	0.0804020100502513	398	1.27942681678608e-05
rs12413089	21723730	C/T	0.0601801097244678	0.0124892426399224	2.08382390466889e-06	D-J-gene junction N-insertions	TRUE	10	98110393	0.0804020100502513	398	1.27942681678608e-05
rs11188731	21723772	A/G	0.0601801097244678	0.0124892426399224	2.08382390466889e-06	D-J-gene junction N-insertions	TRUE	10	98113563	0.0804020100502513	398	1.27942681678608e-05
rs77193503	21723795	C/T	0.0601801097244678	0.0124892426399224	2.08382390466889e-06	D-J-gene junction N-insertions	TRUE	10	98115685	0.0804020100502513	398	1.27942681678608e-05
rs57519557:kgp1872579	21722580	T/C	0.117227100406967	0.024336549074487	2.09433703555958e-06	D-J-gene junction N-insertions	FALSE	10	98011719	0.0829145728643216	398	1.27942681678608e-05
rs41291614	21723142	A/C	0.118251752549373	0.0245905109887124	2.17773997615269e-06	D-J-gene junction N-insertions	FALSE	10	98060122	0.0818639798488665	397	1.27942681678608e-05
rs67425977	21723249	A/G	0.118251752549373	0.0245905109887124	2.17773997615269e-06	D-J-gene junction N-insertions	FALSE	10	98068381	0.0818639798488665	397	1.27942681678608e-05
rs7078316	21723117	T/C	0.117814184152676	0.0245085093284957	2.19397947782984e-06	D-J-gene junction N-insertions	FALSE	10	98058369	0.0829145728643216	398	1.27942681678608e-05
rs7091809	21722915	A/T	0.126192537817504	0.0263297654779832	2.34694270678889e-06	V-D-gene junction N-insertions	FALSE	10	98039844	0.0942211055276382	398	1.27942681678608e-05
rs17111536	21722699	T/C	0.0593173367781013	0.0123846058251829	2.38854415083738e-06	D-J-gene junction N-insertions	TRUE	10	98019690	0.0816582914572864	398	1.27942681678608e-05
rs10882767	21722888	G/A	0.11556065937349	0.0242774885616887	2.737282153671e-06	D-J-gene junction N-insertions	FALSE	10	98036343	0.085427135678392	398	1.27942681678608e-05
rs60187384	21722920	T/A	0.11556065937349	0.0242774885616887	2.737282153671e-06	D-J-gene junction N-insertions	FALSE	10	98040137	0.085427135678392	398	1.27942681678608e-05
rs941999	21722937	G/A	0.11556065937349	0.0242774885616887	2.737282153671e-06	D-J-gene junction N-insertions	FALSE	10	98041610	0.085427135678392	398	1.27942681678608e-05
rs11297455	21722945	TC/T	0.11556065937349	0.0242774885616887	2.737282153671e-06	D-J-gene junction N-insertions	FALSE	10	98042190	0.085427135678392	398	1.27942681678608e-05
rs7922788:kgp4879463	21722978	G/T	0.11556065937349	0.0242774885616887	2.737282153671e-06	D-J-gene junction N-insertions	FALSE	10	98046586	0.085427135678392	398	1.27942681678608e-05
rs72640001	21722861	T/A	0.0602853528724136	0.0126902425068931	2.86855344828293e-06	D-J-gene junction N-insertions	TRUE	10	98033839	0.0766331658291457	398	1.27942681678608e-05
rs11188722	21723592	G/A	0.0780054301280946	0.0164642333215883	3.03527875307966e-06	V-D-gene junction N-insertions	FALSE	10	98099578	0.199748743718593	398	1.27942681678608e-05
rs1923706	21723606	A/T	0.0780054301280946	0.0164642333215883	3.03527875307966e-06	V-D-gene junction N-insertions	FALSE	10	98100480	0.199748743718593	398	1.27942681678608e-05
rs10882775	21723615	T/C	0.0780054301280946	0.0164642333215883	3.03527875307966e-06	V-D-gene junction N-insertions	FALSE	10	98101357	0.199748743718593	398	1.27942681678608e-05
rs2861574	21723636	G/C	0.0780054301280946	0.0164642333215883	3.03527875307966e-06	V-D-gene junction N-insertions	FALSE	10	98102782	0.199748743718593	398	1.27942681678608e-05
rs10218881:kgp11697295	21723643	T/G	0.0780054301280946	0.0164642333215883	3.03527875307966e-06	V-D-gene junction N-insertions	FALSE	10	98103533	0.199748743718593	398	1.27942681678608e-05
rs11188724	21723654	C/T	0.0780054301280946	0.0164642333215883	3.03527875307966e-06	V-D-gene junction N-insertions	FALSE	10	98104703	0.199748743718593	398	1.27942681678608e-05
rs11188725:kgp2003877	21723657	G/A	0.0780054301280946	0.0164642333215883	3.03527875307966e-06	V-D-gene junction N-insertions	FALSE	10	98104901	0.199748743718593	398	1.27942681678608e-05
rs3814224	21723665	T/C	0.0780054301280946	0.0164642333215883	3.03527875307966e-06	V-D-gene junction N-insertions	FALSE	10	98105622	0.199748743718593	398	1.27942681678608e-05
rs3841416	21723667	TCTG/T	0.0780054301280946	0.0164642333215883	3.03527875307966e-06	V-D-gene junction N-insertions	FALSE	10	98105673	0.199748743718593	398	1.27942681678608e-05
rs4424609	21723765	A/G	0.0780054301280946	0.0164642333215883	3.03527875307966e-06	V-D-gene junction N-insertions	FALSE	10	98112906	0.199748743718593	398	1.27942681678608e-05
rs2901989	21723767	G/C	0.0780054301280946	0.0164642333215883	3.03527875307966e-06	V-D-gene junction N-insertions	FALSE	10	98113030	0.199748743718593	398	1.27942681678608e-05
rs12572329	21723768	A/G	0.0780054301280946	0.0164642333215883	3.03527875307966e-06	V-D-gene junction N-insertions	FALSE	10	98113272	0.199748743718593	398	1.27942681678608e-05
rs12571241	21723769	T/C	0.0780054301280946	0.0164642333215883	3.03527875307966e-06	V-D-gene junction N-insertions	FALSE	10	98113333	0.199748743718593	398	1.27942681678608e-05
rs57519557:kgp1872579	21722580	T/C	0.127257999512933	0.0268773508373466	3.07952757194979e-06	V-D-gene junction N-insertions	FALSE	10	98011719	0.0829145728643216	398	1.27942681678608e-05
rs10882771	21723345	A/T	-0.0772002993627929	0.0163522645825137	3.29887991804061e-06	V-D-gene junction N-insertions	FALSE	10	98075494	0.211734693877551	392	1.27942681678608e-05
rs7091809	21722915	A/T	0.0734108472237417	0.0155732414080346	3.40182486372484e-06	V-D-gene junction N-insertions	TRUE	10	98039844	0.0942211055276382	398	1.27942681678608e-05
rs3789931	21722620	T/G	0.130887377456701	0.0278091225465421	3.52153086418667e-06	V-D-gene junction N-insertions	FALSE	10	98014266	0.0875634517766497	394	1.27942681678608e-05
rs12414495	21722682	C/G	0.0600519062405272	0.012768952354847	3.5789604559767e-06	D-J-gene junction N-insertions	TRUE	10	98018578	0.0753768844221106	398	1.27942681678608e-05
rs12414529	21722686	C/T	0.0600519062405272	0.012768952354847	3.5789604559767e-06	D-J-gene junction N-insertions	TRUE	10	98018815	0.0753768844221106	398	1.27942681678608e-05
rs12411820	21722688	A/G	0.0600519062405272	0.012768952354847	3.5789604559767e-06	D-J-gene junction N-insertions	TRUE	10	98018866	0.0753768844221106	398	1.27942681678608e-05
rs72637514	21722720	A/T	0.0600519062405272	0.012768952354847	3.5789604559767e-06	D-J-gene junction N-insertions	TRUE	10	98021521	0.0753768844221106	398	1.27942681678608e-05
rs72637515	21722724	A/G	0.0600519062405272	0.012768952354847	3.5789604559767e-06	D-J-gene junction N-insertions	TRUE	10	98021713	0.0753768844221106	398	1.27942681678608e-05
rs17111540:kgp8494318	21722728	A/G	0.0600519062405272	0.012768952354847	3.5789604559767e-06	D-J-gene junction N-insertions	TRUE	10	98022113	0.0753768844221106	398	1.27942681678608e-05
rs368790520	21722747	AG/A	0.0600519062405272	0.012768952354847	3.5789604559767e-06	D-J-gene junction N-insertions	TRUE	10	98023308	0.0753768844221106	398	1.27942681678608e-05
rs3789931	21722620	T/G	0.118528786782914	0.0252079055129396	3.59716142282001e-06	D-J-gene junction N-insertions	FALSE	10	98014266	0.0875634517766497	394	1.27942681678608e-05
rs3789938	21723300	A/G	0.0764489043316983	0.0162687559693799	3.64012690364976e-06	V-D-gene junction N-insertions	FALSE	10	98072541	0.20959595959596	396	1.27942681678608e-05
rs2146385	21723280	C/T	0.0603723647363947	0.012849406684054	3.65444693628455e-06	D-J-gene junction N-insertions	TRUE	10	98070849	0.0741206030150754	398	1.27942681678608e-05
rs7091809	21722915	A/T	0.112091947554167	0.023891379001876	3.76062463086921e-06	D-J-gene junction N-insertions	FALSE	10	98039844	0.0942211055276382	398	1.27942681678608e-05
rs7896766	21722995	C/G	0.122363250061835	0.0261573316730442	4.01396990960428e-06	V-D-gene junction N-insertions	FALSE	10	98048322	0.0921717171717171	396	1.27942681678608e-05
rs17111736	21723744	A/G	0.058995537864575	0.0126144671617783	4.03872026806706e-06	D-J-gene junction N-insertions	TRUE	10	98111569	0.0791457286432161	398	1.27942681678608e-05
rs7069190	21723042	G/A	0.12239968406137	0.026189979408298	4.09369079917996e-06	V-D-gene junction N-insertions	FALSE	10	98052510	0.0919395465994962	397	1.27942681678608e-05
rs2146391	21722989	T/G	0.12252850210037	0.0262225201234146	4.11379379976307e-06	V-D-gene junction N-insertions	FALSE	10	98047990	0.0921717171717171	396	1.27942681678608e-05
rs12572610:kgp8143371	21723148	C/T	0.123971118092436	0.0265267597010784	4.11568327045219e-06	D-J-gene junction N-insertions	FALSE	10	98060675	0.0562659846547314	391	1.27942681678608e-05
rs2146393	21723700	G/A	0.076634911979104	0.0164212614411681	4.2224416894314e-06	V-D-gene junction N-insertions	FALSE	10	98108358	0.201511335012594	397	1.27942681678608e-05
rs11188710	21723375	G/A	-0.0756413681597546	0.0162791835851957	4.65404252497339e-06	V-D-gene junction N-insertions	TRUE	10	98078001	0.0873417721518987	395	1.27942681678608e-05
rs12257639	21723002	G/A	0.125898125541564	0.0271250321694108	4.74534001874701e-06	V-D-gene junction N-insertions	FALSE	10	98048614	0.0843828715365239	397	1.27942681678608e-05
rs10509707	21723009	C/T	0.125898125541564	0.0271250321694108	4.74534001874701e-06	V-D-gene junction N-insertions	FALSE	10	98049204	0.0843828715365239	397	1.27942681678608e-05
rs7905402	21723017	G/A	0.125898125541564	0.0271250321694108	4.74534001874701e-06	V-D-gene junction N-insertions	FALSE	10	98050019	0.0843828715365239	397	1.27942681678608e-05
rs10882768	21723050	T/C	0.125898125541564	0.0271250321694108	4.74534001874701e-06	V-D-gene junction N-insertions	FALSE	10	98053312	0.0843828715365239	397	1.27942681678608e-05
rs11188699	21723052	T/C	0.125898125541564	0.0271250321694108	4.74534001874701e-06	V-D-gene junction N-insertions	FALSE	10	98053562	0.0843828715365239	397	1.27942681678608e-05
rs11188710	21723375	G/A	-0.057749912585042	0.0124666294670012	4.96559033098782e-06	D-J-gene junction N-insertions	TRUE	10	98078001	0.0873417721518987	395	1.27942681678608e-05
rs7919799	21722929	C/T	0.120027896052455	0.0259328520971414	5.03223253387051e-06	V-D-gene junction N-insertions	FALSE	10	98040746	0.092964824120603	398	1.27942681678608e-05
rs2146390	21723024	T/C	0.0748748943777194	0.0161845326136665	5.08443474966454e-06	V-D-gene junction N-insertions	FALSE	10	98050516	0.214105793450882	397	1.27942681678608e-05
rs41291614	21723142	A/C	0.125601677019994	0.0271880853820902	5.23991370040291e-06	V-D-gene junction N-insertions	FALSE	10	98060122	0.0818639798488665	397	1.27942681678608e-05
rs67425977	21723249	A/G	0.125601677019994	0.0271880853820902	5.23991370040291e-06	V-D-gene junction N-insertions	FALSE	10	98068381	0.0818639798488665	397	1.27942681678608e-05
rs3789939:kgp5465361	21723385	C/T	0.0585877539837083	0.012716480477304	5.56463886197087e-06	D-J-gene junction N-insertions	TRUE	10	98079380	0.0782828282828283	396	1.27942681678608e-05
rs7074775	21723391	T/C	0.0585877539837083	0.012716480477304	5.56463886197087e-06	D-J-gene junction N-insertions	TRUE	10	98079959	0.0782828282828283	396	1.27942681678608e-05
rs17111736	21723744	A/G	0.0758132827076156	0.0164750981804215	5.69794514299844e-06	V-D-gene junction N-insertions	TRUE	10	98111569	0.0791457286432161	398	1.27942681678608e-05
rs7896766	21722995	C/G	0.109093135259076	0.0237224973128386	5.7710032376007e-06	D-J-gene junction N-insertions	FALSE	10	98048322	0.0921717171717171	396	1.27942681678608e-05
rs734225	21723366	C/T	-0.0553323949282759	0.0120412584767281	5.89055394697629e-06	D-J-gene junction N-insertions	TRUE	10	98077114	0.0877862595419847	393	1.27942681678608e-05
rs7078316	21723117	T/C	0.124526643636316	0.0271076124032549	5.89294373893558e-06	V-D-gene junction N-insertions	FALSE	10	98058369	0.0829145728643216	398	1.27942681678608e-05
rs7069190	21723042	G/A	0.109127077311356	0.0237554286732044	5.89778807786063e-06	D-J-gene junction N-insertions	FALSE	10	98052510	0.0919395465994962	397	1.27942681678608e-05
rs10882767	21722888	G/A	0.123248626936225	0.0268378116429006	5.93160768341342e-06	V-D-gene junction N-insertions	FALSE	10	98036343	0.085427135678392	398	1.27942681678608e-05
rs60187384	21722920	T/A	0.123248626936225	0.0268378116429006	5.93160768341342e-06	V-D-gene junction N-insertions	FALSE	10	98040137	0.085427135678392	398	1.27942681678608e-05
rs941999	21722937	G/A	0.123248626936225	0.0268378116429006	5.93160768341342e-06	V-D-gene junction N-insertions	FALSE	10	98041610	0.085427135678392	398	1.27942681678608e-05
rs11297455	21722945	TC/T	0.123248626936225	0.0268378116429006	5.93160768341342e-06	V-D-gene junction N-insertions	FALSE	10	98042190	0.085427135678392	398	1.27942681678608e-05
rs7922788:kgp4879463	21722978	G/T	0.123248626936225	0.0268378116429006	5.93160768341342e-06	V-D-gene junction N-insertions	FALSE	10	98046586	0.085427135678392	398	1.27942681678608e-05
rs72637516	21722788	C/T	0.0762764745421376	0.0166136354355521	5.98093319288598e-06	V-D-gene junction N-insertions	TRUE	10	98026522	0.0743073047858942	397	1.27942681678608e-05
rs941996	21723369	G/A	-0.0551785188769382	0.0120200461094348	6.00803309349758e-06	D-J-gene junction N-insertions	TRUE	10	98077230	0.0886075949367089	395	1.27942681678608e-05
rs2146391	21722989	T/G	0.109152532596365	0.0237884260757092	6.04616750737344e-06	D-J-gene junction N-insertions	FALSE	10	98047990	0.0921717171717171	396	1.27942681678608e-05
rs2069238	21723062	T/G	0.118267738549118	0.025850907713883	6.4177150441052e-06	V-D-gene junction N-insertions	FALSE	10	98055090	0.092964824120603	398	1.27942681678608e-05
rs12573362	21723406	A/G	0.113130151049449	0.024733576757853	6.46260796063961e-06	V-D-gene junction N-insertions	FALSE	10	98081108	0.0924050632911393	395	1.27942681678608e-05
rs78636533	21723254	A/G	0.0791470145588545	0.0173729379766828	7.04822848231327e-06	V-D-gene junction N-insertions	TRUE	10	98068735	0.0573979591836735	392	1.27942681678608e-05
rs2069238	21723062	T/G	0.106522817628597	0.0234373426942137	7.34914652730661e-06	D-J-gene junction N-insertions	FALSE	10	98055090	0.092964824120603	398	1.27942681678608e-05
rs941996	21723369	G/A	-0.0713324494568123	0.01570733501675	7.50422812215457e-06	V-D-gene junction N-insertions	TRUE	10	98077230	0.0886075949367089	395	1.27942681678608e-05
rs12258764	21723209	G/A	0.043116681956832	0.00950120997414153	7.61172658498642e-06	V-D-gene junction N-insertions	TRUE	10	98064808	0.215909090909091	396	1.27942681678608e-05
rs12254238:kgp10065370	21723596	A/G	0.0739096549085973	0.0163237502959038	7.94291242437309e-06	V-D-gene junction N-insertions	FALSE	10	98099765	0.203517587939699	398	1.27942681678608e-05
rs7083595	21723070	A/C	0.117080055608789	0.025873518507512	8.03784984839689e-06	V-D-gene junction N-insertions	FALSE	10	98055699	0.0917085427135679	398	1.27942681678608e-05
rs7919799	21722929	C/T	0.106140713762399	0.0235349131716281	8.60353788014594e-06	D-J-gene junction N-insertions	FALSE	10	98040746	0.092964824120603	398	1.27942681678608e-05
rs734225	21723366	C/T	-0.0709464169110672	0.015729124953225	8.63048280027402e-06	V-D-gene junction N-insertions	TRUE	10	98077114	0.0877862595419847	393	1.27942681678608e-05
rs10882771	21723345	A/T	-0.043488696357059	0.00965414807765307	8.86565067275971e-06	V-D-gene junction N-insertions	TRUE	10	98075494	0.211734693877551	392	1.27942681678608e-05
rs734226:kgp9776821	21723367	C/T	-0.0543378086957769	0.0120749227617158	9.03041573200666e-06	D-J-gene junction N-insertions	TRUE	10	98077162	0.0873417721518987	395	1.27942681678608e-05
rs7083595	21723070	A/C	0.10546392362246	0.0234575466056972	9.1585464094916e-06	D-J-gene junction N-insertions	FALSE	10	98055699	0.0917085427135679	398	1.27942681678608e-05
rs3762093	21722566	G/A	0.0588759227992239	0.0131129223455612	9.43493203513451e-06	D-J-gene junction N-insertions	TRUE	10	98010908	0.075566750629723	397	1.27942681678608e-05
rs10786276	21723372	A/G	-0.0561481417033656	0.0125291450716686	9.81360115538809e-06	D-J-gene junction N-insertions	TRUE	10	98077526	0.0860759493670886	395	1.27942681678608e-05
rs2146387	21723088	A/G	0.0422103280755128	0.00942258782961323	9.86759074869612e-06	V-D-gene junction N-insertions	TRUE	10	98057054	0.218592964824121	398	1.27942681678608e-05
rs7089451	21723096	A/G	0.0422103280755128	0.00942258782961323	9.86759074869612e-06	V-D-gene junction N-insertions	TRUE	10	98057438	0.218592964824121	398	1.27942681678608e-05
rs7919557	21722523	T/G	-0.0714768743045167	0.016003795681502	1.04830017140372e-05	V-D-gene junction N-insertions	TRUE	10	98007326	0.0818639798488665	397	1.27942681678608e-05
rs57519557:kgp1872579	21722580	T/C	0.070839379152414	0.0159335119782847	1.14625445520831e-05	V-D-gene junction N-insertions	TRUE	10	98011719	0.0829145728643216	398	1.27942681678608e-05
rs11188722	21723592	G/A	0.0429660397723651	0.00969048542229969	1.20921099976487e-05	V-D-gene junction N-insertions	TRUE	10	98099578	0.199748743718593	398	1.27942681678608e-05
rs1923706	21723606	A/T	0.0429660397723651	0.00969048542229969	1.20921099976487e-05	V-D-gene junction N-insertions	TRUE	10	98100480	0.199748743718593	398	1.27942681678608e-05
rs10882775	21723615	T/C	0.0429660397723651	0.00969048542229969	1.20921099976487e-05	V-D-gene junction N-insertions	TRUE	10	98101357	0.199748743718593	398	1.27942681678608e-05
rs2861574	21723636	G/C	0.0429660397723651	0.00969048542229969	1.20921099976487e-05	V-D-gene junction N-insertions	TRUE	10	98102782	0.199748743718593	398	1.27942681678608e-05
rs10218881:kgp11697295	21723643	T/G	0.0429660397723651	0.00969048542229969	1.20921099976487e-05	V-D-gene junction N-insertions	TRUE	10	98103533	0.199748743718593	398	1.27942681678608e-05
rs11188724	21723654	C/T	0.0429660397723651	0.00969048542229969	1.20921099976487e-05	V-D-gene junction N-insertions	TRUE	10	98104703	0.199748743718593	398	1.27942681678608e-05
rs11188725:kgp2003877	21723657	G/A	0.0429660397723651	0.00969048542229969	1.20921099976487e-05	V-D-gene junction N-insertions	TRUE	10	98104901	0.199748743718593	398	1.27942681678608e-05
rs3814224	21723665	T/C	0.0429660397723651	0.00969048542229969	1.20921099976487e-05	V-D-gene junction N-insertions	TRUE	10	98105622	0.199748743718593	398	1.27942681678608e-05
rs3841416	21723667	TCTG/T	0.0429660397723651	0.00969048542229969	1.20921099976487e-05	V-D-gene junction N-insertions	TRUE	10	98105673	0.199748743718593	398	1.27942681678608e-05
rs4424609	21723765	A/G	0.0429660397723651	0.00969048542229969	1.20921099976487e-05	V-D-gene junction N-insertions	TRUE	10	98112906	0.199748743718593	398	1.27942681678608e-05
rs2901989	21723767	G/C	0.0429660397723651	0.00969048542229969	1.20921099976487e-05	V-D-gene junction N-insertions	TRUE	10	98113030	0.199748743718593	398	1.27942681678608e-05
rs12572329	21723768	A/G	0.0429660397723651	0.00969048542229969	1.20921099976487e-05	V-D-gene junction N-insertions	TRUE	10	98113272	0.199748743718593	398	1.27942681678608e-05
rs12571241	21723769	T/C	0.0429660397723651	0.00969048542229969	1.20921099976487e-05	V-D-gene junction N-insertions	TRUE	10	98113333	0.199748743718593	398	1.27942681678608e-05
rs75819216	21723750	C/CA	0.0764874302447092	0.0172625615086488	1.23914836886282e-05	V-D-gene junction N-insertions	FALSE	10	98112098	0.195250659630607	379	1.27942681678608e-05
