# Supplementary material for: Combining genotypes and T cell receptor distributions to infer genetic loci determining V(D)J recombination probabilities
Source: eLife. 2022 Mar 22;11:e73475. doi: 10.7554/eLife.73475 (PMC8940181; doi:10.7554/eLife.73475)
Supplement: Figure 5—source data 3. — This suggests that we have properly controlled for population-substructure-related biases in all of the N-insertion analyses. Genomic inflation factor values were calculated as described in Materials and methods. [file elife-73475-fig5-data3.txt]

feature	productivity	lambda
V-D-gene insertions	productive	0.993994434982197
V-D-gene insertions	non-productive	1.00369377631547
D-J-gene insertions	productive	0.994410896570309
D-J-gene insertions	non-productive	1.00481055973574
