# Supplementary material for: Combining genotypes and T cell receptor distributions to infer genetic loci determining V(D)J recombination probabilities
Source: eLife. 2022 Mar 22;11:e73475. doi: 10.7554/eLife.73475 (PMC8940181; doi:10.7554/eLife.73475)
Supplement: Figure 7—source data 1. [file elife-73475-fig7-data1.txt]

pca_cluster	productivity	mean_total_inserts
Caucasian-cluster	non-productive	10.4231790189
Caucasian-cluster	productive	7.71164826995157
Caucasian-cluster	non-productive	10.3134438086155
Caucasian-cluster	productive	7.63872587145584
Caucasian-cluster	productive	7.37576798683931
Caucasian-cluster	non-productive	9.72439159692241
Caucasian-cluster	productive	7.65798116256832
Caucasian-cluster	non-productive	10.5893562414394
Caucasian-cluster	non-productive	9.66717946720673
Caucasian-cluster	productive	7.24754014140922
Caucasian-cluster	productive	7.35666365475496
Caucasian-cluster	non-productive	9.94872833670943
Caucasian-cluster	productive	7.47210316741023
Caucasian-cluster	non-productive	10.086258395891
Caucasian-cluster	productive	7.25511503523219
Caucasian-cluster	non-productive	9.84293488824101
Caucasian-cluster	productive	7.63651158082126
Caucasian-cluster	non-productive	9.85609306200167
Caucasian-cluster	productive	6.98922071606394
Caucasian-cluster	non-productive	9.53373159803712
Caucasian-cluster	productive	7.28586196769457
Caucasian-cluster	non-productive	9.8803423574286
Caucasian-cluster	productive	7.49689252161778
Caucasian-cluster	non-productive	10.0831522557604
Hispanic-cluster	productive	7.2036029853307
Hispanic-cluster	non-productive	9.49869399236488
Caucasian-cluster	productive	7.12464929650315
Caucasian-cluster	non-productive	9.55377535687453
Caucasian-cluster	non-productive	9.88759605887596
Caucasian-cluster	productive	7.42921846709263
Caucasian-cluster	productive	7.26632319668211
Caucasian-cluster	non-productive	9.90488748580338
Caucasian-cluster	non-productive	10.0203465982028
Caucasian-cluster	productive	7.37128032437633
Caucasian-cluster	productive	7.60788104920862
Caucasian-cluster	non-productive	10.3472046595394
Caucasian-cluster	productive	7.40393875169671
Caucasian-cluster	non-productive	9.84687938039011
Caucasian-cluster	productive	7.4182726665311
Caucasian-cluster	non-productive	10.0521080173776
Caucasian-cluster	non-productive	9.79900589527222
Caucasian-cluster	productive	7.21606803290678
Caucasian-cluster	productive	7.39239965139033
Caucasian-cluster	non-productive	10.0545838426492
Caucasian-cluster	productive	7.22064833347277
Caucasian-cluster	non-productive	9.88876747639461
Caucasian-cluster	non-productive	9.80743749697761
Caucasian-cluster	productive	7.35677384957623
Caucasian-cluster	productive	7.47792142975973
Caucasian-cluster	non-productive	10.1913170366007
Caucasian-cluster	non-productive	10.1111610633307
Caucasian-cluster	productive	7.50306691776964
Caucasian-cluster	productive	7.67438219615148
Caucasian-cluster	non-productive	10.1086347427407
Caucasian-cluster	productive	7.17039999447426
Caucasian-cluster	non-productive	9.67762936827957
Caucasian-cluster	productive	7.54247362597255
Caucasian-cluster	non-productive	9.78219656474948
Caucasian-cluster	productive	7.55592010035704
Caucasian-cluster	non-productive	10.0066336019839
Hispanic-cluster	productive	7.2685860314632
Hispanic-cluster	non-productive	9.57772458462405
Caucasian-cluster	non-productive	10.1282546550259
Caucasian-cluster	productive	7.48581309589774
Caucasian-cluster	productive	7.37335611648733
Caucasian-cluster	non-productive	9.86584046867959
Caucasian-cluster	productive	7.64131563707026
Caucasian-cluster	non-productive	10.6783494585763
Caucasian-cluster	productive	7.58778265271684
Caucasian-cluster	non-productive	10.6999922797807
Caucasian-cluster	productive	7.41117130131215
Caucasian-cluster	non-productive	9.90314243253139
Caucasian-cluster	productive	7.14594438929941
Caucasian-cluster	non-productive	9.72642617690038
Caucasian-cluster	productive	7.59254381025593
Caucasian-cluster	non-productive	10.3830036359154
African-cluster	productive	7.48650827429086
African-cluster	non-productive	9.91533551300016
Caucasian-cluster	productive	7.34483268353074
Caucasian-cluster	non-productive	9.76252592947184
Caucasian-cluster	productive	7.57822556751203
Caucasian-cluster	non-productive	9.95305885089556
Caucasian-cluster	productive	7.77647392994727
Caucasian-cluster	non-productive	10.3769237066143
Caucasian-cluster	productive	7.4677964274767
Caucasian-cluster	non-productive	10.1320139352161
Caucasian-cluster	productive	7.23579778787713
Caucasian-cluster	non-productive	9.87098588214402
Hispanic-cluster	productive	7.42392181311427
Hispanic-cluster	non-productive	9.74668589236709
Asian-cluster	non-productive	9.91499672792232
Asian-cluster	productive	7.37979674426473
Caucasian-cluster	productive	7.40370917225951
Caucasian-cluster	non-productive	10.0474584929757
Hispanic-cluster	productive	7.62158876945444
Hispanic-cluster	non-productive	10.1023448275862
Caucasian-cluster	productive	7.47265615699143
Caucasian-cluster	non-productive	10.1789789472758
Caucasian-cluster	productive	7.15717302574884
Caucasian-cluster	non-productive	9.7432666683915
Caucasian-cluster	productive	7.05164057939536
Caucasian-cluster	non-productive	9.3404187754292
Caucasian-cluster	productive	6.96450516108375
Caucasian-cluster	non-productive	9.263251039731
Caucasian-cluster	productive	7.41081115152594
Caucasian-cluster	non-productive	9.72693539950307
Hispanic-cluster	non-productive	10.4334114888628
Hispanic-cluster	productive	7.67468593906814
Caucasian-cluster	non-productive	10.0056615936545
Caucasian-cluster	productive	7.31968548558476
Caucasian-cluster	non-productive	9.99160162572384
Caucasian-cluster	productive	7.57078845058084
Caucasian-cluster	non-productive	9.88963303733818
Caucasian-cluster	productive	7.36775749124871
Caucasian-cluster	productive	7.68731828427689
Caucasian-cluster	non-productive	10.4112801898646
Caucasian-cluster	productive	7.47565766902398
Caucasian-cluster	non-productive	9.81139942119978
Caucasian-cluster	productive	7.67063674036055
Caucasian-cluster	non-productive	10.2342637236254
Caucasian-cluster	productive	7.42313822652169
Caucasian-cluster	non-productive	9.67447843696666
Caucasian-cluster	productive	7.35361194673031
Caucasian-cluster	non-productive	9.86554815869473
Native American-cluster	non-productive	10.0251550901854
Native American-cluster	productive	7.43224028801289
Caucasian-cluster	productive	7.35173579011126
Caucasian-cluster	non-productive	9.85702360065652
Caucasian-cluster	productive	7.2766780930588
Caucasian-cluster	non-productive	9.6568286782494
Caucasian-cluster	non-productive	9.71350490227823
Caucasian-cluster	productive	7.23625297577484
Caucasian-cluster	productive	7.44174844066585
Caucasian-cluster	non-productive	10.0341906072596
Caucasian-cluster	productive	7.52122122587893
Caucasian-cluster	non-productive	10.416642314436
Caucasian-cluster	productive	7.57451607986587
Caucasian-cluster	non-productive	10.4954873354252
Caucasian-cluster	non-productive	10.0052695412153
Caucasian-cluster	productive	7.20952259958782
Caucasian-cluster	productive	7.34434731851086
Caucasian-cluster	non-productive	9.79959533444418
Caucasian-cluster	non-productive	9.62785173338351
Caucasian-cluster	productive	7.10234779660224
Caucasian-cluster	productive	7.45209207016845
Caucasian-cluster	non-productive	10.014119527573
Caucasian-cluster	productive	7.84180322855093
Caucasian-cluster	non-productive	10.5484825695641
Caucasian-cluster	productive	7.0362041900179
Caucasian-cluster	non-productive	9.3452540003107
Caucasian-cluster	productive	7.37241965710126
Caucasian-cluster	non-productive	9.74720460099227
Caucasian-cluster	productive	7.14994952306371
Caucasian-cluster	non-productive	9.79145973317752
Caucasian-cluster	productive	7.27194904956167
Caucasian-cluster	non-productive	9.80739543131324
Caucasian-cluster	productive	7.43901601918909
Caucasian-cluster	non-productive	9.91953261997638
Caucasian-cluster	non-productive	10.0778647054468
Caucasian-cluster	productive	7.40274456243016
Caucasian-cluster	productive	7.34192854801704
Caucasian-cluster	non-productive	9.94002794969056
Caucasian-cluster	productive	7.47738796906842
Caucasian-cluster	non-productive	9.58185096888563
Caucasian-cluster	productive	7.57219325525741
Caucasian-cluster	non-productive	10.3363648954342
Caucasian-cluster	productive	7.35106454533696
Caucasian-cluster	non-productive	9.91763421292084
Caucasian-cluster	non-productive	9.99061582838932
Caucasian-cluster	productive	7.37716616843856
Hispanic-cluster	non-productive	9.84572822874424
Hispanic-cluster	productive	7.41132943990044
Caucasian-cluster	productive	7.76421666261841
Caucasian-cluster	non-productive	10.3459424597611
Caucasian-cluster	productive	7.53320572672238
Caucasian-cluster	non-productive	10.0480029235995
Caucasian-cluster	non-productive	9.79719327888858
Caucasian-cluster	productive	7.24275677404124
Caucasian-cluster	productive	7.25148218451838
Caucasian-cluster	non-productive	9.5032267747261
Caucasian-cluster	non-productive	10.4369060634093
Caucasian-cluster	productive	7.67210254469252
Caucasian-cluster	productive	7.59681797922773
Caucasian-cluster	non-productive	10.2406247658199
Caucasian-cluster	productive	7.32104816349745
Caucasian-cluster	non-productive	10.1387358774585
Caucasian-cluster	productive	7.61457717691095
Caucasian-cluster	non-productive	10.2390463498667
Caucasian-cluster	productive	7.24125722543353
Caucasian-cluster	non-productive	9.6913117911406
Caucasian-cluster	productive	7.34841303154564
Caucasian-cluster	non-productive	10.1535819124352
Caucasian-cluster	productive	7.20257329724021
Caucasian-cluster	non-productive	9.82464797456332
Caucasian-cluster	productive	7.63862477771192
Caucasian-cluster	non-productive	10.2366446354917
Hispanic-cluster	non-productive	10.0906126781923
Hispanic-cluster	productive	7.37200086267321
Caucasian-cluster	productive	7.3724275153699
Caucasian-cluster	non-productive	9.82384107271953
Caucasian-cluster	productive	7.3669366623523
Caucasian-cluster	non-productive	9.75687078952889
Caucasian-cluster	non-productive	9.35169910920488
Caucasian-cluster	productive	7.17246058755553
Caucasian-cluster	productive	7.31210634689923
Caucasian-cluster	non-productive	9.8735282312015
Caucasian-cluster	non-productive	10.1822192808295
Caucasian-cluster	productive	7.48766956542094
Caucasian-cluster	non-productive	10.2607347224042
Caucasian-cluster	productive	7.72761058616379
Caucasian-cluster	productive	7.29396175227581
Caucasian-cluster	non-productive	9.91856950192996
Caucasian-cluster	productive	7.19917841471385
Caucasian-cluster	non-productive	9.76921297367325
Asian-cluster	productive	7.33824110609948
Asian-cluster	non-productive	9.76535626535627
Caucasian-cluster	productive	7.28150646847314
Caucasian-cluster	non-productive	9.50496192787215
Caucasian-cluster	productive	7.52619862927849
Caucasian-cluster	non-productive	10.356499461174
Native American-cluster	productive	7.20587900151809
Native American-cluster	non-productive	9.54042302640518
Middle Eastern-cluster	productive	7.32041688798585
Middle Eastern-cluster	non-productive	9.68486014439497
Hispanic-cluster	productive	7.20928758939079
Hispanic-cluster	non-productive	9.57599272182382
Hispanic-cluster	productive	7.03389830508475
Hispanic-cluster	non-productive	9.25693575302461
Asian-cluster	productive	7.30903620636603
Asian-cluster	non-productive	9.56147905619417
Asian-cluster	productive	7.43157556147212
Asian-cluster	non-productive	9.90423857592532
Caucasian-cluster	non-productive	9.60377828653304
Caucasian-cluster	productive	7.18887852289184
Caucasian-cluster	non-productive	9.94235275738166
Caucasian-cluster	productive	7.43516930217808
Caucasian-cluster	non-productive	10.2010470535657
Caucasian-cluster	productive	7.4544009680161
Caucasian-cluster	productive	7.49198497415108
Caucasian-cluster	non-productive	10.185625941901
Hispanic-cluster	productive	7.6279276242776
Hispanic-cluster	non-productive	10.3466279505433
African-cluster	productive	7.45087009641464
African-cluster	non-productive	9.70971391932412
Caucasian-cluster	non-productive	9.31409564211338
Caucasian-cluster	productive	6.93272100492974
Caucasian-cluster	productive	7.10073896544837
Caucasian-cluster	non-productive	9.58652070693748
Caucasian-cluster	productive	7.48354857690144
Caucasian-cluster	non-productive	9.82987784377451
Caucasian-cluster	non-productive	10.1721239712835
Caucasian-cluster	productive	7.46473916570959
Caucasian-cluster	productive	7.56949401923653
Caucasian-cluster	non-productive	10.1187253243091
Caucasian-cluster	productive	7.41759060393913
Caucasian-cluster	non-productive	10.515479077447
Caucasian-cluster	productive	7.36857763616655
Caucasian-cluster	non-productive	10.1272037075852
Caucasian-cluster	productive	7.31530381218512
Caucasian-cluster	non-productive	9.71513966904509
Caucasian-cluster	productive	7.0293067043452
Caucasian-cluster	non-productive	9.45967809892981
Caucasian-cluster	productive	7.32889949016998
Caucasian-cluster	non-productive	10.113574950553
Caucasian-cluster	non-productive	10.0284944532488
Caucasian-cluster	productive	7.37810790257504
Caucasian-cluster	non-productive	10.1822060061746
Caucasian-cluster	productive	7.48852351033644
Hispanic-cluster	non-productive	9.34408244680851
Hispanic-cluster	productive	7.07597234162938
Caucasian-cluster	non-productive	9.49927742987364
Caucasian-cluster	productive	7.18896864235585
Caucasian-cluster	non-productive	10.1354526606773
Caucasian-cluster	productive	7.46776828866432
Caucasian-cluster	non-productive	10.1361732818389
Caucasian-cluster	productive	7.54992319508449
Caucasian-cluster	productive	7.37540829217871
Caucasian-cluster	non-productive	10.2045871105167
Caucasian-cluster	non-productive	10.3373612231989
Caucasian-cluster	productive	7.54302016997874
Caucasian-cluster	productive	7.70899074263973
Caucasian-cluster	non-productive	10.565189537173
Asian-cluster	non-productive	9.90883739650414
Asian-cluster	productive	7.45804722183818
Asian-cluster	productive	7.3690521176096
Asian-cluster	non-productive	9.98385316527807
Asian-cluster	non-productive	9.684898828541
Asian-cluster	productive	7.30244550474346
Asian-cluster	productive	6.90027979224622
Asian-cluster	non-productive	9.52815533980583
Asian-cluster	non-productive	10.4518282682103
Asian-cluster	productive	7.56921191524017
Asian-cluster	productive	6.88859530280973
Asian-cluster	non-productive	9.01876225147018
Asian-cluster	non-productive	9.71582287896068
Asian-cluster	productive	7.18157061680332
African-cluster	productive	7.15526570706383
African-cluster	non-productive	9.88931284706844
Caucasian-cluster	productive	7.52922277878141
Caucasian-cluster	non-productive	10.2817137517863
Caucasian-cluster	productive	7.48898354644455
Caucasian-cluster	non-productive	10.2413981617521
Caucasian-cluster	non-productive	10.6353253583583
Caucasian-cluster	productive	7.74572822372369
Caucasian-cluster	productive	7.28822659442486
Caucasian-cluster	non-productive	9.57164713934855
Caucasian-cluster	productive	7.42656200349539
Caucasian-cluster	non-productive	9.90512664747365
Caucasian-cluster	productive	7.52413233165082
Caucasian-cluster	non-productive	10.2523975380505
African-cluster	productive	7.69400386847195
African-cluster	non-productive	10.9418487467033
Caucasian-cluster	productive	7.3370778089082
Caucasian-cluster	non-productive	9.80733467408021
Caucasian-cluster	productive	7.50653630284038
Caucasian-cluster	non-productive	10.1029917380818
Caucasian-cluster	productive	7.40734333588387
Caucasian-cluster	non-productive	10.1604124538845
African-cluster	non-productive	9.68841539264074
African-cluster	productive	7.44954313658048
Caucasian-cluster	non-productive	9.90347564488255
Caucasian-cluster	productive	7.35279900202713
Native American-cluster	productive	7.47836955909247
Native American-cluster	non-productive	10.128961165499
Caucasian-cluster	productive	7.40221700862812
Caucasian-cluster	non-productive	10.2451767710974
Caucasian-cluster	productive	7.5343575890596
Caucasian-cluster	non-productive	9.91286677240286
Caucasian-cluster	productive	7.0653112312852
Caucasian-cluster	non-productive	9.46899623925501
Hispanic-cluster	productive	7.35970300181645
Hispanic-cluster	non-productive	9.60706108618005
Caucasian-cluster	productive	7.70248757332856
Caucasian-cluster	non-productive	10.5941707009749
Caucasian-cluster	productive	7.68801810604094
Caucasian-cluster	non-productive	10.6588278645964
Caucasian-cluster	productive	7.22814094333405
Caucasian-cluster	non-productive	9.91233953189039
Caucasian-cluster	productive	7.42299058140358
Caucasian-cluster	non-productive	9.99254289312136
Native American-cluster	productive	7.32176569983865
Native American-cluster	non-productive	10.2552440992157
Caucasian-cluster	non-productive	10.2527463151383
Caucasian-cluster	productive	7.41605757704381
Caucasian-cluster	non-productive	10.0477414997792
Caucasian-cluster	productive	7.40573264584109
Caucasian-cluster	non-productive	9.79819515541717
Caucasian-cluster	productive	7.38804487436783
Caucasian-cluster	productive	7.15292691051038
Caucasian-cluster	non-productive	9.85357561721522
Caucasian-cluster	productive	7.15232256826143
Caucasian-cluster	non-productive	9.63998247823468
Caucasian-cluster	productive	7.40681458954403
Caucasian-cluster	non-productive	10.0551084852806
Caucasian-cluster	non-productive	10.43092800129
Caucasian-cluster	productive	7.66204389262255
Caucasian-cluster	productive	7.38842491712098
Caucasian-cluster	non-productive	9.57709877930053
Caucasian-cluster	productive	7.42200399310825
Caucasian-cluster	non-productive	10.3754287777577
Caucasian-cluster	productive	7.53001268199486
Caucasian-cluster	non-productive	10.4997845998239
Caucasian-cluster	non-productive	8.06107660455487
Caucasian-cluster	productive	6.35198910906066
Caucasian-cluster	productive	7.46184035265762
Caucasian-cluster	non-productive	10.0524301569078
Caucasian-cluster	productive	7.61495001531461
Caucasian-cluster	non-productive	10.1626556874365
Caucasian-cluster	productive	7.51179337848959
Caucasian-cluster	non-productive	9.80009051529062
Caucasian-cluster	productive	7.47939393495673
Caucasian-cluster	non-productive	9.87133819626433
Caucasian-cluster	productive	7.38593130654124
Caucasian-cluster	non-productive	9.76607519325369
Caucasian-cluster	non-productive	10.0531499929844
Caucasian-cluster	productive	7.51192335520571
Caucasian-cluster	productive	7.4523226770092
Caucasian-cluster	non-productive	10.2748271131394
Native American-cluster	productive	7.52241992424876
Native American-cluster	non-productive	9.94812004564942
Caucasian-cluster	productive	7.51303498053217
Caucasian-cluster	non-productive	10.3002839047827
Caucasian-cluster	productive	7.32266067249901
Caucasian-cluster	non-productive	9.90429572567271
Caucasian-cluster	productive	7.53136136050885
Caucasian-cluster	non-productive	10.0561514072102
Asian-cluster	productive	7.49186136490137
Asian-cluster	non-productive	10.1902692813447
Native American-cluster	productive	7.72336284056798
Native American-cluster	non-productive	10.8702536214447
Caucasian-cluster	productive	7.36058780690216
Caucasian-cluster	non-productive	10.0638538591021
Caucasian-cluster	productive	7.30046581356749
Caucasian-cluster	non-productive	9.80069345941686
Caucasian-cluster	productive	7.29520341806847
Caucasian-cluster	non-productive	9.83489960609592
Caucasian-cluster	non-productive	9.50450910328399
Caucasian-cluster	productive	7.28157923617208
Caucasian-cluster	productive	7.31568447302796
Caucasian-cluster	non-productive	9.74546433601193
Caucasian-cluster	productive	7.47361033787863
Caucasian-cluster	non-productive	10.194632921699
Caucasian-cluster	productive	7.29971069141501
Caucasian-cluster	non-productive	9.73057424647433
Caucasian-cluster	non-productive	9.1656662665066
Caucasian-cluster	productive	7.03785410293922
Caucasian-cluster	non-productive	9.58297441094502
Caucasian-cluster	productive	7.15527154689297
Hispanic-cluster	productive	7.63714870852444
Hispanic-cluster	non-productive	10.3715409263035
Hispanic-cluster	productive	7.23244373664613
Hispanic-cluster	non-productive	9.51272897380343
Hispanic-cluster	non-productive	10.361381190368
Hispanic-cluster	productive	7.55255048927754
Caucasian-cluster	non-productive	9.49588388931134
Caucasian-cluster	productive	7.24765825913389
Caucasian-cluster	productive	7.59233566479385
Caucasian-cluster	non-productive	10.2649643259482
Asian-cluster	productive	7.48592993626175
Asian-cluster	non-productive	10.3670489296636
Caucasian-cluster	productive	7.19507001166861
Caucasian-cluster	non-productive	9.27673016176893
Caucasian-cluster	non-productive	9.81096075076476
Caucasian-cluster	productive	7.35143620165943
Caucasian-cluster	productive	7.26777324848236
Caucasian-cluster	non-productive	9.92871041924642
Native American-cluster	productive	7.23158270025681
Native American-cluster	non-productive	9.56407954392423
Caucasian-cluster	productive	7.47765413174606
Caucasian-cluster	non-productive	10.4469339622642
Caucasian-cluster	productive	7.46862405442595
Caucasian-cluster	non-productive	10.0477655780124
Caucasian-cluster	productive	7.45195705628636
Caucasian-cluster	non-productive	9.83482738889949
Caucasian-cluster	non-productive	10.1811803673592
Caucasian-cluster	productive	7.55145092246689
Caucasian-cluster	non-productive	9.4942117939554
Caucasian-cluster	productive	7.20914300658351
Hispanic-cluster	productive	7.59010830886499
Hispanic-cluster	non-productive	9.8860810994078
Caucasian-cluster	non-productive	10.032308753641
Caucasian-cluster	productive	7.4843376009425
Caucasian-cluster	productive	7.30246426221664
Caucasian-cluster	non-productive	10.006048341765
Caucasian-cluster	non-productive	9.28033432606398
Caucasian-cluster	productive	7.11163947299538
Caucasian-cluster	productive	7.53965338118625
Caucasian-cluster	non-productive	10.1950411759497
Caucasian-cluster	productive	7.0855002617103
Caucasian-cluster	non-productive	9.80861392917159
Caucasian-cluster	productive	7.62826380655656
Caucasian-cluster	non-productive	10.2945722855954
Caucasian-cluster	productive	7.73114839782241
Caucasian-cluster	non-productive	10.3807448905488
Caucasian-cluster	productive	7.05372508216486
Caucasian-cluster	non-productive	9.58676574663836
Asian-cluster	productive	7.11623406361259
Asian-cluster	non-productive	9.55998307627216
Caucasian-cluster	productive	7.52533376562933
Caucasian-cluster	non-productive	10.1005771222809
Middle Eastern-cluster	productive	7.35306487097519
Middle Eastern-cluster	non-productive	10.1208062307429
Caucasian-cluster	productive	7.61464952218942
Caucasian-cluster	non-productive	10.3510113562498
Caucasian-cluster	productive	7.28312415240695
Caucasian-cluster	non-productive	9.77997750281215
Caucasian-cluster	non-productive	10.4882980775413
Caucasian-cluster	productive	7.58459223161817
Hispanic-cluster	productive	7.63667813238712
Hispanic-cluster	non-productive	10.3599598733256
Asian-cluster	productive	6.50513492162488
Asian-cluster	non-productive	8.53314593581635
Middle Eastern-cluster	productive	7.30336047387541
Middle Eastern-cluster	non-productive	9.79722025561724
Asian-cluster	productive	7.21505101211944
Asian-cluster	non-productive	9.9003734283463
Caucasian-cluster	productive	7.3407304294358
Caucasian-cluster	non-productive	9.72283655277838
Caucasian-cluster	non-productive	9.64120270019199
Caucasian-cluster	productive	7.2575829277648
Caucasian-cluster	productive	7.28168903744712
Caucasian-cluster	non-productive	9.82305269374631
Caucasian-cluster	productive	7.24663340755117
Caucasian-cluster	non-productive	9.86896202897504
Caucasian-cluster	productive	7.23647350796376
Caucasian-cluster	non-productive	9.85725220053578
Caucasian-cluster	non-productive	9.96850488960581
Caucasian-cluster	productive	7.40993313702992
Caucasian-cluster	productive	7.57575296440314
Caucasian-cluster	non-productive	10.5232600838793
Middle Eastern-cluster	productive	7.55537489838034
Middle Eastern-cluster	non-productive	10.094262295082
Caucasian-cluster	non-productive	10.2482227134237
Caucasian-cluster	productive	7.4800290486565
Caucasian-cluster	productive	7.53695161448621
Caucasian-cluster	non-productive	10.4061283078935
Caucasian-cluster	productive	7.31592012356575
Caucasian-cluster	non-productive	9.80556523604
Caucasian-cluster	non-productive	10.2600715104536
Caucasian-cluster	productive	7.66264330250147
Caucasian-cluster	productive	7.3132556613644
Caucasian-cluster	non-productive	10.0234949351221
Caucasian-cluster	non-productive	10.3980468541544
Caucasian-cluster	productive	7.33825337014125
Caucasian-cluster	non-productive	10.2965122353875
Caucasian-cluster	productive	7.42680319742223
Caucasian-cluster	productive	7.2601181424728
Caucasian-cluster	non-productive	9.74968697456445
Caucasian-cluster	productive	7.38528153955809
Caucasian-cluster	non-productive	9.65143039795429
Caucasian-cluster	productive	7.43778188706477
Caucasian-cluster	non-productive	10.212694665499
Caucasian-cluster	non-productive	10.1913955364345
Caucasian-cluster	productive	7.38392703882048
Asian-cluster	non-productive	10.3987744115457
Asian-cluster	productive	7.5680622344899
Native American-cluster	productive	6.95125176391644
Native American-cluster	non-productive	9.24102397223126
Caucasian-cluster	productive	7.34720481577694
Caucasian-cluster	non-productive	10.1270623847987
Hispanic-cluster	productive	7.34084887978553
Hispanic-cluster	non-productive	9.95306859205776
Caucasian-cluster	productive	7.59860819913459
Caucasian-cluster	non-productive	10.5358268671193
Caucasian-cluster	productive	7.34938095483634
Caucasian-cluster	non-productive	10.1443325993499
Caucasian-cluster	productive	7.49967828827552
Caucasian-cluster	non-productive	9.99828266419123
Caucasian-cluster	productive	7.45388889218308
Caucasian-cluster	non-productive	10.209135975734
Hispanic-cluster	productive	7.08853750455124
Hispanic-cluster	non-productive	9.3628744457662
Caucasian-cluster	productive	7.42579790892833
Caucasian-cluster	non-productive	10.1060892246807
Caucasian-cluster	productive	7.38079416793007
Caucasian-cluster	non-productive	10.0199692780338
Hispanic-cluster	productive	7.34179083660708
Hispanic-cluster	non-productive	9.6707915729188
Caucasian-cluster	productive	7.33730678623931
Caucasian-cluster	non-productive	9.98054854257517
Caucasian-cluster	non-productive	10.1037497391183
Caucasian-cluster	productive	7.26274277561678
Caucasian-cluster	productive	7.51900772578264
Caucasian-cluster	non-productive	10.5198017587648
Caucasian-cluster	productive	7.20804341187249
Caucasian-cluster	non-productive	9.71601689480551
Caucasian-cluster	productive	7.74234658539964
Caucasian-cluster	non-productive	10.6749079103453
Caucasian-cluster	productive	7.55492003032145
Caucasian-cluster	non-productive	10.1418960082642
Caucasian-cluster	productive	7.47721489604912
Caucasian-cluster	non-productive	10.1794169366034
Caucasian-cluster	non-productive	9.77512483968674
Caucasian-cluster	productive	7.48674035595171
Hispanic-cluster	productive	7.45227979070774
Hispanic-cluster	non-productive	10.0647895244216
Caucasian-cluster	productive	7.42257580998501
Caucasian-cluster	non-productive	10.0210674766761
Caucasian-cluster	productive	7.23493154842377
Caucasian-cluster	non-productive	9.52645175783444
African-cluster	productive	7.52785433070866
African-cluster	non-productive	10.2214251677463
Caucasian-cluster	productive	6.68219480033851
Caucasian-cluster	non-productive	8.8702259142944
Caucasian-cluster	productive	7.32695918401868
Caucasian-cluster	non-productive	9.72488348628261
Caucasian-cluster	productive	7.17083379517468
Caucasian-cluster	non-productive	9.51785303682292
Hispanic-cluster	non-productive	10.3776214538129
Hispanic-cluster	productive	7.39431071540574
Caucasian-cluster	productive	7.12191293428213
Caucasian-cluster	non-productive	10.0164929725595
Caucasian-cluster	productive	7.59289184237215
Caucasian-cluster	non-productive	10.2683530576642
Caucasian-cluster	productive	7.42993582004194
Caucasian-cluster	non-productive	9.95295510819249
Caucasian-cluster	non-productive	9.53950401986285
Caucasian-cluster	productive	7.22115105740181
Caucasian-cluster	productive	7.65773720511841
Caucasian-cluster	non-productive	10.5305087851457
Caucasian-cluster	productive	7.16907245347198
Caucasian-cluster	non-productive	9.63921151851008
Caucasian-cluster	productive	7.71849056927739
Caucasian-cluster	non-productive	10.4316992991089
Caucasian-cluster	productive	7.33470937322999
Caucasian-cluster	non-productive	10.1423408719981
Caucasian-cluster	productive	7.42175987982083
Caucasian-cluster	non-productive	9.9968864016679
Caucasian-cluster	productive	7.37616885310673
Caucasian-cluster	non-productive	10.327183076189
Caucasian-cluster	productive	7.78018933931147
Caucasian-cluster	non-productive	10.6043416622364
Caucasian-cluster	productive	7.4705117249828
Caucasian-cluster	non-productive	10.0223079328677
Caucasian-cluster	non-productive	10.186849649008
Caucasian-cluster	productive	7.32248373502605
Caucasian-cluster	non-productive	9.60939723290243
Caucasian-cluster	productive	7.15275869116331
Caucasian-cluster	productive	7.47561686419273
Caucasian-cluster	non-productive	10.1391835909872
Caucasian-cluster	productive	7.45838672900335
Caucasian-cluster	non-productive	10.0355862775218
Caucasian-cluster	productive	7.53829415912376
Caucasian-cluster	non-productive	9.92367307398154
Caucasian-cluster	non-productive	10.0327425508282
Caucasian-cluster	productive	7.43994752966411
Caucasian-cluster	productive	7.85298490445569
Caucasian-cluster	non-productive	10.8078374924724
Caucasian-cluster	productive	7.10191362664046
Caucasian-cluster	non-productive	9.67762512266928
Caucasian-cluster	productive	7.26975291317138
Caucasian-cluster	non-productive	9.60725105786324
Hispanic-cluster	non-productive	9.9346148449558
Hispanic-cluster	productive	7.47392208360692
Native American-cluster	non-productive	10.142308842588
Native American-cluster	productive	7.3820048687604
Caucasian-cluster	productive	7.563595094246
Caucasian-cluster	non-productive	9.87461818447863
Caucasian-cluster	productive	7.58515338353239
Caucasian-cluster	non-productive	10.5533620536507
Hispanic-cluster	non-productive	8.67516918271734
Hispanic-cluster	productive	6.19504192489975
Hispanic-cluster	productive	7.53523131672598
Hispanic-cluster	non-productive	9.88202170031589
Caucasian-cluster	productive	6.70184802188271
Caucasian-cluster	non-productive	8.64149504195271
Caucasian-cluster	productive	7.24835108229471
Caucasian-cluster	non-productive	9.76448004550194
Caucasian-cluster	non-productive	10.5571953520707
Caucasian-cluster	productive	7.65526543099663
Caucasian-cluster	productive	7.49698214364386
Caucasian-cluster	non-productive	9.89064781152492
Caucasian-cluster	productive	7.63057256705801
Caucasian-cluster	non-productive	10.9373772696705
Caucasian-cluster	productive	7.47395680674761
Caucasian-cluster	non-productive	10.3191046330036
Caucasian-cluster	productive	7.47896463692668
Caucasian-cluster	non-productive	10.263892127147
Caucasian-cluster	productive	7.67639937162633
Caucasian-cluster	non-productive	10.4696134252322
Caucasian-cluster	productive	7.44051156613383
Caucasian-cluster	non-productive	9.99502966586864
Caucasian-cluster	non-productive	9.99230168712322
Caucasian-cluster	productive	7.54371813408416
Caucasian-cluster	productive	7.46442910878057
Caucasian-cluster	non-productive	10.3970293495868
Asian-cluster	productive	7.2252450490098
Asian-cluster	non-productive	9.60277915398589
Caucasian-cluster	productive	7.22964632943497
Caucasian-cluster	non-productive	9.97269137047307
Caucasian-cluster	non-productive	10.1367076124938
Caucasian-cluster	productive	7.5565518890483
Hispanic-cluster	productive	7.30323799080082
Hispanic-cluster	non-productive	9.72776498412896
Caucasian-cluster	non-productive	10.3813257761394
Caucasian-cluster	productive	7.74241342377722
Caucasian-cluster	non-productive	9.96320564516129
Caucasian-cluster	productive	7.47041289272573
Caucasian-cluster	productive	7.75703557018351
Caucasian-cluster	non-productive	10.4130894988704
Asian-cluster	non-productive	10.3333116840943
Asian-cluster	productive	7.52274518840123
Caucasian-cluster	productive	7.47802278037383
Caucasian-cluster	non-productive	10.30704321715
Caucasian-cluster	non-productive	10.1218695967427
Caucasian-cluster	productive	7.49733202152902
Caucasian-cluster	productive	7.66119133853393
Caucasian-cluster	non-productive	10.1917761474151
Caucasian-cluster	productive	7.41634923576365
Caucasian-cluster	non-productive	10.2309089817123
Caucasian-cluster	productive	7.14287198014771
Caucasian-cluster	non-productive	9.83904617713853
Caucasian-cluster	productive	7.36850080560599
Caucasian-cluster	non-productive	9.71937275400196
Caucasian-cluster	productive	7.41103892348326
Caucasian-cluster	non-productive	10.0844295261423
Caucasian-cluster	non-productive	9.97227370874974
Caucasian-cluster	productive	7.48765030933891
Caucasian-cluster	productive	6.91355387901231
Caucasian-cluster	non-productive	9.30456013231472
Caucasian-cluster	productive	7.42959735271339
Caucasian-cluster	non-productive	10.4674765882055
Caucasian-cluster	non-productive	9.61026814586339
Caucasian-cluster	productive	7.26422480006941
Caucasian-cluster	productive	7.39208680987041
Caucasian-cluster	non-productive	10.3235535395454
Caucasian-cluster	non-productive	10.2168958051718
Caucasian-cluster	productive	7.39006176415715
Caucasian-cluster	non-productive	9.93844960795014
Caucasian-cluster	productive	7.40769374390607
Caucasian-cluster	non-productive	10.8520379146919
Caucasian-cluster	productive	7.90857550244432
Asian-cluster	productive	7.01764063444193
Asian-cluster	non-productive	9.53049358989953
Caucasian-cluster	productive	7.4664665058044
Caucasian-cluster	non-productive	10.0982909982592
Caucasian-cluster	productive	7.68338982053978
Caucasian-cluster	non-productive	10.5784717818643
Caucasian-cluster	productive	7.31682962886117
Caucasian-cluster	non-productive	9.47437933025404
Caucasian-cluster	productive	7.52688217679376
Caucasian-cluster	non-productive	10.3159859830629
Caucasian-cluster	productive	7.40463086620335
Caucasian-cluster	non-productive	10.073162193699
Caucasian-cluster	productive	7.49226691002325
Caucasian-cluster	non-productive	10.223887580973
Caucasian-cluster	non-productive	10.2189781021898
Caucasian-cluster	productive	7.57988731444983
Caucasian-cluster	productive	7.27516679838991
Caucasian-cluster	non-productive	9.65686454695828
Asian-cluster	productive	7.29378389862281
Asian-cluster	non-productive	9.79074074074074
Caucasian-cluster	productive	7.37865743200425
Caucasian-cluster	non-productive	10.1741283563291
Caucasian-cluster	productive	7.6561191891491
Caucasian-cluster	non-productive	10.5766296429746
Caucasian-cluster	productive	7.19792939020953
Caucasian-cluster	non-productive	9.92980530359928
Caucasian-cluster	productive	7.25237798745151
Caucasian-cluster	non-productive	9.72733030111118
Caucasian-cluster	non-productive	9.9801016088061
Caucasian-cluster	productive	7.43631238453187
Caucasian-cluster	productive	7.49751125181173
Caucasian-cluster	non-productive	9.97820992476257
Caucasian-cluster	non-productive	10.3581815474713
Caucasian-cluster	productive	7.57237358689456
Caucasian-cluster	productive	7.23335484676882
Caucasian-cluster	non-productive	9.68929134364847
Caucasian-cluster	non-productive	10.1377460385135
Caucasian-cluster	productive	7.65301220051836
Caucasian-cluster	non-productive	10.0000863818944
Caucasian-cluster	productive	7.49246051085056
Hispanic-cluster	non-productive	9.72520187491786
Hispanic-cluster	productive	7.21473858376659
Caucasian-cluster	productive	7.48215893630586
Caucasian-cluster	non-productive	9.89133926778663
Caucasian-cluster	productive	7.19175171079446
Caucasian-cluster	non-productive	9.55943010859819
Caucasian-cluster	productive	7.37163763066202
Caucasian-cluster	non-productive	10.1340775968124
Hispanic-cluster	productive	7.50583572328021
Hispanic-cluster	non-productive	10.0837976421189
Caucasian-cluster	productive	7.51400211193242
Caucasian-cluster	non-productive	10.0984883452573
Caucasian-cluster	productive	7.38184341949921
Caucasian-cluster	non-productive	10.0867448977133
Caucasian-cluster	productive	7.57166953674167
Caucasian-cluster	non-productive	10.5512630893924
Caucasian-cluster	non-productive	10.2610304230621
Caucasian-cluster	productive	7.49132932821957
Caucasian-cluster	productive	7.61168563982993
Caucasian-cluster	non-productive	10.0760600759998
Caucasian-cluster	productive	7.50205511857591
Caucasian-cluster	non-productive	10.4578183089193
Caucasian-cluster	productive	7.73310230020095
Caucasian-cluster	non-productive	10.3771179880619
Caucasian-cluster	productive	7.42373144332456
Caucasian-cluster	non-productive	9.96702028908633
Asian-cluster	productive	7.14579002079002
Asian-cluster	non-productive	9.4375197972759
Caucasian-cluster	productive	7.61868290173212
Caucasian-cluster	non-productive	9.8014633630138
Caucasian-cluster	productive	7.27619400629757
Caucasian-cluster	non-productive	9.54148644580699
Native American-cluster	productive	7.43944119010494
Native American-cluster	non-productive	10.3044647568469
Caucasian-cluster	productive	7.38857837980011
Caucasian-cluster	non-productive	10.18955573864
Caucasian-cluster	productive	7.54703002236623
Caucasian-cluster	non-productive	10.346321910267
Caucasian-cluster	productive	7.35905212856488
Caucasian-cluster	non-productive	9.86209877028248
Caucasian-cluster	non-productive	10.3311409374852
Caucasian-cluster	productive	7.57879428122069
Caucasian-cluster	productive	7.50847981904564
Caucasian-cluster	non-productive	10.4770168563787
Hispanic-cluster	productive	7.56247105312429
Hispanic-cluster	non-productive	10.0339658245099
African-cluster	productive	7.20107108503687
African-cluster	non-productive	9.63118246051538
African-cluster	non-productive	10.1319163292848
African-cluster	productive	7.58905976146711
Asian-cluster	non-productive	9.4611557671297
Asian-cluster	productive	7.01986637915798
Middle Eastern-cluster	productive	7.44162644409207
Middle Eastern-cluster	non-productive	10.0544585325296
Caucasian-cluster	productive	7.68104295572022
Caucasian-cluster	non-productive	10.2429990720017
Caucasian-cluster	productive	7.50662068702726
Caucasian-cluster	non-productive	10.0274804943727
Caucasian-cluster	productive	7.12609171921722
Caucasian-cluster	non-productive	9.53288898601399
Caucasian-cluster	productive	7.68442822143091
Caucasian-cluster	non-productive	10.519664534906
Hispanic-cluster	productive	7.29903301668952
Hispanic-cluster	non-productive	9.99383976584303
