# Supplementary material for: Combining genotypes and T cell receptor distributions to infer genetic loci determining V(D)J recombination probabilities
Source: eLife. 2022 Mar 22;11:e73475. doi: 10.7554/eLife.73475 (PMC8940181; doi:10.7554/eLife.73475)
Supplement: Figure 8—source data 1. [file elife-73475-fig8-data1.txt]

snpid	pca_cluster	maf
21723206	Caucasian-cluster	0.138629283489097
21723206	Hispanic-cluster	0.0833333333333333
21723206	African-cluster	0
21723206	Asian-cluster	0.0652173913043478
21723206	Native American-cluster	0.1
21723206	Middle Eastern-cluster	0.2
21723206	all-cluster	0.1272040302267
21723209	Caucasian-cluster	0.174454828660436
21723209	Hispanic-cluster	0.333333333333333
21723209	African-cluster	0.285714285714286
21723209	Asian-cluster	0.608695652173913
21723209	Native American-cluster	0.2
21723209	Middle Eastern-cluster	0.3
21723209	all-cluster	0.215909090909091
21723214	Caucasian-cluster	0.138198757763975
21723214	Hispanic-cluster	0.0833333333333333
21723214	African-cluster	0
21723214	Asian-cluster	0.0652173913043478
21723214	Native American-cluster	0.1
21723214	Middle Eastern-cluster	0.2
21723214	all-cluster	0.126884422110553
21723217	Caucasian-cluster	0.138198757763975
21723217	Hispanic-cluster	0.0833333333333333
21723217	African-cluster	0
21723217	Asian-cluster	0.0652173913043478
21723217	Native American-cluster	0.1
21723217	Middle Eastern-cluster	0.2
21723217	all-cluster	0.126884422110553
21723218	Caucasian-cluster	0.138198757763975
21723218	Hispanic-cluster	0.0833333333333333
21723218	African-cluster	0
21723218	Asian-cluster	0.0652173913043478
21723218	Native American-cluster	0.1
21723218	Middle Eastern-cluster	0.2
21723218	all-cluster	0.126884422110553
21723222	Caucasian-cluster	0.138198757763975
21723222	Hispanic-cluster	0.0833333333333333
21723222	African-cluster	0
21723222	Asian-cluster	0.0652173913043478
21723222	Native American-cluster	0.1
21723222	Middle Eastern-cluster	0.2
21723222	all-cluster	0.126884422110553
21723226	Caucasian-cluster	0.144200626959248
21723226	Hispanic-cluster	0.0833333333333333
21723226	African-cluster	0
21723226	Asian-cluster	0.0652173913043478
21723226	Native American-cluster	0.1
21723226	Middle Eastern-cluster	0.2
21723226	all-cluster	0.131645569620253
21723232	Caucasian-cluster	0.138198757763975
21723232	Hispanic-cluster	0.0833333333333333
21723232	African-cluster	0
21723232	Asian-cluster	0.0652173913043478
21723232	Native American-cluster	0.1
21723232	Middle Eastern-cluster	0.2
21723232	all-cluster	0.126884422110553
21723234	Caucasian-cluster	0.141304347826087
21723234	Hispanic-cluster	0.133333333333333
21723234	African-cluster	0.0625
21723234	Asian-cluster	0.0652173913043478
21723234	Native American-cluster	0.1
21723234	Middle Eastern-cluster	0.2
21723234	all-cluster	0.134422110552764
21723236	Caucasian-cluster	0.138198757763975
21723236	Hispanic-cluster	0.0833333333333333
21723236	African-cluster	0
21723236	Asian-cluster	0.0652173913043478
21723236	Native American-cluster	0.1
21723236	Middle Eastern-cluster	0.2
21723236	all-cluster	0.126884422110553
21723239	Caucasian-cluster	0.305
21723239	Hispanic-cluster	0.392857142857143
21723239	African-cluster	0.6
21723239	Asian-cluster	0.642857142857143
21723239	Native American-cluster	0.4
21723239	Middle Eastern-cluster	0.333333333333333
21723239	all-cluster	0.347014925373134
21723249	Caucasian-cluster	0.0341614906832298
21723249	Hispanic-cluster	0.2
21723249	African-cluster	0.214285714285714
21723249	Asian-cluster	0.543478260869565
21723249	Native American-cluster	0.1
21723249	Middle Eastern-cluster	0.1
21723249	all-cluster	0.0818639798488665
21723254	Caucasian-cluster	0.0311526479750779
21723254	Hispanic-cluster	0.137931034482759
21723254	African-cluster	0
21723254	Asian-cluster	0.368421052631579
21723254	Native American-cluster	0.1
21723254	Middle Eastern-cluster	0.1
21723254	all-cluster	0.0573979591836735
21723255	Caucasian-cluster	0.137071651090343
21723255	Hispanic-cluster	0.0833333333333333
21723255	African-cluster	0
21723255	Asian-cluster	0.0652173913043478
21723255	Native American-cluster	0.1
21723255	Middle Eastern-cluster	0.2
21723255	all-cluster	0.125944584382872
21723257	Caucasian-cluster	0.14018691588785
21723257	Hispanic-cluster	0.1
21723257	African-cluster	0
21723257	Asian-cluster	0.0652173913043478
21723257	Native American-cluster	0.1
21723257	Middle Eastern-cluster	0.2
21723257	all-cluster	0.129722921914358
21723264	Caucasian-cluster	0.137071651090343
21723264	Hispanic-cluster	0.0833333333333333
21723264	African-cluster	0
21723264	Asian-cluster	0.0652173913043478
21723264	Native American-cluster	0.1
21723264	Middle Eastern-cluster	0.2
21723264	all-cluster	0.126262626262626
21723266	Caucasian-cluster	0.137071651090343
21723266	Hispanic-cluster	0.0833333333333333
21723266	African-cluster	0
21723266	Asian-cluster	0.0652173913043478
21723266	Native American-cluster	0.1
21723266	Middle Eastern-cluster	0.2
21723266	all-cluster	0.125944584382872
21723278	Caucasian-cluster	0.14018691588785
21723278	Hispanic-cluster	0.1
21723278	African-cluster	0
21723278	Asian-cluster	0.0652173913043478
21723278	Native American-cluster	0.1
21723278	Middle Eastern-cluster	0.2
21723278	all-cluster	0.129722921914358
21723279	Caucasian-cluster	0.137071651090343
21723279	Hispanic-cluster	0.0833333333333333
21723279	African-cluster	0
21723279	Asian-cluster	0.0652173913043478
21723279	Native American-cluster	0.1
21723279	Middle Eastern-cluster	0.2
21723279	all-cluster	0.125944584382872
21723280	Caucasian-cluster	0.0326086956521739
21723280	Hispanic-cluster	0.166666666666667
21723280	African-cluster	0
21723280	Asian-cluster	0.543478260869565
21723280	Native American-cluster	0.1
21723280	Middle Eastern-cluster	0.1
21723280	all-cluster	0.0741206030150754
21723282	Caucasian-cluster	0.137071651090343
21723282	Hispanic-cluster	0.0833333333333333
21723282	African-cluster	0
21723282	Asian-cluster	0.0652173913043478
21723282	Native American-cluster	0.1
21723282	Middle Eastern-cluster	0.2
21723282	all-cluster	0.125944584382872
21723285	Caucasian-cluster	0.14018691588785
21723285	Hispanic-cluster	0.1
21723285	African-cluster	0
21723285	Asian-cluster	0.0652173913043478
21723285	Native American-cluster	0.1
21723285	Middle Eastern-cluster	0.2
21723285	all-cluster	0.129722921914358
21723299	Caucasian-cluster	0.136645962732919
21723299	Hispanic-cluster	0.0833333333333333
21723299	African-cluster	0
21723299	Asian-cluster	0.0652173913043478
21723299	Native American-cluster	0.1
21723299	Middle Eastern-cluster	0.2
21723299	all-cluster	0.125628140703518
21723300	Caucasian-cluster	0.173913043478261
21723300	Hispanic-cluster	0.3
21723300	African-cluster	0.214285714285714
21723300	Asian-cluster	0.590909090909091
21723300	Native American-cluster	0.2
21723300	Middle Eastern-cluster	0.3
21723300	all-cluster	0.20959595959596
21723306	Caucasian-cluster	0.139751552795031
21723306	Hispanic-cluster	0.1
21723306	African-cluster	0
21723306	Asian-cluster	0.0652173913043478
21723306	Native American-cluster	0.1
21723306	Middle Eastern-cluster	0.2
21723306	all-cluster	0.129396984924623
21723317	Caucasian-cluster	0.139751552795031
21723317	Hispanic-cluster	0.0862068965517242
21723317	African-cluster	0
21723317	Asian-cluster	0.0652173913043478
21723317	Native American-cluster	0.1
21723317	Middle Eastern-cluster	0.2
21723317	all-cluster	0.128787878787879
21723345	Caucasian-cluster	0.167711598746082
21723345	Hispanic-cluster	0.327586206896552
21723345	African-cluster	0.5
21723345	Asian-cluster	0.590909090909091
21723345	Native American-cluster	0.2
21723345	Middle Eastern-cluster	0.3
21723345	all-cluster	0.211734693877551
21723348	Caucasian-cluster	0.135514018691589
21723348	Hispanic-cluster	0.0862068965517242
21723348	African-cluster	0
21723348	Asian-cluster	0.0434782608695652
21723348	Native American-cluster	0.1
21723348	Middle Eastern-cluster	0.2
21723348	all-cluster	0.124050632911392
21723351	Caucasian-cluster	0.135514018691589
21723351	Hispanic-cluster	0.0862068965517242
21723351	African-cluster	0
21723351	Asian-cluster	0.0434782608695652
21723351	Native American-cluster	0.1
21723351	Middle Eastern-cluster	0.2
21723351	all-cluster	0.124050632911392
21723353	Caucasian-cluster	0.135514018691589
21723353	Hispanic-cluster	0.0862068965517242
21723353	African-cluster	0
21723353	Asian-cluster	0.0434782608695652
21723353	Native American-cluster	0.1
21723353	Middle Eastern-cluster	0.2
21723353	all-cluster	0.124050632911392
21723354	Caucasian-cluster	0.135514018691589
21723354	Hispanic-cluster	0.0862068965517242
21723354	African-cluster	0
21723354	Asian-cluster	0.0434782608695652
21723354	Native American-cluster	0.1
21723354	Middle Eastern-cluster	0.2
21723354	all-cluster	0.124050632911392
21723355	Caucasian-cluster	0.132398753894081
21723355	Hispanic-cluster	0.0689655172413793
21723355	African-cluster	0
21723355	Asian-cluster	0.0434782608695652
21723355	Native American-cluster	0.1
21723355	Middle Eastern-cluster	0.2
21723355	all-cluster	0.119949494949495
21723366	Caucasian-cluster	0.0359375
21723366	Hispanic-cluster	0.224137931034483
21723366	African-cluster	0.428571428571429
21723366	Asian-cluster	0.545454545454545
21723366	Native American-cluster	0.1
21723366	Middle Eastern-cluster	0.1
21723366	all-cluster	0.0877862595419847
21723367	Caucasian-cluster	0.0358255451713396
21723367	Hispanic-cluster	0.216666666666667
21723367	African-cluster	0.428571428571429
21723367	Asian-cluster	0.545454545454545
21723367	Native American-cluster	0.1
21723367	Middle Eastern-cluster	0.1
21723367	all-cluster	0.0873417721518987
21723369	Caucasian-cluster	0.0358255451713396
21723369	Hispanic-cluster	0.233333333333333
21723369	African-cluster	0.428571428571429
21723369	Asian-cluster	0.545454545454545
21723369	Native American-cluster	0.1
21723369	Middle Eastern-cluster	0.1
21723369	all-cluster	0.0886075949367089
21723372	Caucasian-cluster	0.0327102803738318
21723372	Hispanic-cluster	0.233333333333333
21723372	African-cluster	0.428571428571429
21723372	Asian-cluster	0.545454545454545
21723372	Native American-cluster	0.1
21723372	Middle Eastern-cluster	0.1
21723372	all-cluster	0.0860759493670886
21723375	Caucasian-cluster	0.0327102803738318
21723375	Hispanic-cluster	0.233333333333333
21723375	African-cluster	0.5
21723375	Asian-cluster	0.545454545454545
21723375	Native American-cluster	0.1
21723375	Middle Eastern-cluster	0.1
21723375	all-cluster	0.0873417721518987
21723385	Caucasian-cluster	0.0326086956521739
21723385	Hispanic-cluster	0.2
21723385	African-cluster	0.142857142857143
21723385	Asian-cluster	0.545454545454545
21723385	Native American-cluster	0.1
21723385	Middle Eastern-cluster	0.1
21723385	all-cluster	0.0782828282828283
21723391	Caucasian-cluster	0.0326086956521739
21723391	Hispanic-cluster	0.2
21723391	African-cluster	0.142857142857143
21723391	Asian-cluster	0.545454545454545
21723391	Native American-cluster	0.1
21723391	Middle Eastern-cluster	0.1
21723391	all-cluster	0.0782828282828283
21723394	Caucasian-cluster	0.031055900621118
21723394	Hispanic-cluster	0.166666666666667
21723394	African-cluster	0
21723394	Asian-cluster	0.523809523809524
21723394	Native American-cluster	0.1
21723394	Middle Eastern-cluster	0.1
21723394	all-cluster	0.0694444444444445
21723402	Caucasian-cluster	0.159677419354839
21723402	Hispanic-cluster	0.0689655172413793
21723402	African-cluster	0
21723402	Asian-cluster	0.0434782608695652
21723402	Native American-cluster	0.166666666666667
21723402	Middle Eastern-cluster	0.2
21723402	all-cluster	0.143229166666667
21723406	Caucasian-cluster	0.0515625
21723406	Hispanic-cluster	0.2
21723406	African-cluster	0.0625
21723406	Asian-cluster	0.545454545454545
21723406	Native American-cluster	0.1
21723406	Middle Eastern-cluster	0.1
21723406	all-cluster	0.0924050632911393
21723415	Caucasian-cluster	0.029595015576324
21723415	Hispanic-cluster	0.166666666666667
21723415	African-cluster	0.0625
21723415	Asian-cluster	0.545454545454545
21723415	Native American-cluster	0.1
21723415	Middle Eastern-cluster	0.1
21723415	all-cluster	0.071969696969697
21723455	Caucasian-cluster	0.0574534161490683
21723455	Hispanic-cluster	0.283333333333333
21723455	African-cluster	0.5
21723455	Asian-cluster	0.545454545454545
21723455	Native American-cluster	0.1
21723455	Middle Eastern-cluster	0.1
21723455	all-cluster	0.111111111111111
21723459	Caucasian-cluster	0.135093167701863
21723459	Hispanic-cluster	0.0666666666666667
21723459	African-cluster	0.125
21723459	Asian-cluster	0.0434782608695652
21723459	Native American-cluster	0.1
21723459	Middle Eastern-cluster	0.2
21723459	all-cluster	0.124371859296482
21723468	Caucasian-cluster	0.135093167701863
21723468	Hispanic-cluster	0.0666666666666667
21723468	African-cluster	0.1875
21723468	Asian-cluster	0.0434782608695652
21723468	Native American-cluster	0.1
21723468	Middle Eastern-cluster	0.2
21723468	all-cluster	0.125628140703518
21723471	Caucasian-cluster	0.131987577639752
21723471	Hispanic-cluster	0.0666666666666667
21723471	African-cluster	0
21723471	Asian-cluster	0.0434782608695652
21723471	Native American-cluster	0.1
21723471	Middle Eastern-cluster	0.2
21723471	all-cluster	0.119346733668342
21723477	Caucasian-cluster	0.840062111801242
21723477	Hispanic-cluster	0.816666666666667
21723477	African-cluster	0.625
21723477	Asian-cluster	0.956521739130435
21723477	Native American-cluster	0.9
21723477	Middle Eastern-cluster	0.8
21723477	all-cluster	0.841708542713568
21723480	Caucasian-cluster	0.133540372670807
21723480	Hispanic-cluster	0.0666666666666667
21723480	African-cluster	0
21723480	Asian-cluster	0.0434782608695652
21723480	Native American-cluster	0.1
21723480	Middle Eastern-cluster	0.2
21723480	all-cluster	0.120603015075377
21723481	Caucasian-cluster	0.841121495327103
21723481	Hispanic-cluster	0.816666666666667
21723481	African-cluster	0.625
21723481	Asian-cluster	0.956521739130435
21723481	Native American-cluster	0.9
21723481	Middle Eastern-cluster	0.8
21723481	all-cluster	0.842569269521411
21723494	Caucasian-cluster	0.841121495327103
21723494	Hispanic-cluster	0.816666666666667
21723494	African-cluster	0.625
21723494	Asian-cluster	0.956521739130435
21723494	Native American-cluster	0.9
21723494	Middle Eastern-cluster	0.8
21723494	all-cluster	0.842569269521411
21723499	Caucasian-cluster	0.841121495327103
21723499	Hispanic-cluster	0.816666666666667
21723499	African-cluster	0.625
21723499	Asian-cluster	0.956521739130435
21723499	Native American-cluster	0.9
21723499	Middle Eastern-cluster	0.8
21723499	all-cluster	0.842569269521411
21723502	Caucasian-cluster	0.130841121495327
21723502	Hispanic-cluster	0.0666666666666667
21723502	African-cluster	0
21723502	Asian-cluster	0.0434782608695652
21723502	Native American-cluster	0.1
21723502	Middle Eastern-cluster	0.2
21723502	all-cluster	0.118387909319899
21723503	Caucasian-cluster	0.841121495327103
21723503	Hispanic-cluster	0.816666666666667
21723503	African-cluster	0.625
21723503	Asian-cluster	0.956521739130435
21723503	Native American-cluster	0.9
21723503	Middle Eastern-cluster	0.8
21723503	all-cluster	0.842569269521411
21723513	Caucasian-cluster	0.841121495327103
21723513	Hispanic-cluster	0.816666666666667
21723513	African-cluster	0.625
21723513	Asian-cluster	0.956521739130435
21723513	Native American-cluster	0.9
21723513	Middle Eastern-cluster	0.8
21723513	all-cluster	0.842569269521411
21723517	Caucasian-cluster	0.1296875
21723517	Hispanic-cluster	0.0666666666666667
21723517	African-cluster	0
21723517	Asian-cluster	0.0434782608695652
21723517	Native American-cluster	0.1
21723517	Middle Eastern-cluster	0.2
21723517	all-cluster	0.117424242424242
21723533	Caucasian-cluster	0.84472049689441
21723533	Hispanic-cluster	0.833333333333333
21723533	African-cluster	0.625
21723533	Asian-cluster	0.956521739130435
21723533	Native American-cluster	0.9
21723533	Middle Eastern-cluster	0.8
21723533	all-cluster	0.846733668341708
21723534	Caucasian-cluster	0.841614906832298
21723534	Hispanic-cluster	0.816666666666667
21723534	African-cluster	0.625
21723534	Asian-cluster	0.956521739130435
21723534	Native American-cluster	0.9
21723534	Middle Eastern-cluster	0.8
21723534	all-cluster	0.842964824120603
21723536	Caucasian-cluster	0.84472049689441
21723536	Hispanic-cluster	0.833333333333333
21723536	African-cluster	0.625
21723536	Asian-cluster	0.956521739130435
21723536	Native American-cluster	0.9
21723536	Middle Eastern-cluster	0.8
21723536	all-cluster	0.846733668341708
21723537	Caucasian-cluster	0.841614906832298
21723537	Hispanic-cluster	0.816666666666667
21723537	African-cluster	0.625
21723537	Asian-cluster	0.956521739130435
21723537	Native American-cluster	0.9
21723537	Middle Eastern-cluster	0.8
21723537	all-cluster	0.842964824120603
21723543	Caucasian-cluster	0.838509316770186
21723543	Hispanic-cluster	0.816666666666667
21723543	African-cluster	0.625
21723543	Asian-cluster	0.956521739130435
21723543	Native American-cluster	0.9
21723543	Middle Eastern-cluster	0.8
21723543	all-cluster	0.840452261306533
21723569	Caucasian-cluster	0.200310559006211
21723569	Hispanic-cluster	0.35
21723569	African-cluster	0.5
21723569	Asian-cluster	0.543478260869565
21723569	Native American-cluster	0.2
21723569	Middle Eastern-cluster	0.3
21723569	all-cluster	0.238035264483627
21723570	Caucasian-cluster	0.130434782608696
21723570	Hispanic-cluster	0.0666666666666667
21723570	African-cluster	0.0625
21723570	Asian-cluster	0.0434782608695652
21723570	Native American-cluster	0.1
21723570	Middle Eastern-cluster	0.2
21723570	all-cluster	0.119346733668342
21723578	Caucasian-cluster	0.130434782608696
21723578	Hispanic-cluster	0.0666666666666667
21723578	African-cluster	0.0625
21723578	Asian-cluster	0.0434782608695652
21723578	Native American-cluster	0.1
21723578	Middle Eastern-cluster	0.2
21723578	all-cluster	0.119346733668342
