# Supplementary material for: Combining genotypes and T cell receptor distributions to infer genetic loci determining V(D)J recombination probabilities
Source: eLife. 2022 Mar 22;11:e73475. doi: 10.7554/eLife.73475 (PMC8940181; doi:10.7554/eLife.73475)
Supplement: Figure 9—source data 2. [file elife-73475-fig9-data2.txt]

EV1	EV2	EV3	EV4	EV5	EV6	EV7	EV8	EV9	EV10	EV11	EV12	EV13	EV14	EV15	EV16	EV17	EV18	EV19	EV20	EV21	EV22	EV23	EV24	EV25	EV26	EV27	EV28	EV29	EV30	EV31	EV32	pca_cluster
0.0156542415014986	0.000414819680638134	-0.00546658971341062	-0.0169913652367156	-0.0324074390454723	-0.17041671967794	0.0481079395368658	0.00155244203078933	-0.0203445110969497	-0.022855204256267	-0.00943966806557339	-0.0527276726690639	-0.0259070306585435	-0.0118944450016394	-0.000653696095332421	-0.0239690821600923	0.0137495428149719	0.00159532079282186	0.046634436059928	0.012983634301362	-0.0081855234983139	0.0357342833349727	-0.0271695809086413	-0.0279770111411157	-0.0262558344250712	0.0472142260889724	0.00861099197194535	-0.0330231453472894	-0.0151353771608663	-0.0174739733411962	0.0606571003634559	0.0611209081724686	Caucasian"-cluster
-0.0935791093304195	0.36561848411225	0.00425339415743421	-0.0705670126597736	-0.0216135793292972	-0.0572409606078859	0.0527590879626689	0.0020073437022387	-0.400095401239871	-0.468462001049041	0.127951914073149	-0.044853084913284	-0.312907977922909	-0.137525713456996	0.212965865445678	0.0912839747099275	0.119174706799541	-0.119594082202411	0.00412979834757885	0.0626648267027206	-0.0691775011387202	0.00309741383300389	-0.00734978919327098	-0.00711945621449489	0.00669961578133722	-0.120106672307404	-0.00963234308929829	-0.0690134167749474	0.0875744149735954	0.0210838872317215	-0.0403333510006963	-0.0217433130835297	African"-cluster
0.0228350095109319	-0.00390869915939591	0.00876128278814957	0.00366985829657621	-0.0391408878664729	0.0252578688108108	0.0157165073520509	0.0185936729963851	-0.00570359325256488	-0.0105913091805941	0.0315808122987333	-0.0396973340666821	-0.0168472650405615	-0.00222594500638288	-0.0343792241975247	-0.0337043139090002	-0.0256961090504365	-0.00127665799490614	0.0414713968553624	-0.0420737860771862	-0.0246962505813666	0.0350470231743795	-0.00646787597410307	-0.00442688519749112	0.0388420675012165	0.0296054711825892	-0.0189301370093519	-0.0347726993714769	0.00548787014914277	-0.0203360399530812	0.0249222213987461	0.0761338797285124	Caucasian"-cluster
0.0231159115589541	-0.00639735704459406	0.0134074902423584	-0.055242289430246	0.0720623021297777	0.0052003080172579	-0.0187797621297996	0.0294967180243554	0.026379641750753	-0.0307956686318711	0.0399457245792888	0.024646863017638	-0.0211888913302577	-0.0436278905549715	-0.0657977199454891	-0.058169240482678	0.00333872455441428	-0.0571782718346866	0.0207479724387614	0.000440032652226086	0.0459145327247639	0.0508742061673997	-0.051140065446691	-0.0424995015578749	-0.0168133427863278	0.0130339545126692	0.0147124845305659	-0.000749367420123426	0.0208834552041002	-0.0227048257939902	0.0150745745377432	0.0602999085679036	Caucasian"-cluster
-0.188494205421728	-0.0654999770380767	0.0818840552558531	-0.00755400724901235	-0.0359156341300436	0.0325594571035255	0.050358482010396	-0.275693888804814	0.0350829034348045	-0.00573099972429619	0.0463080046528137	-0.00247838740859814	-0.00894907497038856	0.0180253303485196	-0.0669004213625738	-0.0987742558237244	-0.073154055476745	-0.0179054275073748	0.0208072425280594	-0.0599151952062146	0.0548092761261284	0.0111463138277957	-0.109660162606575	0.0598530381814065	0.0193112373019037	-0.0408383210424493	-0.026984246109329	-0.0114673545788105	-0.0607294567315977	0.0209803386675739	-0.0130441152675521	0.0155960159779799	Asian"-cluster
0.0194111207897808	-0.00484035101429969	0.00800852960587078	-0.00183402602052933	-0.0455582208473219	0.029642412092214	-0.00842907506735824	0.00732364559131998	-0.0148277074379745	0.00172380763648688	0.0203950260961251	0.0121346462668453	0.0257856121272582	0.0205794481175531	-0.0266636127896789	0.0184368072398074	-0.00450822615551934	-0.00604550122992476	-0.0174835637420519	-0.00329043948427414	0.0273352800413911	0.0346812140986913	0.0505462372186494	-0.0746363256300887	0.0082091286691552	-0.0180372480706835	0.00605324611113124	0.0428022864330518	0.0340222552795522	-0.0227046320747886	-0.0126545012615284	-0.0147723817465778	Caucasian"-cluster
0.0167086428575318	-0.00550257169821755	-0.00121728429715062	0.0104331501153425	-0.0403395072265717	0.0231146209633705	0.0108956010234249	-0.0160077447105674	-0.00861620255326661	0.0203874533294853	-0.0351413560676342	-0.0108269557259194	-0.0174499046087174	0.0223722417418869	-0.0110420667643946	0.0294857289452393	-0.00614510833463011	-0.00159387879606867	-0.00446767506579721	-0.0251387194498824	-0.0377654730733265	-0.0459489603076533	0.00983981459037279	-0.0999265081987286	0.0140382298473961	0.079792006577816	0.058379142910373	9.55746973312771e-06	-0.0409562677807676	0.0507009384226739	0.0590043163239122	-0.0234874658534717	Caucasian"-cluster
0.0121332732381623	-0.00785646668238455	-0.00514597457600924	-0.038426966509491	0.0712994534834392	0.00800597451494393	0.00232400617952808	0.0288801112815287	0.0240097230751764	-0.0361409255467327	-0.00320680063888316	-0.0288265352716732	-0.0465974758726166	0.029218098474641	0.00450084132613484	0.0790734256592495	0.0221220664129324	-0.0739904197959361	-0.00972936105554545	0.00212399728892226	0.0207613824977284	0.0597759018237235	0.0402335179415536	-0.00880738859550227	0.0519918240560819	-0.0767075451663287	-0.0178701124567194	0.0288083504793859	-0.0276806617414261	-0.0213327977650676	0.0659272231950499	0.0162921334584686	Native American"-cluster
-0.0941718565202638	0.367099084571683	0.0255485102501949	-0.043980626144509	-0.0294941013004399	0.159589075302575	-0.0117539195957018	-0.00149790123381576	-0.133423473062129	-0.0424000535688517	0.261801872858597	-0.0960864687524669	0.666477509474664	-0.0605231840629019	0.0867704138182517	0.0667467519661643	0.00154715428800409	0.0752153957158647	0.0160418057378659	-0.0374908519727012	0.0326092484738578	0.0330728773013917	-0.0278900303678201	-0.00120833415392441	0.0101217134382056	0.032469865414246	0.0579460558222482	0.0395445237202466	-0.0348271354713703	0.0749858322489297	-0.0082687000065612	0.0352854682651639	African"-cluster
-0.0125180059751409	0.0797335737618687	0.0346829110542508	0.14284618138103	0.0286228427236412	0.020520699363454	-0.0589170311678225	0.068804166848374	0.120206694265546	-0.0985906423883236	-0.0229770243977197	-0.142860717088927	-0.0225520144344881	-0.0880823573944199	-0.191995289025742	-0.0460821864818528	0.335310660752073	-0.0617181164743943	0.188928649702388	-0.0728863631289686	-0.17310969547521	-0.0315744759148354	-0.0459732969201947	-0.100121044430806	0.0480642228515162	0.0333714522811059	0.0746037372668554	0.0981827378377952	-0.107424595061113	0.0908828269938356	0.116672254490163	-0.0869352723389767	African"-cluster
-0.0747248680527499	0.0492330167227552	-0.166916163353387	0.018214663583121	-0.00778518991505889	0.0907298891172762	-0.0037143672523573	0.0132865679974787	0.0142189317348735	0.0242080588621732	0.0532070205259789	-0.054928809780825	-0.0204700898515405	-0.108050909979295	-0.047870082012943	-0.369227960776189	-0.0804746809374107	-0.108691703445883	-0.0269950994918655	0.285770886484571	0.0620063919847214	0.056709071857739	0.0840279509177303	-0.145987026355128	0.138788185852151	0.10851684565262	-0.0229491554729144	-0.00337639145153906	0.131497721052636	-0.0293876128824346	-0.0413176612258202	0.0253662401974336	Hispanic"-cluster
0.0116450922259108	0.0176797599315736	0.0265844259740335	0.139516491591546	0.154804837908792	-0.0196158366834654	0.0620740063737205	0.0193603516866583	-0.0386752412254105	0.0524653517585536	0.0287885726944668	0.0957589776962178	-0.0195006695969988	-0.0181801746824315	0.0582601120127449	0.00954173088545726	-0.0452011774230223	-0.0194584851451859	-0.0804799885594887	-0.0550771180289404	-0.0286765123483352	0.026324498655358	0.0862105777517577	0.0148108732353691	0.0538032024902544	0.018388064418441	0.0237478458890312	-0.0401431259677896	0.0225251800274146	0.0843546687874647	-0.0694105698460288	0.0616253230180017	Caucasian"-cluster
0.0187136777534052	-0.0052998999554672	-9.6963635356323e-05	0.00456620058646134	-0.0308210711537794	0.0212237548294773	0.0147463623743286	0.0304689884555536	0.0668648266155429	-0.0180232062278197	0.0119339544267383	0.0121739997935443	-0.0319032687354949	0.0575299876474892	-0.0305926060673133	-0.0468982255499098	0.0294572643780561	-0.0174645370299102	0.0260763199559585	0.0559206386221101	-0.0294102770189432	0.0293158913781981	0.0540661685177501	-0.0540410405567404	0.0353497818400515	-0.0393702821920802	-0.032052900784916	0.0497732736468476	-0.000495523523823097	0.0240834282335493	0.0181391855642635	0.0268633606862659	Caucasian"-cluster
0.0181790204408349	-0.0114336605683364	0.00202814242886445	0.005729684644933	-0.0344872485101923	0.0241342446052792	-0.00693239092638365	0.00806169286190636	0.0216979212512844	-0.0233746747385926	-0.0125880143600375	0.00100182746372457	0.00323952505865871	0.0664199726666178	-0.0133965613570555	-0.0137711565009263	0.0744964248487395	-0.0647711387153551	0.0158328713295563	0.0220708971152921	0.0130087618189238	0.0544541784438009	-0.0885827939817665	0.0108109903810298	0.0443022282254637	-0.0708389145279968	0.0184673916760476	0.00785367807376186	-0.0339770876376049	-0.0287334165109635	-0.00391679685291955	-0.0588870679417817	Caucasian"-cluster
0.0205431716389547	-0.00970923462462449	-0.00378247634197931	-0.0573051778579212	0.0652401175892334	-0.0023050968015816	-0.0060045396885957	-0.0277099353013195	-0.0142499759742569	-0.0199111424398181	-0.0356076163951666	0.00728287391321425	0.0183802660449746	0.0346566362262931	0.0252714790549131	-0.0100692349360812	0.0508006143877772	-0.0218811010678332	0.0222104264848669	0.0349973312861636	0.0062040181498978	-0.0326435504134486	0.0192527865701373	0.0547306556385325	0.0125484730437682	0.0771490150038828	0.0308076826110378	0.0520163712574417	-0.0383173358998696	-0.0341448512773897	-0.0459273987804352	-0.0292562047677847	Caucasian"-cluster
0.018802612666228	-0.0044856845365501	0.0118753383805564	-0.0542846244619958	0.0632088094824688	-0.00319730933740072	-0.00483278117254128	0.0194717589836613	-0.0214174631483761	0.0463021213337392	0.0408588737762201	0.000153876462897579	-0.00982676007278951	0.028013581687253	-0.0280769662735103	0.0692804786233413	-0.0337141355089228	-0.0655837302077295	-0.00788341455834515	3.47190574727443e-05	-0.016702085722366	-0.0600682343613084	0.000713508144870881	-0.0155528437479691	0.0498786685548724	0.0549685519375387	0.00715035356933645	-0.0195983627031239	0.00103934248876043	-0.057590386099008	0.00109841242413553	-0.0361060903228199	Caucasian"-cluster
0.00750471143857856	-0.00154750535795485	-0.0151735840530971	0.0426832607788262	-0.0179592154627849	0.00562630897375958	0.00438202925145724	-0.000794548339538903	0.0476952309797249	-0.000251618980136897	0.0514073088583626	0.0295929110282632	0.00132993603229964	-0.0289901852089044	0.0294548716251117	-0.069034319279253	-0.0611043959761474	0.0269500634697513	-0.108247490930566	-0.0703121719325018	-0.0898150303229926	-0.0273230212951979	0.0116742909790147	0.0253551584007809	0.0894563595436184	-0.0896998766028792	0.0429505110107993	-0.0231429489174068	0.0428584069399543	0.010173694375616	0.0594649570594664	0.00497533253642267	Hispanic"-cluster
0.0176885014893131	-0.00754308827786567	0.00653406683362223	0.00855504488012493	-0.0397831379570689	0.00618078658278904	0.00349975758940061	-0.0023982511587915	0.0260725492048933	0.0113100054715441	-0.0282352586375326	-0.0128091646375414	0.0410635522984785	-0.0250209912534314	0.00938194623440815	0.0561188989444301	0.0304030979729316	0.0358845412875637	-0.0497284438312102	-0.0195537790610815	-0.00860816237413338	-0.0846758904372535	-0.029685037737255	0.00986180619743324	0.0818939605509829	0.00334778570990174	-0.0233885197707142	-0.0284953492581353	0.0099431968596885	-0.0299192099286988	-0.0334055817288399	-0.00355576336841018	Caucasian"-cluster
0.0193300330712805	-0.00772082244144418	0.00340392574569488	-0.00770844178927976	-0.0455300923944452	0.00649236962370285	0.0110584150303564	-0.00256816483371847	0.00610074776899199	-0.0470135125060581	-0.0316115653787526	-0.00167007501099023	0.0405769564467655	-0.0329376581974071	0.0491444157755568	-0.0404129664998763	-0.0643733822505473	0.049706577344676	0.032746168040557	0.0375783884333159	-0.0116571400739325	-0.0208913730969756	-0.00779579933950871	0.0472346837856989	-0.0417055037658484	0.103294433846836	-0.0269214868501346	0.0563105959958761	0.0231399277457453	-0.0319255567280693	-0.00193544952340177	-0.0673081850918391	Caucasian"-cluster
0.0192441764725015	-0.00648505725764783	0.0143184756303161	0.00262671748633776	-0.0281813136565834	0.0100588057141923	0.0132028843737012	-0.0128655940327266	0.0341663803824849	0.0112271313495709	0.00224473578576416	-0.0162689484434923	-0.0140269595346435	0.00282323162723236	-0.000523053335049072	0.00136978207751812	0.0193084709582221	0.00945521769667388	0.0262549996854268	0.0132179276235399	-0.0156262870625344	0.0159476734267621	-0.0401724315535003	0.0381837504393241	0.0662243755109227	0.00414250043520316	-0.0227127358150031	0.0468435514618117	0.0694050718535261	-0.0643281924806965	0.0270693448961044	0.0602212595821312	Caucasian"-cluster
0.0161951352452796	-0.00421806516015645	0.00899462594238964	0.0367960553009446	-0.0275925551876993	0.00716672317967438	-0.00244949997214883	0.0123280641498394	0.0437936212819132	-0.0328850546669949	0.0160889599304469	-0.0344074841563555	-0.00910537576705373	-0.0892924254723887	0.00862147134841993	0.0328314092102913	-0.0117698972092962	0.0921061078149109	0.0531193674117371	-0.0544178499557465	-0.00828337807021707	-0.0280391214394996	-0.113057742658195	0.0508951841488457	-0.0109383394895887	-0.042282258197571	-0.0333920311010396	-0.0441518970017501	-0.0300084606820827	-0.0938928648157617	-0.0643113301532728	0.0665042204189467	Caucasian"-cluster
0.0114718056042971	0.0202703211133949	0.0292106187341738	0.121460435288315	0.1383326522313	-0.0162853150727226	0.0705301843158272	-0.033579097811046	-0.0562085109957198	-0.0134278070961825	-0.00797578193793775	0.0263238463432448	0.0325635288841345	0.0292186851309349	-0.0267996972155653	-0.0512541948362927	0.0295374669007865	-0.0749044332840302	0.0102187920736561	0.0464206331439026	-0.00405911812595405	-0.008914327971679	0.0580687112433172	-0.0235972680583621	-0.0159345541239784	0.0314606224795948	0.0533040879155809	0.00992181767961233	0.104130628688079	-0.0431715829560912	-0.028775543238041	-0.0182946646322969	Caucasian"-cluster
0.0185813177260224	-0.00199167458804471	0.00930780675838948	-0.0519045311342335	0.0682887636326224	0.011090625754074	-0.00680885262127884	-0.00382814145914771	-0.0349575505409042	-0.017869393616163	-0.000786968658820067	-0.00280227553585033	0.0153675311748208	-0.00274641266888064	-0.00859112040593541	-0.0238817872991585	-0.0106299309543698	0.0222645337118981	-0.00823004753759454	-0.0549799773444561	-0.0457493876228745	-0.0991348669147714	-0.0308039931995642	-0.0677694705117335	-0.104875619051947	0.0357082607935936	-0.0361572364614901	-0.0300460574834243	-0.0223982693024191	-0.0677499744606708	-0.0732041894504223	0.0213641271281493	Caucasian"-cluster
0.0184794479768584	-0.0078980352117114	-0.00256503270518925	0.00169838063662402	-0.032752102158349	0.0233444677946396	0.00410089781672861	-0.00957413008963453	0.00693247617060899	-0.0115832726910666	-6.61534170780104e-05	-0.000775552618701492	0.0504589622606811	-0.0478616944739918	-0.00920363549958784	-0.0321784420790307	0.0132465621686818	-0.0391682408884401	0.0612683380449447	-0.0372909428269452	-0.00208946995282601	0.0974214530848253	-0.0686769247343484	0.0200190646553389	-0.053173720420408	0.00196843974308929	-0.0190605374158724	-0.0158216048022193	0.0119705568499093	0.00503904015987788	0.0133672397328043	0.0523090376060605	Caucasian"-cluster
0.0195341201263825	-0.00453453245235458	0.00907591416333302	-0.0430489115844555	0.0784463454163723	0.00636555499872978	0.0135225683829417	0.0225422844634708	-0.00817777684729001	0.0247242257369502	0.02462982749075	-0.000556701068435944	-0.0313098999812055	-0.0301352280242003	-0.0531940862896322	0.136231914731301	0.0410751615509388	0.0498139656970667	-0.00593389545209524	0.00157118534417303	0.0141985484232551	0.000385504013272781	-0.0541841372023005	-0.014436983087333	-0.0272280616793327	0.0301619325907073	-0.00224318728201652	-0.0415630248876869	-0.118127152715703	0.0381190832879806	0.0224175090196063	-0.00727477881669367	Caucasian"-cluster
0.0189315177781169	-0.00614448383260041	0.00769168339866506	0.00479451509105953	-0.0273885560937848	-0.00263026634978448	-0.0284594877286269	-0.001092278985345	0.0321405453456312	0.0323775929018078	-0.00319338238669472	-0.019393676854575	0.0386155182427604	-0.00352680020265786	0.0232978207439875	0.0851840087297114	0.0367191696675904	-0.07273744044428	0.00105413287023669	0.0386627113682185	0.0215287763608454	0.0124978779200251	-0.0231042210825913	0.0355593261083669	0.0124419075574506	0.0465043744497766	-0.0338943634781096	0.0869820512321368	-0.0329539994000949	-0.04655240945725	0.0337839762396982	-0.00126961742952988	Caucasian"-cluster
0.0210698218152201	-0.0106888974794591	-0.00107650181289477	0.00603947384410017	-0.0363131986876591	0.005849225116934	-0.0139340308508563	0.00762539502639901	-0.0081061424431072	-0.00209572359177057	0.0414447839236725	-0.00214150547828665	-0.00631196446795496	0.0481132984070512	0.00602071942073309	-0.0346723714257018	0.0124487552616313	-0.102826818217816	-0.0498440994566006	-0.0415946494909886	0.0439922785490351	-0.0815508410150106	-0.0290360470043441	0.00886569517378452	-0.00953418841217345	0.0109329712517937	0.0108016448523079	-0.011217607051802	0.00729415721932328	0.022938076914207	0.0156275557705587	0.00973084855781396	Caucasian"-cluster
-0.0877009897472809	0.37557540878625	0.017873136482903	-0.0707668443820246	-0.0218855785235329	-0.0453394637456538	0.00594958565302498	-0.00364312860076414	-0.14019494455478	0.0229962639051208	-0.690106255860625	-0.240245469975222	0.0299404624427538	0.000256981880153051	-0.215493059259562	0.00507841608381207	-0.161221995590771	0.0100254243453514	-0.0979804352088888	-0.0118268877818061	0.0290256906222446	-0.0388537831865611	-0.00442017860211528	0.0818437842554361	-0.0162263925243402	0.0327782133371871	0.0326339370722602	0.0249603015967213	0.0170909494794346	-0.00141552992190794	0.0163372793436205	0.0534002276951518	African"-cluster
0.0197783732005455	-0.0108991795404158	0.00420098773323704	-0.00659990436951216	-0.034810165363362	0.0119602087355708	0.00326279369429455	-0.00549926127510808	-0.00189489748020633	-0.00840410440007264	-0.0277459729238234	0.0472781002227959	0.00467498871186434	-0.000282247425293253	0.0130522507451354	-0.0167246841985076	0.00164825135617289	-0.0223102132898045	-0.0867788559755082	-0.00762660209277069	-0.00952048169185561	0.00396341065739678	-0.0139187850411197	-0.00592123905128614	-0.00284371185054656	0.00481359229686301	-0.00265253317514223	-0.0389421807637183	0.0530145519488159	0.00213200407419694	0.0252967067575181	-0.0724789036126821	Caucasian"-cluster
0.0190519746689925	-0.00257389937447992	0.00407441587744156	-0.00118466569059404	-0.0311912799541931	0.00466485504363276	0.00289822876342951	-0.00146402072021162	0.00512769472535948	-0.0333505689301351	-0.00133947143049768	0.00371677271541903	-0.0375325988414899	0.0519503290600126	-0.00964783366137561	-0.0213990605353264	-0.0125843321560268	-0.0681846777254756	0.0421715106347862	-0.00351652300389601	-0.0626095295481168	-0.0736441807077607	0.0505525072731016	-0.0356363002721808	0.0449319516202401	-0.00617089716636654	0.0123426915312484	0.0237287386960664	-0.017695970444581	0.0171450574394874	-0.0982818344273575	0.05396153041996	Caucasian"-cluster
-0.191236919322999	-0.0553205601696465	0.0690478128500436	-0.0271229917283157	0.000859779929801115	-0.117573466387035	0.00370111235579183	0.121414316762964	-0.0316663149298179	-0.010142507313534	0.019033611872054	-0.00839285283436378	0.0430732404098018	0.153254945882343	0.0243108416208431	0.0395841760735756	-0.00804589296835641	-0.0011463649298977	0.143351057616679	-0.0534373795719647	0.114176227479703	-0.0234887918839717	-0.0102235323812752	0.12399448739578	0.12159625001504	0.0710556097650293	0.00921591286409047	-0.124523476816548	0.0425392295770088	-0.0292389915657534	-0.0170530732080616	-0.0509293423912851	Asian"-cluster
0.0193826530431679	-0.00628113616872756	0.0104816517098727	-0.050083330030671	0.0834040281563444	0.000920095609721672	0.0147950769592052	-0.00261886618111682	0.0079189644278887	0.00863681344249007	-0.017940349244875	0.000511090886920057	-0.0322720122265005	-0.0321026290663184	-0.0134350497040713	-0.0128892384992959	0.0152887723430778	0.00380909464233022	-0.0501259322840634	0.0336896959788494	0.0139554177266299	-0.0701926156699138	-0.0189911961477992	0.0301405839004663	-0.0324683423692741	-0.049285514900463	-0.0836350947651942	0.0449943480381983	-0.0110128873755746	0.0348897459419669	-0.057318461380012	-0.0532291274741724	Caucasian"-cluster
0.0159814343642256	-0.00398905861510228	-0.00350143624158863	-0.0290670595539224	0.0665467003636901	0.00403535478592126	-0.00442849858156708	0.00682114867524043	0.00876821098488412	-0.0084364512203195	0.0589410758182534	0.0366818457120135	-0.0566489295190922	-0.00746941351117242	-0.0707659651100869	-0.0443951684606834	-0.0219372178862425	0.048311325584854	-0.0288425988963257	0.0295849976667493	-0.0518630182615903	0.023686366247682	-0.0477471738628568	-0.0113257847994873	0.0360604863401245	0.0886220477400897	-0.0192450233606898	0.0881552530507012	-0.0698790679112419	-0.0179180904431807	0.01941348691025	0.00380925772339933	Caucasian"-cluster
0.0203527709485538	-0.00438095216114559	-0.000512961503379848	0.00174869828100809	-0.0301880934065554	0.00474708676547545	0.0343373369506464	-0.0134133856172608	-0.0245161254819422	0.0577855524132245	-0.0238567766848868	0.0129442836242571	0.0393323111843006	0.0316520571875116	0.00332881691361568	0.0391674560782794	0.0340815657970025	0.0200138044046252	0.0126081690316345	0.057518831170592	-0.0918687716213323	0.112696264754984	0.0181020501380066	-0.0101886394564372	-0.0136019179640851	-0.0154580493040769	0.0363208520690511	0.0132827116570307	-0.0292072343312949	0.035229307158669	-0.0631009699281242	-0.00695725864663301	Caucasian"-cluster
0.0169354214544078	-0.0032691854721356	0.000826858688763457	-0.00225473500024597	-0.0333240214587668	0.013758747182326	0.00442530652187607	-0.0287813589320307	-0.0242244984473004	-0.00773449660706002	0.0123305368597151	0.0390165635173479	-0.0142552198300012	-0.0471059339539033	-0.0498754949511633	0.017148079682914	-0.0223255692876118	-0.0490590336680587	-0.0364409145971757	-0.00666853258723751	-0.0164856390253805	-0.102290648030558	0.0266047091985683	-0.00496802704187493	0.0571552930282776	-0.103845996975314	-0.0836337215269322	-0.027280495463154	0.0610295356900283	0.0263747815581427	-0.00888611558552932	-0.120649240518693	Caucasian"-cluster
0.0198791388550573	-0.0065036933506433	0.0116726027497828	-0.0469655050226647	0.0615605944351723	0.0224832413398781	0.010685350344687	-0.023163679534207	-0.0323956006975705	0.0323297686279074	0.0347219820299385	0.0467778922090273	0.0419913959899847	-0.0351929829992138	-0.0223244102639608	0.00816043463437999	0.0217581594327205	0.0693623502353025	0.00235551095469516	-0.0413722532621821	-0.054177728780374	0.0481687673484782	0.0331234441810139	-0.0431897978174419	0.127504368063384	-0.0388190055947612	-0.0158269037499441	0.0117883787245262	0.00332334933428393	-0.0392965358539402	0.0312540398350055	-0.0406601411079885	Caucasian"-cluster
0.0199170425542415	-0.00771101843320354	0.00186580479595589	-0.00630722354798484	-0.0338698472219932	0.0206223558622886	-0.0268358707316964	-0.0118266734999558	0.00307336802268637	0.0270185742129766	-0.00489458923616634	0.0133724854585641	-0.0215890340100693	-0.00900690391929476	0.0248906656242616	-0.00454198891214766	0.0348326940765122	-0.019832232223265	-0.0294567635281165	0.0362916685995333	-0.00978822658570427	-0.0101975350593043	0.0209296371818413	0.0416551810107334	-0.0430659369706025	-0.0354891335874645	-0.0225033680160909	0.0309571183964627	-0.0559256158433122	0.0537712041265774	0.00823942987790658	0.0358714348583656	Caucasian"-cluster
-0.0816024206977526	-0.00678233115457821	-0.212540534283955	0.0331924027364915	0.0172337239668296	0.0890155190406181	-0.0305709315597822	0.0114345798756874	-0.0246244258034728	-0.00568240382711294	0.0119112853344813	-0.0528897227120932	-0.038514562577657	0.0102783780850472	-0.00281426738830369	0.0904277140086406	0.039282324066404	0.0361867878004864	-0.0995932741881171	0.134234684481817	0.07251222433962	-0.0491672489729997	-0.0951995866777843	0.0496578275690285	0.00409404714211498	-0.00374631230255615	0.0371030071047877	0.000740730212859145	-0.0115429275378372	-0.0261252834439985	0.0611164385636898	0.0192868779817594	Hispanic"-cluster
0.0194964310655084	-0.00603215634774109	0.00758477796506778	-0.00179483822047518	-0.0359955986316902	0.0200576467834222	-0.00828363812977806	0.0120471334938516	0.0218261783446529	0.00645424138780604	-0.0330740559880731	-0.0135814905546089	0.00584726340823101	-6.92108217142939e-05	0.0356136213484973	0.0352668590963221	0.0439680319774175	-0.00025743874218793	0.00443977212430464	-0.00466092676477383	-0.064288452261782	0.0778189063914329	-0.0855460998319485	0.00524984246156468	0.030500644309497	-0.0474961078578706	-0.0147420128527248	0.00265933334311801	0.0260187302226725	-0.00466497368943095	-0.0513938439958758	0.0346628899332037	Caucasian"-cluster
0.0179607292258094	0.00765294036657729	0.0107509345804214	0.0525673293200114	-0.0111754979585542	0.00850058763615591	-0.0039067951738299	-0.0172396550316954	0.0577678466103852	-0.0135119935223604	-0.0213169408029001	5.18225189632959e-06	0.0744084678256072	0.0621544857902692	0.0350933802550488	0.0663174877355307	-0.00987212623724119	-0.0355823532483039	0.00664843518714349	0.0452751870322339	0.0106527883597317	-0.0915971415549126	-0.0806147386115614	-0.00808924239909081	-0.017804220013324	-0.00551692347667486	0.00801489053683301	0.0704504590454814	0.0326822667658058	0.00942971896710161	-0.111802579012834	0.0122781020708851	Caucasian"-cluster
-0.00301075436651178	-0.00739875149504967	-0.0491351263757441	0.0223396632989521	0.00202692604711624	0.0172904170034565	-0.0321359980899546	0.0247097630964739	0.010768461601301	-0.0434323791683284	0.0424730218529285	0.000521273128708422	-0.00287528782329847	-0.0700662385258023	-0.0231966127020702	0.0139798698449944	-0.0779991748696238	-0.0047511894708166	-0.00950660090982058	0.065377154842337	-0.0328892682878503	-0.0184377446966284	-0.0473957920105716	-0.00275205865083686	0.00257603091570029	0.0239634672384223	0.00299154634881571	-0.050382201372846	0.0171223089797145	0.0492734755467217	0.0208471055811591	-0.0656055382438035	Hispanic"-cluster
0.020321293195903	-0.0102745497159953	0.00230166772985648	-0.0147462627562546	-0.0425463428657376	0.0185958585587353	-0.0104379588916648	-0.00163794175886033	-0.00372597621679431	0.0138999468645351	0.030347828988972	0.0486132326646023	-0.00668192857843007	0.0575531753008962	-0.0127874895596421	0.0691888659476109	-0.021404455060443	0.00428623507785072	-0.0331205572174941	-0.0531258138717685	-0.0249636246931423	0.0333406656146711	-0.0305880708951992	0.0645218092415027	0.0184334459684657	0.0322457705993295	-0.0743401236696779	0.0948468175456696	0.0182008432131333	0.0197934217219986	0.0537821191257465	0.00167569232015381	Caucasian"-cluster
0.0192308440509887	0.0030604054229648	-0.00106571843289293	0.00693682042923962	-0.0420635288620902	0.0142731041956314	0.00196456912566492	0.0104499153834515	0.0169088139029096	0.00902327323430755	0.00338176629994441	-0.0321393301925658	0.0237776164649804	-0.010004222518348	0.0343285226211657	-0.0223843819754261	0.0546978096668802	0.0493565512582974	-0.000569366245565426	0.00220577764553648	-0.0373341181603194	0.031058374443001	-0.00057576147829333	0.0490304053326612	-0.0203334433757137	-0.0526939230974513	0.0390286803299982	0.0131318421728011	0.120064976526961	-0.0620781386641237	0.042559315731514	0.0744159287658413	Caucasian"-cluster
0.0222448361733173	-0.00568787022296169	0.00203912151012658	-0.00441382441300104	-0.0301783772399446	0.00947330756817438	0.00503941632360361	-0.00814004785951128	0.00419340803277038	0.0134384302873116	0.045451842399189	0.012462486131803	0.00989281196973737	0.00137469537312779	0.0164399277522161	-0.00447936987712896	-0.0213017976106984	-0.0590088100533402	-0.0247712293585175	-0.00207175442732385	-0.133722598361496	0.0799409719545066	0.0476788756705204	0.0428991809657101	0.023419143286515	-7.74154219069234e-05	-0.0241589257503777	0.0149122857438868	-0.0452542316368081	-0.000352160031399928	-0.0391046806384628	-0.0159544873772208	Caucasian"-cluster
0.020977675829311	-0.00732283977935048	0.00715065173561784	-0.00606550505244494	-0.0467644347316656	0.022190282366567	0.0108788345425524	0.011877219289484	-0.0417348819615595	-0.0355514776843486	0.0238056284836976	0.0133574499304291	0.0249366848620119	-0.012403366609867	-0.0092996883288675	-0.0644011250836737	-0.092931816210047	0.115141005264661	0.0408941484929371	-0.107232733496043	0.0331336759062629	-0.0736926491799212	0.0760716581177313	-0.0010119255957929	-0.00230330267278395	-0.0214397226328457	0.033901593232359	0.0390436087368574	-0.0170647771369725	-0.0721339249358308	-0.00685027600628511	0.0166232309056283	Caucasian"-cluster
0.0171770870850252	-0.00130001258861439	-0.00775315438916004	-0.0500597080897272	-0.0304635010156129	-0.159556109926114	0.0219211748936669	0.00907179570272863	-0.0414593991201441	0.0112052522403922	-0.00251650421428333	0.00836601974975455	0.00478956128577607	0.0391080593360307	-0.0211590167968306	0.0448431687944727	0.00605639930844649	0.0355913725414985	0.0366846202948031	0.0344869087036966	-0.00781921768621415	-0.0730855699295075	0.0778704794063616	-0.030991879388556	-0.0176726072661638	-0.0321083411855304	-0.0258946504602197	-0.00398753800492947	0.014174252578635	-0.0341715993502005	0.0021069339540524	0.0452569081336889	Caucasian"-cluster
0.0204279842321569	-0.00706041787172334	-0.00234758336311388	-0.0203931496833905	-0.0291147210257386	0.0207081640360886	-0.0136031187147797	0.0127383720395258	-0.0072184614436092	0.0101318815061055	0.0718555608191649	-0.0266177112340262	-4.91637729976083e-05	0.0064442121782832	0.000481365803494218	0.0441246019812334	-0.0737589268050373	-0.051043649752953	0.0661000468497414	-0.0125799521908498	0.0265110311806569	-0.0674500298424601	0.0717234557155798	0.0557553070076074	-0.0488887705769287	-0.0308574810201034	0.0383796402790799	-0.0246377874981252	0.0178728982634738	0.0348302871738674	-0.0183677674477614	0.0281604291626011	Caucasian"-cluster
0.0174485374524529	-0.00521701178278744	0.00480597287226056	0.00995489695989308	-0.0222339148250876	0.0156160652494532	-0.00954717670908926	0.0134677396870379	0.000137846228140015	-0.0044699703267559	0.0205626910149523	0.0668190093796656	-0.00491893455467025	0.042103747810312	-0.0127209589709224	-0.0272562574600207	-0.0571351554768759	-0.0609595302421811	-0.0697148366459663	-0.0204005860378192	0.0125534236242359	-0.0276899671751929	0.0307871312153283	-0.0909154915089537	0.000995202280818633	-0.0182891385075092	-0.0293967797452201	-0.0370131543891928	-0.0854716032856396	-0.0274890946220729	0.0271159796281743	-0.00218897438813484	Caucasian"-cluster
0.0208108296555912	-0.00925261491823998	0.00258926782403126	-0.0115254357666478	-0.046505496126852	0.0125822698532553	-0.00200917579678937	0.00403633267798057	-0.0244767611119061	0.0122606918347988	0.0219798522835716	-0.021933939946583	-0.0120230137514653	0.0046720847806123	-0.0203697316029726	-0.0131241535345862	0.0235948028856726	-0.0267864800934269	-0.0276547909289516	0.0227017208939187	0.0297464231700928	-0.000258537420497973	0.0158151307190138	-0.0575487263848152	0.0176273508479314	-0.0440864890772002	-0.058708686755977	-0.0525578361888678	0.0182906585068069	0.0523641548094023	0.02194783955743	-0.0454653823444746	Caucasian"-cluster
0.0169578913619119	-0.00633539199141978	0.0130171958836113	-0.0408576165494726	0.0600145377795786	0.00494324365483783	-0.0163246091858072	0.0221530281175459	0.0132028283281434	0.0269631902351468	-0.0183478565499234	0.0779629072920111	0.00214331860285233	-0.0234354527392625	-0.00603462699408975	0.0198602709474259	0.00221699392201857	0.0365718248659984	-0.0268553191305968	-0.0269487867351022	0.00649935941482166	0.026658560153987	0.0404297146892372	-0.0194824366690482	-0.0105053573982591	0.0334813302433996	0.0313606284541231	-0.0370177506608267	0.107119112713352	0.0920003866502737	0.0122744121873572	0.0181497561323224	Hispanic"-cluster
-0.0102670325723914	0.0101153583403855	0.0226125051236988	0.133386515392548	0.0266106850378535	-0.0158758041540936	-0.0886119690010346	0.000788179575384143	0.0760051566260991	-0.0483824805157585	0.0178007781608101	-0.0515114439908319	0.0113242126465962	0.0249886284426035	0.0314598932896467	0.108168754549056	-0.0286369347788296	0.134938697921865	-0.0459796026271806	0.154488154860966	-0.0612161062493261	-0.116135925409509	0.0222696822194376	-0.092447797253676	-0.110584511798727	0.0181410467669538	0.0290099673587655	-0.0614571093543166	-0.071977891882977	0.0171236949024482	0.168408382686521	0.0112235808625875	Middle Eastern"-cluster
-0.0711592700445361	-0.0330032869199463	-0.0913635701937751	0.0069169509444102	-0.00685498379320313	0.0482145718519514	-0.0271080897370746	-0.0684606259634961	-0.00828015677904175	-0.000611763537445664	-0.0668130093564746	-0.0131759666916892	0.0196150081447818	0.19784806443308	0.113400070020539	-0.040134167330614	0.0798778397343098	0.00325425195743218	0.0379598329266486	0.0125185846308796	-0.0154594662896242	-0.00886382649513751	-0.017087737559976	-0.0277132307123859	0.00215814933192514	-0.0116744901751067	-0.0468311445986708	0.0326440601465693	-0.0101461699048722	-0.0536704052017022	-0.0520586867097825	-0.0015377640941704	Native American"-cluster
0.0211237919496501	-0.00544760250225711	-0.00298000592729029	-0.0138917332374644	-0.0448067350609067	-0.00332147257268799	-0.0166519577600102	0.00477846482387449	0.00133138697734093	-0.0150837070258606	-0.0113314847740247	0.0310139292032784	-0.0183490551366444	-0.0490600866796354	0.00182623780256534	-0.0535058924469214	-0.0244577287833953	-0.0668585956312186	0.0409948402708296	0.0798762240772004	-0.0111594144706193	0.0243651696931225	0.00896107931053028	0.0309864445011594	-0.0163157634396101	-0.0570207444600764	-0.00388332355885866	-0.0123145962700744	-0.0963700218813778	-0.109903404878358	0.000427248760096075	0.0126506392354071	Caucasian"-cluster
-0.0144059080337369	0.013932677423363	0.0201418290767087	0.0323523086841609	-0.0222251582491914	0.0233052957851995	-0.00127744179122058	0.00973029807950504	0.0984124496875001	0.00705259605858889	0.0241527166976287	-0.00118892781160381	0.0198144068116339	-0.0610210573548391	0.0328929843314445	0.131862645643263	-0.0023025980659413	-0.0123496734339028	0.0969824501257379	0.0841042740397252	-0.014843233893386	-0.0681724159732412	-0.0204423026371628	0.136729729634159	0.0677212408950331	0.0126479810012503	0.081937317536417	0.0331897391058552	0.128794558170983	0.0429957348206494	0.115469440461946	-0.0421755633732413	Hispanic"-cluster
0.0161442549865106	-0.00888366977342839	0.0109883850502263	-0.0291763107846886	0.0776432079428333	0.0129274628705793	0.0188392697039221	0.00694024407435655	0.0156235193881868	0.00977906480122467	-0.0343300582050623	-0.0220703999299598	0.0728489920177929	0.000369949783745069	-0.0211848269558937	0.018143399121009	0.0183304111586228	-0.0424947923155352	0.0183364489680968	-0.00697660679665126	-0.00662359809439657	-0.104694065602941	-0.0584929358493793	-0.0236024561566939	-0.0244501123329374	-0.0082251627534907	-0.0303139333856579	-0.0235868791107277	-0.00672626292151265	-0.0200701368282361	1.14078874499379e-05	6.7183305565835e-05	Caucasian"-cluster
0.0183927866089834	-0.00356251099230176	0.00922795017495849	0.0210277011199011	-0.027875909348575	0.0187558676770368	-0.0113854715074857	0.0063207358528299	0.0227657078031694	0.0471469411260066	-0.0190522039592773	-0.0091690708627687	0.0255886791617495	-0.0207954848549783	-0.0784683547129849	0.0190337469196917	0.0238433012046532	-0.0342388719611624	-0.0229648420152435	-0.0414171368249885	0.0219238360379753	-0.0021597181044188	-0.0198245634567377	0.00709612518325863	0.0950149777447785	0.0455827916018105	-0.0194738548331806	-0.0561011711441935	0.0143299497756538	0.0902630083293531	-0.0734742379755194	-0.107021982435691	Caucasian"-cluster
0.0208710281014123	-0.00770528932950673	0.00869225329313397	-0.0104364817549231	-0.0411905636646392	0.0208351801886291	-0.00846618560393499	0.0233196248846933	0.0244080043626388	0.0386056162012032	0.0107591266440264	0.00723155296709251	-0.0416595327095695	-0.0428836547056224	0.00641745913466735	0.0315033914974905	-0.0225105528366766	-0.0541745856054808	0.0545109798752772	-0.0549904015110354	0.00975337374700323	0.0212144628136234	0.0313038559239629	-0.0245151245356029	-0.0189903864126846	0.0257010805456291	-0.0143503080064579	-0.012625378247725	-0.00629616398947822	0.0213265045679216	0.0250744635416719	-0.0661370460254647	Caucasian"-cluster
0.0202752323200375	-0.0030704092746733	0.00630011504660559	-0.00238161357217791	-0.029790262039185	0.0286387570640946	-0.000322690843981186	0.0242605131126421	0.0353594175122564	0.0355800303794573	-0.0203899702837824	-0.00158210313470475	0.0400861037988583	-0.0244639913662557	-0.0329738375423382	0.0191750549777272	-0.0234540646630761	0.0219517978376202	0.0630663709817711	0.0245461276413411	-0.0156852076605344	-0.0191350855260062	0.0078228796790706	-0.0359815568299258	0.0484838919728824	-0.0706650743993751	-0.0427027968576083	-0.0877810057900194	-0.0201809049758887	0.0334559738074172	-0.026507719460481	0.0680589322633697	Caucasian"-cluster
0.0189976495779199	-0.0111794333299306	0.0047788344242094	0.0045448663555128	-0.0316699996572559	0.016671363097355	-0.0370688937976494	-0.0222920681236166	0.00762417160725591	-0.0141394454560327	0.0255621249029745	0.0275714790494123	-0.0619352438961498	-0.0030411327423846	-0.00369476537380076	0.0218617498916	-0.0129840110327427	0.0184391035884217	0.0331743009029015	-0.0455098099396329	0.0477275511611798	0.068152734173351	0.00466783221709035	-0.0108509872134776	-0.0185557122785894	-0.0137339047381349	0.0461755657317548	0.0637497649854405	-0.0210706173923877	-0.00149876374329921	0.0274794162363165	0.0183494403941056	Caucasian"-cluster
-0.00172058713584995	0.0222896850440273	-0.0276316556091021	0.0349025056218122	-0.0209374830939802	0.033921148369898	0.0469231816524586	0.00833687230258625	0.0294305950577603	0.00409691385048547	-0.0518042661471851	-0.0181372707419075	-0.060769920006728	-0.0551524332118026	0.033398083413185	-0.036893746635022	0.0300960798608714	0.1226431555171	-0.0337311839282541	-0.0414436372708428	0.04517893792246	0.0685565166193129	-0.00588363091807707	0.00127049979833972	0.0145149253794279	-0.0754355944287423	0.0427542936963814	-0.0405588528166274	-0.0177275248845481	0.0236628063758265	0.0353851925065192	0.0871288728218105	Hispanic"-cluster
0.0101645122952215	0.0187560921751715	0.0242041701007322	0.181344977936023	0.0425090501452466	-0.00269316638516926	0.0768287626455399	0.00839790062251966	-0.102179972382618	0.0314383097736288	-0.0136209716919934	0.0619018639694335	-0.0252806717330828	-0.0454611467007477	0.0323596582198115	-0.0400392290412561	-0.000922604628373944	-0.0997666046168115	0.0202439958385617	-0.00755915588301304	0.0565911371171557	0.0384311046782697	-0.00609704243009973	0.0361690641069349	0.00693789505584848	0.0198706924659206	0.0933603827606445	-0.0196438133143465	-0.122897626524963	0.00434129723453493	-0.0016924756551939	-0.000691332737221329	Caucasian"-cluster
-0.0267323313815134	0.0151185629628842	0.00394740504473898	0.00427723320301495	-0.000674000004373161	-0.189805822774219	-0.218594887301997	-0.0679704058771712	-0.0596266402160385	0.0395011721187071	-0.00905708073901515	0.0137505647753889	0.0350521797149291	-0.0126122669998447	0.0183666710919655	-0.0835216868221713	-0.0337241106503799	0.0222680501183816	0.0144743941135398	-0.0206114591809093	-0.0381346416765762	-0.00666098084783559	0.0468354673869111	0.00361494395702791	-0.00116353981836508	0.0206844557122443	0.0676684381389999	-0.00226921300199784	-0.0846391548230942	-0.0612031397936293	-0.102210068724872	-0.12544352659482	Asian"-cluster
0.0187054167491843	-0.0081531565240654	0.000466305976007671	-0.00845796352185982	-0.0495711113919405	0.0155148009701392	-0.0260966829385127	0.00742109649967592	-0.00751135350183574	0.00835022510380833	0.010295035973522	0.00950877258777709	0.0239243474774763	-0.0278128097628802	-0.0156831502638501	-0.0146346894690928	0.0249015062557637	-0.0354831821549783	0.0275551834952188	-0.0640350366791518	0.0484839452363838	0.0441160596891414	-0.016160149406166	0.0125957071280455	-0.0140582045227721	0.0593833671967664	0.0191687695542104	0.0206502247786814	0.00691999690417398	0.0245893315040298	0.0603481808257624	-0.00702068641286226	Caucasian"-cluster
0.0177883838843738	0.000956240422335362	-0.00696132368183239	-0.028159885506889	-0.0348291228507019	-0.139468495865008	0.0265562867555976	0.00684517325490277	0.00639057805345024	0.0108711978507019	0.0258768425170358	-0.0234214078609304	-0.0159299947656849	-0.0238707003583122	-0.00478834611984068	-1.05216832989325e-05	0.0479805553024602	-0.00466627651317341	-0.0537823251592554	-0.039208320696704	-0.0314917722435366	0.0276191802632909	0.00969926669067672	-0.0256019808087246	0.0393442126902375	0.104577658358381	-0.00543319689231013	0.0130635668456241	-0.0560996821270496	-0.0341699291596224	0.0223347922757993	-0.037378731609492	Caucasian"-cluster
-0.194600907312655	-0.0663356020194017	0.078706068684325	-0.00980792363939965	-0.0147871292818541	0.0509712967207135	0.0787741569104773	-0.189743879760484	-0.00918955434890813	0.0184765060799417	0.0196044857867022	-0.0698202144932096	-0.00152206056000358	-0.057666232157865	-0.0653002022367071	0.0799370334641824	0.0241303844148974	0.0670325951001529	-0.0379949584730185	0.0320266271225645	0.032764114929366	-0.0326883133061857	0.0453356751076947	0.0534834740471677	-0.0317759741749579	-0.0455584499145307	0.0754934137609511	0.0488548561163521	0.0561328071090063	0.0380032196483723	-0.0378231938163892	-0.0341776799216619	Asian"-cluster
-0.197553697478802	-0.0647742669422608	0.0667684357651732	-0.0350663633233834	-0.0183398394558316	-0.140852220836845	0.0840448002853356	-0.223223340767217	-0.00523300487517895	0.0302685631970204	0.058623303610807	0.00482386421014642	0.0380826266333745	0.0127267617121526	-0.0638266002702897	0.0480476042224363	0.0291699511718254	-0.0533537703512421	0.00388617732394182	-0.0211476961528735	0.0018482037471478	0.0300037088856074	0.0531576099015462	0.0120368261834955	-0.0673721538054067	0.00674337661153347	-0.0194125431136522	-0.107909042981133	-0.0262377708228248	-0.0349473599212757	0.0369391573414987	-0.0112814973379029	Asian"-cluster
0.0175318820180756	-0.00563474713490813	-0.000295483959717599	0.00459153681474905	-0.034862041291573	0.013117310146091	-0.00395014302515895	-0.0113676752652721	0.0348107265269447	0.00816150577474916	-0.0127695612411645	-0.0119971080399535	-0.0157259893709867	0.0299393148876775	0.0389597476405175	-0.0175919273919942	-0.0141047819228988	0.00298753377130608	0.0296755252802146	0.0276673088516444	0.0294102779569323	0.0666742844613053	-0.0851545009721073	-0.0307838097416815	0.0346321741982688	0.0185224515362913	-0.0560166318055104	-0.0689431110230063	-0.0330837836172699	0.0781800741871565	-1.04160134755463e-05	-0.0130803310155715	Caucasian"-cluster
0.0216463060456591	-0.00394903834141934	0.0156001934099401	-0.0615776032593965	0.0639644806661254	0.00916432857594994	-0.000378222579003296	-0.00657894300747292	-0.0270110507497072	0.0188476501602449	-0.0160046028531398	-0.0156332203212044	0.0283072601507534	0.0150246468988906	-0.00726277286878006	-0.0773360436839777	0.0198259933320488	0.0564354052159978	0.0260087587132101	0.123370592766872	0.0413378589697905	-0.028383490704114	0.0470654731607563	-0.0453804296983776	0.0259601388469844	0.0454659034992533	0.0596434353933142	-0.0166696370935392	-0.0256890426758987	0.0225941449158382	0.0187814700306799	0.060480559043892	Caucasian"-cluster
0.0196088118424472	-0.00825631978348192	0.00109699977684814	0.00995549109748928	-0.0221078856518283	0.0141660111106336	0.00350853728210175	0.0136315866303476	-0.0246154584831413	-0.0113581137701641	0.0179594111794453	0.0194453150974783	0.0224837810529891	-0.0530578072662254	0.0084955330078749	-0.046964251491237	-0.00144080563113459	0.0321749981598285	0.0953083228019316	0.0054017497594204	0.0162042699317013	0.0437581864887757	-0.0117003787936053	0.0709411121655463	0.00404273983478054	0.0134778247361769	-0.0534301751502246	-0.0194499952447957	0.0675129436157448	-0.0573037727971404	-0.0208943938258579	-0.0487997702801613	Caucasian"-cluster
0.0207982705784339	-0.0117007120897949	-0.00152036888899136	-0.00588344655232985	-0.0276706950897409	0.0173369064366943	-0.0299880173186844	0.010600951649259	0.00521583132023221	-0.0132627235788638	0.029104430019344	0.0551089750744232	-0.0256271109729336	0.0386868969139803	0.0187484071160551	-0.0335178535735574	-0.00714870811332964	0.0154856052123938	0.0318323283862295	-0.0696858914116212	-0.0120396823265001	-0.0396005057692457	0.0161876598131845	0.0253781084520318	-0.0157356110029483	-0.0161706210563617	0.0486419467339614	-0.0279661689614364	-0.0206419531814878	-0.0509141107139495	-0.0383058407033315	0.0555213145334807	Caucasian"-cluster
0.0214122177719796	-0.00396138296284801	0.00152992024840089	-0.0133749960648409	-0.0470958066821016	0.0119340363489689	-0.00339827271255885	-0.0125488938147897	0.0119825793019898	0.00685666580193518	-0.0134414688996671	0.0172602135606267	-0.0489949012746287	-0.0743615953711004	0.000234191502139929	-0.0114634321288497	0.0227101591941972	-0.0294910251606666	-0.0100138909983037	0.0240428940797158	0.131896124250583	0.0219678196302293	0.0546487634190801	0.00208370061058032	-0.0163265538902753	0.0276923221833609	0.0601288481599725	-0.0409746211650916	0.0170665276064036	-0.00114537266498026	0.0128011613984689	-0.0327100162018596	Caucasian"-cluster
0.0205034478199754	-0.00594583808215891	0.0207191618084316	-0.0528567004743571	0.0689257245385366	-0.00184514271266633	-0.00781585654007351	-0.0152320137275307	-0.0540785235203193	0.00415570955420072	-0.000330331640074698	0.0390512324339023	-0.0284817959209616	-0.048977492851437	-0.0126569354552211	-0.0359717808024354	-0.0333964025624176	0.0126358171318215	-0.0215528936081742	-0.040880933619104	-0.018785346253444	-0.0429471372144694	-0.0176739895884035	0.00849686465976227	-0.00534686538504034	-0.0347554856464873	-0.00828339648572796	0.00916578636200324	-0.0464912340312517	0.00810703047137414	-0.0771214661498103	-0.0212194964877522	Caucasian"-cluster
0.0109720732981968	0.0164169515361431	0.0183722915755586	0.166518072581566	0.0359832619621538	-0.0192388264151333	0.0548254210119304	0.0103419845249563	-0.0859297097666056	0.0615848301232275	-0.0255318120166668	0.0169589031566153	0.0334105887171482	0.0156183775049179	-0.0176082597962515	-0.0291677490919244	-0.00708027524793148	-0.105600986230892	0.105392600032085	0.071256536541963	0.00900261906000766	-0.0234762545453713	0.00550741290671319	0.054976233139177	-0.0664029607947331	-0.0010227044761956	-0.00660932121495974	0.0562925121027904	-0.0600514232578375	0.0128522673999422	-0.00949913739703318	-0.0565428589364614	Caucasian"-cluster
0.0194983268940222	-0.00794918150519829	0.00760824243446638	-0.00159419859827908	-0.038697823606488	0.0116265356302616	-0.0241644731713336	-0.00778831446591016	-0.00687783688507657	-0.0130027975217705	0.00691809124763352	-0.00837289619064024	0.0283858154472244	-0.0461087633618743	0.0254154786391875	-0.0613975888403766	-0.000821614177450037	0.0715818638297729	0.0631117922013562	-0.0352986408445226	-0.00112650344100956	0.00326709942223122	-0.00181532427726612	0.0594377709534261	-0.0514624008212677	0.00197092938518414	-0.0534073213561034	0.0499042621538755	-0.00363923045654803	-0.0077109740904433	-0.041701021312379	0.0105969322677211	Caucasian"-cluster
0.0179412824523123	-0.0067407555876254	0.000831860091229212	-0.00389587258830983	-0.034655280556545	0.0119180578607683	-0.00671939230665276	-0.00286051327732768	0.0456904847775312	0.000699595059035354	-0.0172829316246995	-0.0144317165417277	-0.00511038444492556	-0.0310096742286453	0.00162400563862223	0.0416144691655867	0.0300666693000766	0.0744835094069272	0.0172465201348658	0.00836101440256996	0.00231463804115897	-0.0276734168343604	0.08988674565741	0.0135245245238551	0.00550251190068393	0.00279818463813956	-0.00554338674993357	0.0197264620346865	-0.0226653527867793	-0.0503781583592736	-0.0430450313122066	-0.0690948268220975	Caucasian"-cluster
0.0219067565750943	-0.00473095115879053	0.00260864753440087	-0.0124316173090769	-0.0487721566860323	0.0195541336643962	0.00266598854304166	-0.0160538309308914	0.0188061013256853	0.00512314368017642	-0.0128685672884809	0.0176326789408971	0.00182365833215571	-0.034679011483224	0.0174198661974786	0.0103168057454797	-0.0290272843533105	0.0356083519264959	-0.0660228299898103	-0.048889093998946	0.0126542234043761	-0.0281413147711201	-0.0271433050662869	0.0137425944834521	-0.0138454713164095	0.0226210326804846	0.0722506092175058	0.0139608223183429	0.0302127279740267	-0.0449732532352636	-0.00735347030823017	0.0305664996700043	Caucasian"-cluster
-0.182263564704491	-0.0524318659052217	0.128459572470241	-0.0477569584387469	0.106157034711206	-0.00220860215025139	-0.0801138507628039	0.420930439051401	-0.061423114026571	0.0122949587488557	-0.0151190313416288	0.0534627346987149	0.0146822327394291	0.211144889519403	0.0800443534212902	-0.112517207816584	-0.0805649948301639	-0.0499606159718593	0.202819276638144	-0.0353238540670456	0.17434437934636	-0.0491154512524806	-0.0611384520114481	0.103693747300711	0.118448893964337	-0.0261252031282888	0.0333540887609717	-0.0573299909565891	-0.017907385222741	-0.0162431151772982	0.0917696935477145	-0.0931760647115136	Asian"-cluster
0.0194150279795564	-0.00587940806717559	0.00793852357704097	-0.0165160461034015	-0.0422066518226307	0.00606108636138106	-0.00539279841819061	0.0196245313775438	-0.0153216116029818	-0.00863999651210582	-0.00677858344853397	-0.0245064849910633	-0.0468714575649834	0.00222705870881807	-0.0436564435950075	-0.0101075365044375	-0.0348091496997089	-0.0425658674995245	0.0394230642009383	0.0419053088954723	-0.0638994408195083	0.0554972610954712	0.062842986264657	0.0399148261105037	0.0410189143050559	0.00151519981722646	-0.0251522592777155	-0.0748910177946083	-0.0200227290448932	0.0579167348575313	-0.0170864292116695	0.023449015662266	Caucasian"-cluster
0.017695940207514	-0.00443373345376125	-0.0050122233555991	-0.00760603236264626	-0.0385826105301304	0.00816626764609251	0.0132884965795349	-0.0262371284219962	-0.0181450424102881	0.00723421234322094	0.0313012953811227	0.0159207961340298	-0.00708163865480757	-0.0213893552842376	0.0517224668554442	-0.0280317268492795	-0.104737297924474	0.0225285107415005	0.0275384909751527	0.0914836824242276	-0.0736498397660962	0.00710446956577812	0.0518374183189669	0.00135220802558017	0.0562914584947019	0.0391017314809484	0.0479597999779015	0.0724906539664816	-0.048364578541641	0.0254757828881577	-0.0218943733328359	-0.036551793989214	Caucasian"-cluster
0.0211759358891008	-0.00869515908733879	0.00795542596201454	0.0118498876769627	-0.0542568841810745	-0.00192697664222018	-0.0149358779732317	-0.0213149065345235	-0.000109619837533618	0.0515971132978353	-0.0347380558581688	-0.0138608879732169	0.00989096309253487	-0.0215955843786863	0.0420219662167256	-0.0138971782133118	0.0244743462658238	0.00590998948133512	-0.0157699336421182	-0.0918762485533852	0.0106639313386007	0.00121862665144391	0.0420243205189457	0.0345476294713356	-0.06715379242045	-0.0173274987508907	-0.134045575269778	0.0414140343656674	-0.00471671093529937	-0.00683233538280257	0.0176640812197121	0.000350871105860427	Caucasian"-cluster
-0.0856386282912211	0.365335334757076	0.0175438210914128	-0.0890614532986768	-0.0300452241476422	-0.075897637880062	0.0189859313838689	0.0145286858714223	0.0886375006336227	0.59612128032987	0.131449990064142	-0.206429195492804	-0.22823927234462	-0.137625982650154	0.246868421696073	-0.00425191419041359	0.0615548291841647	-0.0663082067861706	0.103338729253662	-0.0589245144504942	0.011604891532976	-0.0648707994907956	-0.0182656674594335	-0.115604018869262	0.0402751660324667	0.0698605870857127	0.00428061438065894	0.0172192892078447	0.0374961219274728	0.0442494945135343	-0.0829878795085874	-0.0222286041618247	African"-cluster
0.0192221810307271	-0.00894303642220883	0.00161519296475495	0.00290143228283204	-0.0300297484321265	0.013916487448962	-0.0528105001104636	-0.00231692536776727	-0.0248796094770584	-0.0154358065042849	-0.0163833986171884	-0.00963109159865308	-0.0111258996386116	-0.0282216343747568	0.00190750411263999	-0.0560142555654034	-0.0432901605580705	-0.0552739232999439	0.0790752393762796	0.04767766503571	0.0350165613121719	-0.0117530428706141	0.0340484430171698	0.0958578991087712	-0.0407637249721499	0.0255475370634851	0.0685726141308266	0.0182131912945643	0.0261443119414854	0.0517594404571108	0.0209341378653195	-0.0217750854235832	Caucasian"-cluster
0.02023843378277	-0.00409569409027855	-0.000278415450448822	-0.00285182867476214	-0.0307577713874327	0.0187533308715107	0.0157461780340319	0.00164484192583997	0.00253216434146091	-0.00454719672401133	0.04256903223282	0.0112979105068768	0.0132917547422952	0.0553923158425178	0.00118130992374726	-0.0448788881611387	-0.0274717182723737	0.00623801092834997	-0.0228232733313451	-0.0154809183670235	-0.0363247555465598	0.00439329934954923	0.0115260659638845	0.0623885013038609	-0.0799740738473054	-0.0453674391259002	0.0402447043716098	0.0209218097285702	0.0168246459403077	0.0306079381116514	-0.0858681968826038	-0.0233466913728092	Caucasian"-cluster
0.0166772127160006	0.00196883728715991	-0.0108525354025514	0.000469761916518511	-0.0230478052406346	-0.157437145372279	0.0217023086615697	-0.00850424775144584	0.0227799720044108	-0.0254908400659593	0.0634996078773613	-0.0463736382173585	0.011284573915391	0.0205342144032325	0.0131437637618601	-0.0779625232377272	-0.0110496817645635	0.0479604492756064	-0.0716464935323098	-0.0157988728649586	0.114064419040835	-0.00355587447712291	0.00411283180912407	0.0244363239030908	0.023411758137704	0.0527384381938695	-0.0798251837196897	0.0418507523848735	0.0115626454074688	-0.0303421708450122	0.0636465616027946	0.0348242552139339	Caucasian"-cluster
0.017350107975663	-0.00136592552369775	0.00293545470223487	0.0282101860547966	-0.0171485353189173	0.00512239075061662	0.0242257297836095	-0.0168776056758816	0.00410055083685613	-0.0518747373632547	0.0712359910490045	-0.0353307633772021	0.00390017325245382	0.00471934188052874	-0.0425661779647771	-0.0171218172057187	0.00971390408222872	-0.0352630507045094	-0.0400605780518116	0.0575930153149118	0.0281267792380427	0.0182372179447421	-0.0625421752462612	-0.00371101014245367	-0.00624033081780795	0.0747053697870203	0.00956532673692583	-0.0217102932716903	0.0207169754341871	0.0456316099838378	0.00871975900900248	0.042809164151675	Caucasian"-cluster
0.020952198194843	-0.00164698301429783	0.00405340610002258	0.00886133854678857	-0.0365286725269819	0.00901153199701685	0.0125992349357591	-0.0226897139314291	0.012820658324449	0.0342958140572517	0.0210526298660059	0.041267418944235	0.0096686453082666	0.000891489734847776	-0.0111272668895044	0.0430617429750905	0.0214549197384379	-0.0294547704581917	-0.00307874674822351	0.0434235359260545	-0.00105431519125709	0.0140331991498851	-0.143809734611818	0.0166121973366137	-0.0176841800902142	0.0269965721280875	-0.0250368521101956	0.125625118571683	-0.00603915373251444	-0.0855526509727574	0.0394444205940977	-0.025839045013606	Caucasian"-cluster
0.00857539539328608	-0.0111255017897638	3.95875300786172e-05	-0.0724351644182775	0.0552674154985601	0.0260159924175815	-0.015206609444012	-0.0361136609383277	-0.0217425167751141	-0.044342213473507	-0.00877797606567383	0.023339602899786	0.0279122366710486	0.0312864617986475	-0.0693315036818784	0.0455925162735773	0.0276623832041585	-0.0886481908686305	0.0606107574181553	-0.0182503248916748	0.00528734182817865	0.0498377340103457	0.0337760494941668	-0.0210127155757518	-0.00258641524777371	-0.076297147820676	-0.0403113244573517	-0.0563809972784299	0.0377102469418426	0.025003221163691	-0.0213114721055057	-0.100951482837049	Caucasian"-cluster
0.0180047569636622	-0.00936852690844455	0.00348482529704266	-0.0550278384408808	0.0778801909355463	0.00225588951219861	0.00534657424081308	-0.0119708640476493	-0.00332514799711588	-0.0124286288170009	-0.030811253688072	-0.0328594208557099	-0.00223955352717762	-0.00275598678040509	0.00155939611726586	-0.00112363501031166	-0.0688883155135191	-0.0160401238978606	-0.00372090855276464	-0.00105412745459598	-0.0518546727891216	0.020648199312863	0.0423122437881948	-0.0106553142698709	0.00308205325713959	-0.0426915864425392	0.0327233733627069	-0.087562709248411	-0.0958171375995331	0.0663801627410999	-0.0325505629360771	0.0277944076822894	Caucasian"-cluster
0.017425119763621	-0.0073609983835356	0.00163817062237407	-0.0208819838016361	-0.0407175635719121	-0.00124804064427848	-0.0362074280638062	0.0373815340332281	0.0138726330627864	-0.0245684763674536	-0.00668701918176148	-0.00379709821357069	-0.0623507409319357	0.000575343301951965	0.0410225683084766	0.0271278933933058	0.04073648771143	-0.00162252615324752	0.0285097666746623	0.0175670214568858	0.0796024317934936	-0.0442817856021523	0.052640194742916	0.0175516770170611	-0.0414467286235682	0.0406586695133441	0.0539410070019242	0.050496702405826	-0.0524536529865392	-0.00829912303301969	0.0352238850074034	0.0145493114496555	Caucasian"-cluster
0.0189166150826617	-0.0022756371842636	0.00892312553252118	0.012748669969683	-0.0214325795476573	0.0141723969042649	0.0180531522452847	0.007102586439686	0.0202620782736041	-0.0315895389761396	0.0164689057632299	0.027635027618273	0.00721407455719999	0.0202434418343296	0.0225514450320368	0.0267099122081783	-0.0266445855592066	0.0350912071356616	-0.021295512952265	0.00743793743219229	-0.0542343591283435	-0.0521266824697475	-0.0544231348911865	-0.0173579779242309	0.027032727656745	0.0444889913640868	-0.0150829078197208	0.0554384280834622	-0.0185071010362698	0.042780440210257	0.0226233271222096	0.0103678765364874	Caucasian"-cluster
0.0143148169296061	0.0107187376962773	0.00142628339654125	0.0199675716673556	-0.028390059989277	0.0275445637439445	0.0204692537282921	0.025853699371023	0.0324232250187965	0.0221371366252796	-0.00482535983073425	-0.0990365249525704	0.00445748218678875	0.0112981156434929	-0.002589986851463	-0.0289394191600192	-0.0489363619656483	0.0392967106653959	0.088298401152826	-0.00149794394460218	-0.0308134849399318	0.0211249056527433	0.0282225259141573	0.103426679175537	-0.0177782343273653	-0.0413704510395466	-0.0933390295653617	-0.0631751743364887	-0.0719907049686061	-0.00197580297913329	0.0137863523199582	-0.0135486962651112	Caucasian"-cluster
0.0181378646888823	-0.00294422056464267	0.00638611922393574	-0.0445297424328045	0.0838823141002987	-0.00804739125220675	0.00440747456958756	-0.00593181320011697	0.0242049871694222	-0.00215981627883428	-0.0240133418456673	0.0397254696819534	-0.0231390700234957	-0.0262273967778375	-0.00749656578151811	0.000571962463411514	0.0673514208158243	0.0109244805952565	0.014118353051018	0.0251652567543308	-0.0118248280369117	-0.0316627383577068	-0.00059124424374038	0.0679070226799749	-0.022855225097039	-0.026424093526972	-0.0326435971211636	-0.0269321130463628	-0.132281539338019	0.0818816705895124	-0.0566822784558725	0.0157762787170588	Caucasian"-cluster
0.0180538248292496	-0.00801294580165146	0.00416407506669301	-0.00598498383118201	-0.03402073246609	0.00744630190577951	0.000926268624559441	0.0296083785295493	0.00744558872905149	-0.0257028755803981	-0.0144681704910011	-0.0151179199232982	0.0390561771267986	0.0277510663190195	-0.0280195491203253	0.0677117344141002	-0.0506003121765718	-0.028369894660853	0.0463824430512198	0.00865492016915766	0.0247048954083855	0.0456208194947243	0.0777789332985974	-0.0481248148380817	0.0015919739367916	-0.0679460152701228	0.0561782247753516	0.0807735783935488	-0.0615126167099214	0.0617515479122344	-0.0196021363163269	-0.0435746708701322	Caucasian"-cluster
0.0192776589669074	-0.00862451881644032	0.0121501171459222	-0.0110853113734423	-0.0352141846763392	0.0107064997782514	-0.00257086805444414	-0.00153956452311607	0.0344923289752919	0.026139790648904	0.00610346503071911	0.01199039059095	-0.00531106851934866	0.00956765165711625	-0.0167527824445405	-0.0326420054325836	0.0348190910972691	-0.0409747190169439	-0.00801909050100002	0.041137022186463	0.0519903581148574	0.033478615212337	-0.0325380739564493	0.00625059126567662	-0.0383914921391227	-0.0153742537376933	0.0638646600729151	-0.00719901173217991	-0.00541112626704045	0.0146793439963309	-0.0444677968426072	-0.0555699501328796	Caucasian"-cluster
0.0228303950118572	-0.00457819211313057	0.00608777781559087	0.00152009743821309	-0.0365927931432838	0.0121269914963096	0.00811358407312352	0.00937976313273101	-0.00774709441324273	-0.0138709993692072	-0.0202606817900039	0.0286320689661354	0.0176401404988104	0.0112389266613207	-0.0134131494521653	-0.0304709146921227	-0.00554000864195441	-0.0193832163800568	-0.0595984082260381	0.017502002581441	0.0555917048826649	-0.0183206499844714	0.0322941370747147	-0.0459789230006452	-0.00766249122513296	0.00687216015354331	0.00820508538594436	0.0929296878873558	0.015127869514894	0.0498473360654798	-0.00775897998779912	0.00408394377707066	Caucasian"-cluster
0.0204909919626219	-0.00661003404185134	0.0140049290686586	-0.0469313328525539	0.0600400063438101	-0.00278957404655062	0.0147606270799912	0.00228355108966426	0.0539356573623641	0.00427582601014061	-0.00578780722221829	-0.0168327644549487	0.0304542760404283	0.0558003617898377	0.00391885231937661	-0.0177851867627343	-0.00553572957692327	-0.086302559007958	-0.00992858193403734	0.00080076108366931	0.0540265774303365	0.0665502024313976	0.00515287552405026	0.00538441753312216	-0.103138315160243	-0.0872860494603527	0.0450942729284821	-0.00741344758059972	0.00636365794556546	0.00656059465981004	-0.00129046308442017	0.066766169582464	Caucasian"-cluster
0.0191712722209603	-0.00422972721819721	0.0123233269881565	-0.0509716400234771	0.0762897615636628	0.0057271889652398	-0.0179150789895548	0.0226475644446544	-0.0243879695115567	-0.0176708382931124	0.0278110795806183	-0.00838433201323622	0.00519712238523906	-0.0218006860219834	-0.015097220439498	-0.00893015159940198	-0.0170546097000937	0.0165327569799182	-0.0236159449296321	0.0399977031892867	-0.00664378195900687	0.0365374922119939	-0.00198843183512606	0.0186342322838217	-0.0293036270794443	0.00126393315578329	-0.00235799729155253	0.0516686968559945	-0.0255299189745302	-0.056135993373489	0.00243879319321189	-0.0243340396044673	Caucasian"-cluster
0.0198896388637157	-0.0023512871411285	0.00511884517270011	-0.00971987451801032	-0.0362657652061416	0.0199700843357226	-0.00754699759245348	-0.0143481692573696	-0.0329027362797983	-0.0388823702143706	-0.0199408515882723	0.0214010196817431	0.0268916922006528	0.00305478395670495	0.0194718441025827	-0.0423061583920209	-0.0135409277559623	-0.0287088555163392	-0.0112126195538662	-0.0117870652444644	0.0281911365640842	-0.0965145103509888	0.0710107624398187	0.0181266473322232	-0.0243825225362389	-0.0263209251465071	0.000181219264359996	-0.0951742456834068	-0.0401645326089885	0.0282225123982131	0.0328414318363127	-0.0357905414124931	Caucasian"-cluster
0.0194712186773623	-0.0082076183775442	0.001083861975096	-0.00214245766350892	-0.0276409001975471	0.000463695181976698	-0.00612914976225475	0.0143808759609226	-0.0418116125884068	-0.00616913385173551	-0.0163823272019319	0.0365263812366115	-0.0153303807886708	0.00369147953788768	0.0209921787935224	-0.00417619971339319	0.0254316295800697	0.00821655377376973	-0.0492500202030598	-0.0541351971110144	0.0273433331834092	-0.0658436281143882	0.000958234159998628	0.0201672041331818	-0.0434879583729066	0.0619003851243364	0.0463651648016177	-0.0304845454120537	0.0326217697097327	0.0537076507004989	0.00560368995698339	0.0232359475690791	Caucasian"-cluster
0.0206942347975983	-0.00608338238529393	0.0115264425329158	-0.00371108854287396	-0.0279797527711556	0.019293098173188	0.00508753617303955	-0.00862433517842945	0.0105457612585291	-0.0298596035564611	-0.0371459003776229	-0.0141476176331842	-0.0490843786555057	0.0328862836486722	0.0847828618849094	-0.00715487325794379	0.0240092836604417	-0.0520319071604628	0.0103297311203941	-0.0351041875915766	-0.0448202957893336	-0.0330773650662999	0.0235488612188933	-0.0524397226499058	0.0391570325829285	0.0381847822411547	-0.0399598917756524	0.0230393080557349	-0.00506602267483677	0.0148491644014997	0.00963812367795978	-0.0861370906389955	Caucasian"-cluster
0.0192903252599983	-0.00782932564634272	-0.00678602098066919	-0.000912261370383074	-0.0419120317844504	0.00790404165028527	0.00790569107264172	-0.000983243928232967	-0.00758875617620726	0.00487685082622183	-0.00605379608906192	-0.0101403064298311	0.0416303994020926	-0.0286449027712358	0.0168588545407306	0.00606086029677851	0.012421303085846	-0.00326745288388847	-0.00576493685771752	0.05538903208117	-0.0553530456795501	0.0415811008868632	0.035771044376204	0.00604842705805922	0.0485120655727923	-0.11237929766336	0.00625619682296417	-0.00501148529738955	-0.0766773051669068	-0.0843495736889929	0.0276625344671085	-0.0742003601333538	Caucasian"-cluster
-0.0623431315069966	0.00686116073794327	-0.167050717471851	0.00351462252976257	0.0137829489576628	-0.11162331189956	0.00610561981175026	0.0323044240158667	0.0359721915351404	-0.0150230489449644	0.0972143611914464	0.0116382665614453	-0.0802275548172901	-0.0421396229897351	-0.20378852360848	-0.069631061933363	0.0817476275086909	0.0288796988825935	0.085021046788443	-0.0907409086729384	0.141557623168087	0.0390175003715324	-0.153116339006457	-0.0388566096437341	-0.0128576675744272	-0.0662861374988428	0.0423815622050391	0.0986806616770858	0.126856308345967	-0.00800638851408615	0.0635133166724368	-0.00527406989476652	Hispanic"-cluster
0.0185705862996945	-0.0116323397193781	0.00253069229612986	-0.0115829841488952	-0.0285703022272678	0.0133733517469193	-0.00180289472305487	0.0054712096702902	0.0371208431382477	0.0208408583067596	0.0183422968778875	0.0341635274107179	0.0112579491681961	0.00609062090953974	-0.00773768551667255	-0.0117229787274215	0.0245169080744917	-0.0324070195588917	0.0504106925848689	0.0305923711261754	-0.0419743510777165	-0.0523932572733091	0.00319959870548938	0.0226674653340859	-0.0732641455633324	0.00759413329260485	0.0431862407027594	0.0413210661971528	0.0399538497577448	-0.029066298992678	-0.0322323004084398	0.0165827124375058	Caucasian"-cluster
0.0205330803324038	-0.00984822781771502	0.00566136503372005	-0.0149560325006926	-0.0317029652927304	0.0292327707204285	-0.0299795232070949	0.013932489804773	0.00697536231028242	-0.00376539794607192	-0.0236318007100455	0.0345761001349747	0.00441352782849392	0.0256430476606425	-0.028951381679749	0.0207226804271371	-0.0431780965375448	-0.0626383313792311	0.0248498005341746	0.0345991356084875	0.0117349809383628	-0.0285889121935467	-0.0603412109943855	-0.0928530510149494	-0.0347159739568328	-0.0491463310623215	0.00814601466586007	-0.0572503614413141	0.0593804456037306	-0.0544757695401702	0.0336175444397532	0.043377012901624	Caucasian"-cluster
0.0194907207117152	-0.00640974785756933	-0.000662463534972587	-0.00381129319080706	-0.0305214271618192	0.0195549691816506	0.0262430266185996	0.0159002481921159	0.0135993309119949	-0.0221667918840597	0.00895695424169183	-0.00661811730673866	0.0216930306159704	-0.0289919337693549	0.0412695035360902	0.00320180304056687	0.00579097073890424	-0.0155345401211015	0.00802974904045779	-0.00935074171321276	0.0309679323728217	-0.0113382685024073	0.00553562908098511	-0.00334979757197419	0.00836920967538324	-0.0366888836343951	-0.0384114093695812	-0.0228461499030251	0.0182870850299066	0.095120361234611	-0.042135385586767	-0.0657819645681826	Caucasian"-cluster
0.016520145556337	0.00122173280175279	-0.0130145198532468	-0.0338831726209968	-0.0289095344007429	-0.12689346448565	0.0216769101078675	-0.0114743780356543	-0.0383238198068274	0.0215358516372517	0.0394440951469949	0.0402569313759321	0.0654303622899947	0.0519294498065289	-0.0258772501424607	0.0357711801645546	-0.0118607287025082	-0.0348129685776988	-0.0585927919444167	0.0228695457775147	-0.076255282565339	-0.00133279813931962	0.0183294327287853	0.0168228941742866	0.0820490298964222	0.0887584072169647	-0.00388489302788343	0.0726689358358985	0.00567535178340783	-0.00891160177124936	0.0126416270422835	-0.0112280691021356	Caucasian"-cluster
0.021378888559228	-0.00393228569093931	-0.00175493190597058	0.00217756681591471	-0.0349894652295313	0.0176069670493945	0.00975052433528252	-0.00829163246484098	-4.57464473947483e-05	0.0162447759838134	-0.0108349021827717	0.0103277243394502	0.019273688503964	0.0154060155251737	-0.0571898204239239	0.0298267392038575	0.0175020682196246	0.00513568161023115	-0.0207394853006393	-0.00292353469271226	-0.0406473197099372	0.0383522304798499	0.0164151821043244	0.0322596324315556	-0.0505181398277348	0.0112989468432991	0.0174769268087493	-0.118335937187022	0.0149791191437687	0.00705835407545222	-0.0331891579274038	0.044900389116237	Caucasian"-cluster
-0.0369322720393273	0.0292332809580279	-0.108511300433074	0.0362308558685524	0.0150954891591025	0.0730580055540802	-0.00935027632111163	0.0773859095400513	0.0839996814375885	-0.0695334717243998	0.0408011935006606	0.00672301377513799	-0.0907696729562438	-0.0747352800821971	-0.102466579936196	0.170354248672079	0.0226576931216064	0.231244764814265	0.0243805107095761	0.138462324420685	0.130246959568661	-0.107551183714487	0.216070413477956	-0.0129315213166091	0.00085922121776516	0.0481837774866178	-0.0144409969271093	-0.00471388588412561	0.0958006623935443	-0.0269362029621752	-0.0654062128749121	-0.0629872070666315	Hispanic"-cluster
0.0208110674026074	-0.00463333820777034	0.00751727319192133	-0.00341543535791172	-0.0418074386810214	0.0256124456142531	-0.0128661233454792	-0.0123402067087807	-0.0115069897654217	-0.0480895724312977	-0.013032398496866	-0.0141830139751318	0.0266425167777806	-0.079312651273628	-0.0237834031919189	-0.0156577247317069	-0.0104164075291704	0.0134111518092563	0.0553479530863256	-0.0271667139054509	-0.0273635671493457	0.00869339008912763	-0.0349722183353679	-0.0273802551600012	0.0716316017455899	-0.0695276709458792	0.00506774765543844	-0.0101329314598889	0.00189574904658221	-0.0130803570214186	-0.00300311632462539	-0.019852351762875	Caucasian"-cluster
0.00976153752516743	0.0184954142294167	0.0246748596251163	0.181092004179854	0.028565896079533	-0.0136888473516789	0.0498385502762682	-0.00680718033449047	-0.128848806478281	-0.0740885386269515	-0.00870445126616728	0.11241651600621	0.000747731943771507	0.0328793068507808	0.0371497710302676	-0.0117670878714726	0.0360309379976331	0.0841329799848766	-0.0372411342673681	-0.0807808648866461	0.0899421252424271	0.0312234816943393	0.0746607056041925	-0.0629797879492208	0.0608599452706159	0.0426740850454284	-0.0518384004068153	-0.0371757001118209	-0.000206247102168017	-0.0372700260880744	-0.0357305470250007	0.0208558699163622	Caucasian"-cluster
0.00874034822671006	0.0126608536499449	0.0201980751957652	0.153294124664789	0.0117641225924173	-0.0066705958422028	0.0604949205726914	0.00737853574600896	-0.0278379257856439	-0.00211450443520141	-0.0393565843857125	0.0166548873945892	-0.00621775273191836	-6.71140939824653e-05	0.0633249180420186	0.0399492088300914	-0.0994825925788739	0.0558572861053219	0.105305194039392	0.119870896976198	0.0175967461673669	0.00167869870585127	-0.0607643746016843	-0.1414817695262	-0.0302921994580985	0.00216253048036386	-0.0323647818306989	-0.0108458075110426	0.0117399176288023	-0.115257369643044	0.0786964536491661	0.0189084440892325	Caucasian"-cluster
0.0198551775580733	-0.0052412298883607	0.0151148705560759	-0.0801680797002263	0.0715608684295181	0.0179345292843145	-0.00154772491134662	-0.0120031299668307	-0.0316617671084414	-0.0115930936682223	-0.0272466465286207	0.012680379051504	-0.0643685837606972	-0.0440047443971782	-0.0102250349594983	-0.0336826745921645	0.0238182580494021	-0.0231597408203744	0.0128196810016741	-0.0116237234354769	0.0129368808712184	0.00801372904091372	0.0632222817347882	0.0267499676669361	0.0147535192182948	0.00829299109433306	-0.0973740720618381	0.0625224664690682	-0.022594487081857	0.00446416010163366	-0.0264612723276943	0.027933013730025	Caucasian"-cluster
0.00101139406215034	0.00568725309979687	0.0180177429149579	-0.036395837638076	0.0848781878844243	0.000160634835449159	-0.0845895914599161	-0.0398412887861035	-0.0649293677166277	0.0530039695393791	-0.00195883848340202	0.0718307580063601	-0.0651273377691443	0.0288211893670375	-0.0398787319029787	0.139998974242372	-0.0153457821159976	-0.0422974944761875	-0.131690911851177	-0.0700373462305075	0.0383204749220754	-0.0240089673412732	-0.0917646806274475	0.0427376681047513	0.132965597559068	-0.0458671475663146	0.031484317172731	0.0448937984915721	-0.112461046715041	0.0885877745045317	-0.0322078973177299	0.0330595095975585	Hispanic"-cluster
0.0186738515552962	-0.0107831453424471	0.00814221840528372	-0.0574299338842182	0.0685465048204431	0.00617606790744532	0.00274551965507637	0.00444037239997314	0.0132756444988825	-0.0289956669743729	0.00396310220389199	-0.00503779458459684	0.0302651805175419	0.0370463400766091	-0.0504374245542983	0.0323402946329169	-0.00689505284926057	0.0336360619949197	-0.00580219846962776	-0.00885984361800152	-0.0357085564762953	0.0629841644506297	0.0425951298991843	-0.0547436183267464	0.0284000023203916	-0.0296935644353877	0.0416030408735653	0.0765260234358927	0.0104689430053926	0.00201868331180751	-0.0791243434092404	-0.0329547984525296	Caucasian"-cluster
0.00798232697363515	0.0150776044179914	0.0239609755018109	0.181427744589355	0.0394495275394361	0.00295498212415131	0.0758663201325962	0.0122085505594214	-0.0539697312880788	0.0595403509568832	-0.0335265232843473	0.0404029965939832	-0.0307736611791264	-0.0364815623283144	0.0686609426784697	0.0787380674390854	-0.0853966469814895	0.0138759461296361	0.037689956778004	0.00336274753511105	0.0365435751666048	-0.00267971695329265	0.0480730725121981	0.0433167214274599	-0.130800997494281	-0.0355674172032273	-0.0672763010476244	0.0497951365175568	-0.0508248063383021	-0.0682954276742983	0.00639329283830453	-0.00406650722203975	Caucasian"-cluster
0.0202798299923108	-0.010410372340242	0.00535045073942664	-0.00935772963902448	-0.0359095759511653	0.00892587032803136	-0.00712294492424475	0.00194801597896145	-0.0479540694653783	0.00281323312033782	-0.0109102183519644	-0.0187120163024237	-5.61624651291287e-05	-0.0371986721712446	0.0284075810857389	-0.0142862319785363	0.00207750650053987	0.0622118588516702	-0.0120631835617026	-0.0147356941642503	0.00597192613780139	0.0715394721135316	0.0152670247069018	0.0299828453277311	0.000710329242124049	0.0295357245085571	-0.0108004124009251	-0.0191939788277955	0.0555829198293224	0.0515643046604464	0.107680007992825	0.0474461064098533	Caucasian"-cluster
0.0215902647299898	-0.00274202327765768	-7.49723414010425e-05	0.0190219612473056	-0.0259252132969717	-0.00459863199629156	-0.0114012416536129	0.00130279724183091	0.000286635886727898	-0.0173224071801278	-0.0405488433389778	-0.0114640935139546	0.0283419241931776	-0.0214526023150637	-0.00131376647810332	-0.0227817433600015	0.0139860935431426	0.023166486878877	-0.00690584398352366	-0.0127730863731444	-0.00954337632772096	-0.0522685677672665	-0.0431133104996887	-0.0139979738166322	0.00895071645618762	0.00297291856719629	0.00634193528967794	0.035372819198371	0.00918951274674237	-0.0168676661375679	0.00738803596410353	-0.118930455859754	Caucasian"-cluster
0.00956008251683551	0.0201234598384318	0.0272225049996952	0.183618550907001	0.0377467886204309	-0.0135109055791389	0.0478309636232566	-0.00137146668413984	-0.0612520149415517	0.0633909361047734	-0.0287404317094745	0.0916990847368206	-0.0192045739760172	0.0406089194214928	-0.0303043730226666	-0.0375196141143645	0.0846234755099225	0.0277989401948903	-0.0182983084252992	-0.059467233010911	-0.0509951337093135	0.0692627598484297	0.0848087039366563	-0.0213545731773898	0.173837004048264	-0.048118395556976	-0.124262796618494	0.0567173232362294	0.033744242851528	0.0858875144323248	0.111768391866581	0.0760473763724824	Caucasian"-cluster
-0.00984559197363383	0.069271281133862	0.0454393064843897	0.166988583813948	0.174574303516981	-0.00500584992110887	-0.0209924210309121	-0.0426824029332476	0.238191944258219	-0.247540437315664	0.02399920219015	-0.28173988122035	-0.047224555176836	0.182324639831747	0.0867650289849723	-0.0561253471711421	0.0460706919742767	-0.113955270605449	-0.0960566699892673	-0.107546569783601	0.106624821939026	0.00361664609163079	0.034432665602135	-0.0801303173516191	0.0175161670569795	0.127743282348154	-0.00121673108385942	0.0136209333042857	-0.0523380122416342	-0.0303372332999735	-0.0844266007152889	-0.0292226280794616	Middle Eastern"-cluster
0.0196986069119013	-0.00806134353182735	0.00640036797696219	-0.0121527671453987	-0.0437196211373973	0.0120917737723916	-0.0127457453621896	0.00027795575275115	-0.011954030322831	0.00169000954469373	-0.0200774833894771	-0.0091960528943176	-0.0599326770040631	0.0430097253218957	-0.0073279111278792	0.025266685491336	0.0291961763525707	-0.0374973485672933	-0.0508362236283757	0.0848331333641426	0.0490258833483579	-0.00577439905522542	-0.0137210119800812	0.1097883301938	-0.0121766503625395	0.0426942046568291	0.0329892925099987	-0.0298400130580169	0.0968823881673936	0.00177603441147253	0.0126450010831189	0.0194080007164908	Caucasian"-cluster
0.0157476741507023	-0.00691193404191063	0.00673888336930685	-0.0114285791730085	-0.0464843621585999	0.0322512867233595	0.0106818185404947	-0.0506011948502189	0.00910002260305258	0.0129688292223153	-0.00573249698457989	0.0651365178471779	-0.00547640376225273	-0.0103292692833826	-0.003525040764585	-0.0125219498773814	-0.0583707732784253	-0.0236733504735599	-0.0478071193949939	0.0044739232060358	0.0911361858494842	-0.0678431712185162	-0.031662266387511	-0.0824039238462067	-0.0106126944543633	-0.0317914928013826	-0.0232637892228171	0.00404080795703293	-0.0351125620400148	-0.0376396870342589	0.00628856300575219	-0.0163692502977815	Caucasian"-cluster
0.0133537780985361	-0.00353511235058771	0.000940941054197277	-0.000199382983681579	-0.0469160782405248	0.00795028030719046	-0.00925880282496766	0.0116162431842133	-0.00264987608103794	-0.0350281373554346	-0.00976073033876239	-0.0177604979559579	0.0302499542664753	-0.0231826685342611	-0.0040251713129725	-0.0153825459703643	0.00451521770062668	-0.0698912396488213	-0.0160035926152729	-0.0431975789812702	-0.0484916561607079	0.0290587501873901	-0.0574422375400271	0.0854379367369262	-0.0201220816910452	0.0583767028365185	-0.0363023212688688	-0.0028373643918639	0.0455549322381368	-0.0299209092194786	-0.089096777538624	0.0248580530895568	Caucasian"-cluster
0.0163317341084774	-0.0110976645550517	-0.00609088940144594	-0.0223312523716668	-0.0425569557514336	0.0132449461888294	-0.00626579234657078	-0.0301525003828369	0.0118723507220508	0.0229621449143623	-0.00775089228631854	0.0217099338564508	0.0166014846920073	-0.0105086685428167	0.00802991064604249	-0.0587446780675531	0.0352181997040551	0.0551119525193256	0.0120774820370778	-0.0445356394074894	0.0338254548103244	0.039629344169159	-0.0265713674291061	-0.0282478791160247	0.0147624942315074	0.0395329975593685	0.0484374180967836	-0.0595713136586064	0.0797437733032102	0.000236631231579049	-0.027876397534005	0.00162420442494517	Caucasian"-cluster
0.017604010463389	-0.00501123584325769	0.00942119695335709	0.0169505534791633	-0.0337400248374717	0.0211545982334535	-0.0219211249281077	-0.00548187784984109	-0.00100298359989025	0.0185107057437955	0.0224499943927386	-0.0244442404286098	0.00655755354207951	-0.0404066602575076	-0.0177143894238391	0.00793450803521195	0.00862528719453477	0.0726569662699778	-0.0276687361016042	0.0600355707853059	0.0662334777988844	0.032268562897241	-0.0325155914778025	-0.0370677161585482	0.104902574872015	0.00177397912739737	0.0114872711685153	-0.0144279727688803	-0.0438807574823472	-0.0389379948613752	0.0670728356995106	-0.00833576101214641	Caucasian"-cluster
0.0189845699414808	-0.00305926275246456	0.000511741150771377	-0.00771832321230318	-0.0257226352971916	0.0337445565641458	-0.00226051867313286	0.0476064023909376	0.00792588491902217	-0.00591913023200614	0.00435325557441045	-0.0055640359372107	-0.0158272602160478	0.0374582566389688	-0.0256319507661799	0.0833613165036186	-0.0117000471080094	-0.00474105677056649	0.0435089479184397	-0.0533465805008192	-0.0407680031809222	-0.000562628595120289	-0.0195794265434667	-0.0399269819589621	0.0220806284033998	0.0290446390130116	0.0529732533895527	-0.0126842805456457	0.0619213913948678	-0.061504830782147	-0.0577800252073682	0.0512245885149667	Caucasian"-cluster
0.0190001898192054	-0.00246952557172495	0.0123981703782939	-0.042939514275837	0.078520119499548	0.00755531060315433	-0.00871106099544154	-0.0138440073863285	0.0327565006772004	-0.0269651254661193	0.026373363983489	-0.0415027956544356	0.00183829078383798	0.015222216714743	0.0451104655138034	-0.049700783515152	0.0394059239627976	0.0204548035533115	-0.0917442819420524	-0.0191113780280319	-0.0248327272183356	0.00763980333121656	0.0555757212652146	-0.00597688520770211	0.086272755535096	-0.0376286049554119	0.00340047479055461	0.0472610104497032	-0.0554981537972052	0.050219798969331	0.142224138610585	0.0380185305697896	Caucasian"-cluster
0.0201135683317229	-0.00978416234779749	0.000586036715549691	-0.00272676176360124	-0.037168784182234	0.0199680546322615	-0.00274464360004517	0.00341413197918571	-0.00624795660414739	-0.0100200552977836	0.0167937511091122	0.015899649651439	0.0119977508083243	0.0307206524406489	-0.00235290048629977	-0.0396326916060121	-0.0144162961765758	0.0243246093890099	8.60837659424444e-05	0.039337935643575	-0.0309058773109097	0.0192030099151875	-0.0112467622541955	0.0464744343443752	0.0104221727553611	0.0534480691038551	-0.0436366102384522	0.00045708957151025	0.0160747288901251	0.0328820389396344	-0.00488779901924577	-0.0195006418505444	Caucasian"-cluster
0.0143876112981948	-0.00784076453595834	0.0111358476614958	0.0164706670568011	-0.0280478812906966	0.0245562731748355	0.0140447435142902	-0.0146286349836986	0.0280608077005988	0.01252458214503	-0.003241085882028	-0.0174440481371674	0.0429354605793014	-0.0439573650703752	-0.0442357794613123	0.0290220280030344	0.0582648703766756	-0.0585336870987908	-0.00455341939941782	-0.0211197127216327	-0.0193026378133017	-0.104558830337492	0.00965549471948118	-0.00231919879257492	0.0312463449539608	-0.0690834977239037	0.053766390233664	-0.00599117543982129	0.0183294909197128	0.0322855771079348	-0.0433079581498287	-0.0274471098828034	Caucasian"-cluster
0.0172924213292855	-0.00134971998338026	0.00751639605553159	0.0447350456929796	-0.0300171790176341	0.0170577400123218	0.0345512023818426	-0.00617688762825661	0.0015835056183373	-0.0056732544629733	-0.00144861618558601	-0.0287273123639402	-0.00839739346599514	0.0134230695369738	0.0289152937766256	-0.0358751774111062	0.0664678948142243	-0.0231698666628353	-0.0512707200326201	0.0253177651207637	0.0883996554000592	-0.00582205739082836	-0.0716836019980839	-0.0231113456775386	-0.0153284627687136	-0.100679878651907	0.0249448862924347	-0.0291895635456653	-0.0380876849990154	-0.00593277306170909	0.0270565627806948	-0.0310833704968558	Caucasian"-cluster
0.0211441678493136	-0.00770863694519078	-0.00165033749327686	-0.00316623775561612	-0.0392852241428778	0.0279787711074029	-0.0138306984921665	-0.0103575863586584	-0.0138181697689278	-0.019213973326899	0.0448422696248642	0.0196672126390033	0.0239001864938239	-0.00470787577155024	-0.00480167808796776	-0.0168305100932553	0.0438383352764311	-0.0396573169745045	-0.010396102498513	0.0343246752600799	0.0219563002486918	0.0222568492288362	0.0321041946081228	0.0149830119064314	0.0415195270035871	0.0292131157355109	-0.0556847334762598	0.0339563461706874	0.033036858804022	0.0240807736119443	0.0591877807472514	0.0531237411805624	Caucasian"-cluster
0.0217190758987297	-0.00775488459535111	0.00386069415903979	-0.00356429041075308	-0.0390505811371574	0.0092482442335951	0.00425923762407264	0.000535446678941896	-0.0114136831449867	-0.0662328447335481	-0.0045927050696301	0.0342904557796173	-0.0150696099475506	0.0136921919721196	0.00265944258193895	0.0660199208452596	0.0198231009229135	0.00681331137743853	0.0484646613505293	-0.0368857926909688	-0.0127065825333438	-0.0701165182348335	0.00568135663065857	0.0121847294890123	-0.0351140739176635	0.0800756924986129	0.0332492360379636	0.0311407402560052	0.0144275833399424	-0.00724930242405424	-0.0195767571833357	-0.0193518564298101	Caucasian"-cluster
0.0182289264624395	-0.000374027218174827	0.00446901848229496	0.00275186270791025	-0.0425307534773963	0.0219376701078576	-0.0166329081841754	0.00981083380328585	0.0115195280205474	0.0261703288934996	-0.0234325982049497	0.0296621079548747	-0.01016242448679	0.0258369682097282	-0.0174798438000407	0.0133702868803784	-0.0604417636601979	0.00151628379137057	0.0288542460166505	0.019649081165676	0.0199720792203437	0.0156929009879414	-0.0265110767063254	-0.0181647170216788	-0.0812718505882758	-0.0419118817560467	-0.0192210634341562	-0.0121458013899703	0.0270878988321189	-0.0418846960566719	0.0221710783725257	0.0134091757904058	Caucasian"-cluster
-0.101019048603583	0.404006946139761	0.0386403001035201	-0.0408835609582757	-0.0263540975463225	0.177325599914436	-0.0150755920372145	-0.0282797134866723	-0.0643803530446732	0.111418619945435	0.279181884075709	0.0750126725723942	-0.177681944575975	0.394973983252363	-0.359634184355425	-0.0534904299285649	-0.0786464305548077	0.125472512226569	-0.0560172311336577	0.0109622079825461	-0.0463904908524068	0.0905125707870377	0.0351990208755168	0.0455964513206793	-0.0825863742586046	0.00701983467428375	-0.0722740945098233	-0.00196756067559476	-0.0772464864990755	-0.125247949096119	0.107505175440577	-0.0159333816955822	African"-cluster
0.0240305955731026	-0.00775644172959115	0.00832456521101343	-0.0384637670858223	0.0603307612513524	0.00942419810130631	0.00919292775178308	-0.00767816407393393	0.0347684728285712	0.00841491922941717	-0.0192670458933277	0.00553599142429922	-0.00919605100928883	-0.0363454428011201	0.0310313198621843	-0.0426456143378978	-0.0113141857254559	0.0457868717201775	0.000778048088402494	0.0117898682683207	-0.0280451888849784	0.0489716189901145	-0.0194816104572248	0.0456627940257622	0.00653379142329393	-0.015841133134067	0.000896247407873106	0.0143952453448498	-0.0430105950367362	-0.0337335057682985	-0.0293803516423973	-0.0298888068391238	Caucasian"-cluster
0.0208480968285087	-0.0101269755699963	-0.00069127542381623	-0.0157579795333132	-0.0401403726869441	0.0178089571180926	-0.0198040160000989	0.00919992751916385	0.0238199643934564	0.029935675260228	-0.00940837975564873	0.00989950531468914	-0.0240652664840854	0.0112395119682747	0.00362554805160547	-0.0601154299461798	0.0106713954536868	0.0265635830354117	-0.0125975662938009	0.00555361831141025	0.0899571416723363	-0.0111922924468558	-0.000643446617461953	0.00761449134448017	0.00986602017133911	0.0729700657181435	-0.079023355415398	-0.0482693167848771	-0.00580592953678659	0.0196192438155346	0.0275450874113909	0.00739258418362163	Caucasian"-cluster
0.00997878393342033	0.0129732829119727	-0.000404732255918291	0.000758925966640786	-0.0410821641670264	0.021469631489219	0.0128967897082402	0.025252712650279	-0.0297787187003169	-0.0276496634347317	0.067160439014811	0.00368909194185045	-0.0235742343452413	0.0360782765400635	-0.00150047008073778	-0.00530640855634694	0.0334777302966423	0.0356670437298081	-0.0845467698866587	0.0166416761016659	0.0070106756739557	-0.105889514555199	-0.0257112381943651	0.0543072600897877	0.102223012580273	-0.015612150112284	-0.0492887537900047	0.00196009379592741	0.0544010113607758	0.0242950833009412	-0.140451449340749	0.0167430988707105	Hispanic"-cluster
0.0196576842900479	-0.00847124815413821	0.001556516707915	-0.0103657466615397	-0.0350701122242006	0.0107004726950709	-0.0298269721043698	0.0105227155638879	0.0204084820971231	0.0276093914814276	-0.017688502206217	-0.00999857268209997	0.0166530209732122	-0.0235755227678144	0.0359925638496737	0.0139292542716115	0.00863153865759857	-0.0190509841639748	0.0196294569018797	-0.0103807595041838	0.0726341686263875	-0.00785510571349208	-0.0412241657258825	0.00425200175941985	-0.0422462816589438	-0.0468736674412864	-0.0933261894693	0.10462778041203	-0.0389999375568828	0.0075206666295101	-0.0485948792830454	-0.0626206655377402	Caucasian"-cluster
0.0185779997382062	-0.00188322088875961	0.00652612993298005	-0.00221711034494821	-0.0515192185148309	0.0231824890061563	-0.00409987461651114	0.00638400779094345	-0.0177291808029933	0.0211156651772615	-0.0281287322113178	0.0180047878232302	0.0264969890896882	-0.0267243046282592	0.0197763257920829	-0.0306808541623461	-0.0829214889145998	-6.17506575763709e-05	0.0384831217273909	-0.00424503262721557	-0.0275991216830446	0.000741148308489093	0.0856368715467377	-0.106377626133569	-0.0432614989907335	0.0511845686082682	0.0165856499322911	-0.0463149622505724	0.0190592687729715	-0.0223654650284822	0.00384182749142575	0.046384170835233	Caucasian"-cluster
0.0156247414277651	-0.00154814665705597	-0.0107331178710688	-0.0420448279150166	-0.0301560022434035	-0.140712831117237	0.0284852521507755	0.00404832217782987	-0.0132478655443323	-0.0288607860275438	0.03164447375771	0.0238913354118173	0.0525740452658265	0.0156019649776592	-0.041003255389562	-0.00957516673372288	0.00686051514376415	0.000413985315391265	0.0498956272083884	0.059806677219118	0.0785548164045413	-0.0862518355386492	0.0115255102032289	-0.00990537206307492	0.009531830749861	0.0117409420030311	0.0369378807291105	0.0920919200705764	-0.0530124845088457	-0.0339311064926759	-0.0220613707210671	0.0477386966198769	Caucasian"-cluster
0.0217711771358022	-0.0109517143172172	0.00403322741316735	-0.0103149829468948	-0.0384836985374746	0.00706190163111954	0.00904791207016591	0.00495716084434187	0.0132918321099007	0.00254979874744724	0.0133740807449403	0.0161393535166111	0.0477480822167957	0.00972636814301278	0.00147534610367376	0.0553572680385348	-0.0313188456981207	-0.0565932196062681	0.0569326185262471	0.0255828186726866	-0.00317744753457165	-0.0684269097855916	-0.0196210424688442	-0.0118459477237966	0.0106341308307681	0.00234040930735638	-0.00745180732944488	-0.0302913595684465	0.0284473426727769	0.031821781738417	0.0783787165963023	0.0165316710300647	Caucasian"-cluster
-0.00746004611938617	0.0247642103537319	-0.0168377690834361	0.109333270626111	0.00621320222301151	0.0261370145452115	0.0224514002827531	-0.0214112632736414	0.0441205892888531	-0.0426177723062617	-0.0556703132036371	-0.0813748342907718	-0.0314497766395085	0.0347866893443434	0.0547619099058535	-0.0256468573129927	-0.059691507844498	0.0240129386759836	-0.0430416363898869	0.0868862485011403	0.037574482715927	-0.0248159571314236	-0.0318749876070985	-0.00118140373484367	0.0622489338788375	-0.0122718796630574	-0.00493362699826672	0.0616102377604372	-0.117518441375213	0.0575540586672333	-0.0455105958204824	-0.0258096034754114	Hispanic"-cluster
0.0192805940202544	-0.00578813736218221	-0.00679509463906459	-0.013967178742636	-0.0260321695283322	0.0227669214541634	-0.0139178018008844	0.00268914188081871	0.0111883902650278	0.012186707652842	-0.0331330444533149	0.0136478854227334	0.0135869789307503	-0.00867303906260853	-0.0250717340932698	0.0483256804739568	0.0345678899522621	-0.0158429861352952	0.0603038101178693	-0.0131340764360092	0.0145516235249432	-0.0641200416864375	0.0868107846189655	0.014810790225511	-0.0235823617289469	0.10342518041848	-0.10840619859001	-0.00240264555214392	-0.00971013455890043	-0.0329164915594906	-0.00587187505949576	-0.00189424429062703	Caucasian"-cluster
0.0213253320021978	-0.0042884259699598	0.00271421382993931	-0.00236743072126978	-0.040688109067725	0.0207169459127051	-0.0263080575946831	0.00227569673620151	-0.00879850320400573	0.0296891283319277	-0.00705646104582135	-0.0285537091426649	-0.0321376240519281	0.0254935663272666	0.0304296520018701	0.0355682847894218	-0.00916671245127682	0.0165504674637991	-0.0428703437812766	-0.0430526548052924	0.0202051366770065	-0.00404053026651112	-0.0284583244147454	-0.0236566324273478	-0.00344372366401293	-0.0653591310342949	0.0421881328590854	0.0328398514316159	-0.0321394764930585	0.0128770205652208	0.0071180549105089	-0.0451996416085455	Caucasian"-cluster
0.0191546197896945	-0.0061472704836099	0.00435139893195795	-0.007613269886709	-0.0350254496070969	0.0160834673716031	-0.00903777166985145	-0.00188802097720067	-0.0326054059593053	0.0132689725501189	-0.0118261903198482	-0.0315807386259864	0.000568917708896192	-0.00994477294419823	0.0354926512117182	-0.0126192258558912	-0.00385017215972463	-0.00326125110990004	0.0526155259026811	-0.0211284523805863	0.0754722652136135	-0.0189578514804294	-0.0187788615894956	0.0331086731110791	0.0284192201757171	0.00366979253374742	-0.0301549876916393	-0.0127900887720597	0.065659248573005	0.00212900650291387	0.0135728788520422	-0.0137898675521591	Caucasian"-cluster
0.0200557396897012	-0.00859249236294601	0.00316357295217875	0.00131045551751237	-0.0434724638806736	0.012772630543275	0.0179967429339962	9.73343464988028e-05	-0.0572924298622736	-0.00382369017028403	0.00583116957194586	-0.0482498606934051	0.0179203331675195	-0.0115640474898823	0.0235962427952336	-0.0562025557855282	0.085530433676926	-0.0207726432470656	0.0217949841721055	0.0409308395721187	0.0923639684673736	-0.00383117460180553	0.00279109940182376	0.0121725595984097	-0.0458901041789916	0.047654522819966	-0.0106333578441825	0.0386861409928561	-0.0397034749338297	-0.02419133839916	-0.00263263914532986	-0.0125032092993029	Caucasian"-cluster
0.0222114354658671	-0.00694083480022089	0.00473078284187361	-0.0521972406279071	0.0763952737112629	-0.0121155722255497	0.0201279739380338	0.012266007929125	-0.00505079297169426	0.0306583850720789	0.00026817332031429	0.0294857663282193	0.0806247102559291	-0.000813949551637361	0.0325481966868783	-0.0588037311776487	-0.00314909616476475	0.0152999682649961	-0.0506009038038264	-0.00845006285835531	0.0732816544171221	0.000663704106754968	-0.0129387694432749	-0.0335739592114327	-0.0421312406605117	0.0214927401887234	0.020250284139684	-0.0463452733157975	0.0304007265371174	-0.0362985322792602	0.0841291655357573	0.122214823382813	Caucasian"-cluster
-0.193982032665556	-0.0623829195780541	0.10498178199084	-0.0101178817676072	-0.0205607509169144	0.0369771801058216	0.053784464421307	0.0229386354844433	0.0290003432214016	-0.00141250206462317	0.0265185908608751	-0.0129797844256185	-0.0232686674668381	-0.109060346266566	0.0307109586507813	0.0341942347096773	0.0522815830976044	0.0024807855238865	-0.0371850590753719	-0.0407379903814254	-0.088603678678574	-0.0469967158616807	-0.00778146810062143	-0.0134399155282594	-0.0333486396475875	0.086189164013585	-0.0903512299536145	0.108891505670376	-0.0431538350411562	0.02886224533195	-0.00259711237985549	0.0154312470820814	Asian"-cluster
-0.0631121786920007	-0.0296818954321904	0.0399547659896286	-0.00163474519443355	-0.0221740759517095	0.0236771183935369	-0.0415894144071966	0.143195610230361	-0.0189088386470449	0.00392909644993303	-0.0113062915812967	-0.00930090946123537	0.0125966381775703	-0.00362751091043379	0.0635875743807544	0.0483408164922977	0.0275139735461647	0.0113390063440522	0.0269493157838312	0.066834944928496	-0.0406075190539209	0.0141634272821685	-0.0634350370431591	0.0126492728242904	0.0683989778375381	0.0131016662208949	-0.0358808419334447	-0.152626970680781	0.0460409124619055	-0.0352211479675438	-0.0150733860857384	0.0387735319623884	Asian"-cluster
0.0173657470614857	-0.0133614613812088	-0.00197970159423873	-0.0239167026908411	-0.0473849097970859	0.0163645886653806	-0.0230618950478333	-0.0201401502034832	-0.0241211585353588	0.00388951334272368	0.0180523703840658	-0.0328402189377454	-0.0166459750810076	0.0411946214480181	-0.0203820527686284	0.0557340845092339	0.0166665865690694	-0.0458395916498077	-0.0339621369991175	0.00691418138038578	0.0257768948751624	0.0451941179785728	0.00227794436039871	0.0411302783541155	-0.0602566649186601	0.00570571041606244	-0.0616932226095098	-0.0851136934290303	0.0334343576914404	0.0752016597522586	0.0325995892695306	0.0141267294259906	Caucasian"-cluster
0.0221010312861644	-0.00181837015966907	0.0123596670722313	-0.0461566399428089	0.0778621303516685	0.00255359938838686	-0.0228620737280003	0.0104020536068615	0.0270781924874039	-0.00136592751114762	0.000564445233724895	0.0418664497810487	-0.00990208478179674	-0.0144767160495061	-0.00568336304171823	0.0299208656092538	0.0768248507836531	0.06596972188054	0.0430712403163297	0.0516877774908032	0.0286950398308297	0.0280182107389814	0.0660637301027213	-0.0267733345889601	-0.0392318080635557	-0.039276703733314	0.0658074148480356	-0.00966287791382119	0.0179371863435231	-0.070509648935116	0.0863893578770857	0.054697914770067	Caucasian"-cluster
-0.0283504307862976	-0.0167083293998408	-0.0875217191882816	-0.0158469190637687	-0.00460571058638392	-0.129548771668922	0.0115467300281895	-0.0139608569396017	-0.0189601947397545	0.0477855172816518	-0.00536116624316478	0.0166779730625888	-0.0127790633226798	-0.00340529901053422	-0.048437611033883	0.00782143336918586	0.0320849637286582	0.0168649279860086	0.0178508761342867	-0.0338489407429639	-0.0285219003944105	-0.0185914597073929	-0.045476870363153	-0.0255351889757476	0.0219487022835429	0.0156794302588489	0.0444823024306476	-0.0326314360761951	-0.00486398842287115	0.0260281539647679	-0.0455224707860443	-0.0192439597806997	Native American"-cluster
-0.113855608764076	-0.0428014718269818	-0.273959537642378	-0.00294223740069273	0.0293207326420199	0.0929244699620467	-0.00590905590686713	0.00208193347105446	-0.0286807774403028	0.0269685638022413	-0.0253491952546607	0.00628653982887391	0.00667677045713852	-0.0210398915439264	0.0543271774061369	0.0836965535879652	0.0010697215820498	-0.0582294433086542	0.0511157420832881	-0.0197291408745127	0.0181984768997087	0.0118479018490843	0.0765909939647012	-0.0151282789271692	0.0483766251093331	-0.0142690853410478	-0.0205775547120978	-0.0458765687856227	-0.0606811277482026	-0.0325697673421383	-0.0334291527981526	0.0150019707838233	Native American"-cluster
0.0174759014527187	0.0112455910345399	0.00753182764498342	-0.0623449680762872	0.0702966829929629	0.0257593093528619	-0.0255130109405481	-0.0228255895168249	0.00339847409772995	0.0506153735632323	-0.0184351619595246	-0.0375836376666664	-0.0428900095114459	-0.0479160862179751	0.0414845462321952	-0.00691400897813043	0.0200554839414603	0.0214573643225689	-0.0675187879062599	0.0682775138652712	0.0720904535223858	-0.0186421321416353	-0.00158948371841205	-0.0211637274883963	0.00527538081698292	-0.0565156120078086	-0.000946238896348829	-0.00657599185742807	-0.102532970330661	-0.0899093283762817	0.00660319911070019	0.0178946135101001	Hispanic"-cluster
0.0184373671994935	-0.00716450971117999	0.0098266497812538	0.00258414480606452	-0.0228163582281209	0.000168505969945287	-0.000547253778308212	-0.00535988998729528	-0.00976725220658087	-0.00562051112277837	-0.0183900027696313	0.0290563048958341	0.0214079541710175	0.0035677412305972	-0.00959804252981607	0.0210681078146417	-0.075009216632076	-0.0597447892424184	0.0389491176959916	0.0146698085745229	0.000494256677644604	0.00916491050491444	-0.0558325320130649	-0.0491893330666468	0.0479330900855047	-0.00257428513549135	-0.0574548963917532	-0.0311239678919045	-0.0373206170135234	0.00487324183794998	-0.0379361843935304	0.0237229408754142	Caucasian"-cluster
0.0203493169653983	-0.000272495615702754	0.00354509178725046	-0.00965843219180715	-0.0345597323697703	0.017537986279183	-0.00253805229182181	0.0027937990009538	0.0571384207448455	0.00880734493572371	-0.0285820066764003	-0.0119664430239125	0.0152999926086477	0.0410687360639845	-0.00318154622099262	-0.00498029653989824	0.0436945937368538	0.0336317162944306	0.0742752047082758	0.02736306911691	-0.0342770536776456	0.0461587281194913	0.039643573510919	-0.0397220283301617	-0.0491778583559016	0.0117074866973367	-0.02234525072983	0.0402240463143214	-0.0341099750402721	-0.10404582033502	-0.0615861649296105	0.0288916524987902	Caucasian"-cluster
0.0194512484350052	-0.00226292537222768	0.00707857247932388	0.00392921485520428	-0.0339181922907461	0.00298135194530927	-0.0165840306124002	0.0247094318379019	0.0355718281574213	-0.017690247758713	0.027186821353832	-0.0181142788715016	-0.031661950100222	-0.0272867476497508	-0.0310184493466327	0.0287856835269143	-0.016033537536927	0.0544405231779191	-0.0294747136850666	0.0799898017658623	0.041504884738262	-0.0534421747260524	-0.0558523243529116	0.0132997775935611	0.0450017549000336	0.00412495173488672	-0.0564542404094601	0.0155095639139448	-0.0686988792860625	-0.0149858554605537	0.0304760133193962	0.0125940634990698	Caucasian"-cluster
0.0199835277652814	-0.00029092318867025	0.0025364544346062	-0.00604816476113935	-0.0461168276175124	-0.00141962332092064	-0.0232981132318029	0.0303267182890045	0.0600844273255265	-0.00731846855906329	-0.0179166714984635	0.00575779972289491	-0.011306886521016	-0.0259617685979002	-0.0260573545238023	-0.0370974262681773	-0.0474732460291019	0.0516537848496377	-0.0504890098156734	0.0472646317339942	0.0196964200412783	-0.00139567375226167	-0.103412703502167	-0.0275012515714462	-0.0092406589207891	-0.0232555119844575	0.0238803993736086	0.00998485886765012	0.0395032797322635	-0.027571109360577	-0.00141017505924268	-0.0377477340270432	Caucasian"-cluster
-0.195114190298592	-0.0607692439353158	0.102382556499381	-0.029629240527389	-0.0126499821634151	-0.102990683814022	0.00220551050588201	0.310967724701066	0.00257087079546983	0.0164928290652057	-0.0446254388308214	0.00606982303837558	-0.0333137877742121	-0.0073740477834012	0.0078400109743794	-0.0117247486330094	0.035849240320461	0.0209425304768326	-0.144947796295882	-0.0521617357053287	-0.0381884055031436	0.0635057448954139	0.0211766695352857	-0.100987797458314	-0.0536191140177425	-0.101241132282376	-0.0504243001927146	0.070930256666418	-0.0370948775518388	-0.0201250188723678	-0.0596187774874543	0.0777428198113857	Asian"-cluster
0.0161489910923895	0.00491330374962996	0.0137767946284487	0.0357082425708669	-0.0085059803172127	0.00983768133688458	0.00162477353137353	0.00999308737733767	0.0320332898451861	-0.050304423490899	-0.0109823074865107	-0.0366917314148356	-0.00444338842270928	-0.00921633181463703	-0.0307276737825214	-0.0285520906691649	0.0273720145104541	0.0116334474734826	0.0413566427223921	-0.0498521393482453	-0.065759253319442	0.00142567217517837	0.0336066941806766	0.0679509428775916	0.0141996813226502	-0.0108683344316383	0.0563759716849821	-0.0345782640511815	-0.0167031414277276	-0.0631939912943606	-0.033527717928916	0.0135871484460523	Caucasian"-cluster
0.0179712141336094	-0.00494362658835508	0.00700201188186361	-0.0095902742853331	-0.0389054179706692	0.0195185036468881	-0.0121036691708234	0.00278235858346785	-0.0121447773010318	-0.0213342472614089	-0.00945080844076591	-0.028891535878063	-0.0139881129579321	-0.0201764573793476	0.0130523884760508	0.0393836967407195	-0.0116009955873087	-0.0727690299482395	0.0492266112866676	-0.0731312985175491	-0.00138243906112843	0.0290119983188328	0.02885636064564	0.0258006641210395	-0.0409122323972022	-0.0123130990704586	0.0313233603336299	-0.0349806532813995	-0.0198083136703312	-0.0197575951527159	0.0757013111362574	-0.0488273670184979	Caucasian"-cluster
0.0214261150409215	-0.00285004445752037	0.0103882403767405	-0.0099631089905834	-0.0409838720146588	0.013788186828908	0.012754009940959	-0.00896431895016674	0.00220575673591139	0.0220101417854572	-0.0292378495881688	0.0578837874345467	-0.0147162036664711	0.013745840499101	0.000574267315582255	-0.02230165214693	-0.0200064766930996	0.0122498359289723	-0.00673107534759553	-0.0638551733569744	0.0845856025993702	0.0253763748653104	-0.0510728192868397	-0.0752052465763999	-0.00637411335721331	0.0124897041391083	0.127859121473446	-0.0235893548907095	0.000235886474142428	0.0571022061562279	0.0377271379297366	-0.0549614160245288	Caucasian"-cluster
0.0198421959098573	-0.00576286452154131	-0.00211124910204622	-0.0179906118709444	-0.0514077657403631	0.0107079967839752	0.0130106290282476	-0.00886070627354935	-0.0261004139487431	-0.0298853866342566	0.0449259751278119	0.0194277652985219	0.00569447799249228	0.0724722526849246	0.0252369301110654	-0.0329475237631988	-0.0830889181772418	-0.00813106568155306	-0.0170973018068544	-0.013149374296129	-0.0649562483902645	-0.0931883827536444	0.0311118116878384	0.0221597716197039	0.00397668216019471	0.00229157069893536	0.0621048792826822	0.0413600007577044	-0.0556377079598416	0.0373863737536125	0.0201889172125125	-0.00511887357383517	Caucasian"-cluster
0.0199374206731941	-0.00456461473468433	-0.00134681485725637	0.00662807437703397	-0.0287092179754511	-0.000711219089660641	-0.0119182090683243	0.0281009091862124	-0.00711928263175106	-0.00366765369292856	0.0374691795039168	0.0129325869752267	0.0229038860874525	-0.0146990856700384	0.00960024706155784	-0.0104454399724389	-0.0724209593435364	-0.064133581733005	0.00653008838701769	0.0330607163248708	-0.0272982252419383	-0.0105870713208079	-0.0205436644407279	-0.0121534794205439	-0.0409241548679691	0.00935815298013567	0.0281403879861676	0.0121657677554655	-0.0632644263894755	0.0747800723357734	0.0367508795702397	-0.00499253865405631	Caucasian"-cluster
0.0140714680165865	0.00204962693612067	0.00721347727572053	0.0411623879945757	-0.0104805210043888	0.00348180577781519	-0.00155612976831804	-0.0129021931300633	-0.0239555238333423	0.00863299274789483	-0.00793510422273204	-0.0334938152683557	0.00722784101478793	0.00669693446296058	-0.0251254717240753	0.0224710922399591	0.0425872447969682	0.051982648525246	0.000283755363599642	-0.0718130094649857	-0.0350749023028977	-0.0784645085709904	-0.0131953984543335	-0.0106815512818932	-0.000641769226876237	-0.0209833797783442	0.0722799489610338	0.0396485214259589	0.0669406763159061	-0.0412659604427838	0.0210691692052317	-0.025366193987513	Caucasian"-cluster
0.019602856088963	-0.0102450793587457	0.0042351600024706	0.00236806756147809	-0.0444254035489514	0.014373303202428	0.00402820512487773	0.00358058215678445	-0.0206100027849027	-0.012004734572489	-0.0266467558467212	-0.0180336373465641	-0.00415136309256501	-0.0605794591335321	0.0381925219072492	-0.00271733659532093	0.0487862021548134	0.0277071605812685	0.00574691090032124	0.00284834382050691	-0.017098649809696	0.0832977125326709	-0.0200769891041385	0.0138167892335618	-0.034480858467876	-0.0351158069622145	0.0422696335109717	-0.0153926816521674	0.0344906088006879	-0.0545406205424048	-0.0145679300418891	0.0102564419920604	Caucasian"-cluster
0.0182486641202057	-0.00247395141612429	0.00464473234928174	0.0517022129587513	-0.0229572775070799	0.00441662248987794	0.016767072302539	-0.0157138755657332	0.0141989003200918	-0.0243770033730435	-0.0457692175142265	-0.0408481344006997	0.0113161737263647	0.0401171105487177	0.0388275800344338	0.0341472920934501	-0.0282682097758576	-0.0175599015835971	0.00306605263539317	0.0887643281155666	-0.0194516288772189	0.0387912952862811	-0.0334529122265407	-0.00618981253054279	-0.00849367937196377	-0.0287477759645809	0.0502148342195745	0.047456509882571	-0.0312860483539078	-0.0289970012675269	-0.0579554977715578	0.0393039467498645	Caucasian"-cluster
0.0195782433240694	0.000427352212519107	0.011526812415635	0.0263651726642442	-0.0209163140131255	0.00164001928205729	0.00513425125260373	0.010774030435159	0.0515498452869566	-0.0311003709663949	-0.000664979759661394	0.00913440708430591	0.014782052489856	-0.0806809987944427	0.049100597572242	0.00839350413531558	-0.0728899543534501	-0.0222044654241542	0.0289175811408862	-0.0131714252073711	0.0161704225831315	0.0149175863119792	0.00297069660303495	-0.00230591156198566	0.0590809817501372	0.0358070270368394	0.029715316787095	0.00408967888804731	0.0230967914643733	-0.0179001036421184	0.00954528850710692	-0.0539925278754022	Caucasian"-cluster
0.0212601455975108	-0.00375836480184146	0.00323689760904222	0.00256890876937775	-0.0311376691373753	0.0271559744555113	-0.0136290350968669	-0.000686740059172697	0.00219247897437512	-0.000910366068000927	-0.00659925495583413	-0.0158833434704628	-0.010139393949051	0.00538667076083166	-0.00318927731081588	0.0199205611756381	-0.0231588451315625	0.0148802216098863	0.0148680650807792	-0.0722439627202922	0.00510404515637606	0.0221988876220103	-0.0504398797135089	0.0304007207317424	-0.0791228360267766	-0.0231158775030678	-0.00562927094330695	-0.00713694448597273	-0.013163490152734	0.0632321259985571	0.0747719705915304	-0.00575101784236784	Caucasian"-cluster
0.0214137359980092	-0.0033883185475094	0.0131244183363779	-0.0644753329243533	0.0702242027673368	0.0131903215773217	0.0204784779105918	-0.0132807328407542	-0.0287110789293345	-0.00875599599189988	-0.0460362010595195	-0.00404927516919499	-0.00956872465640732	0.000542845031222585	-0.036503699341891	0.0066903729186051	-0.0632765281727381	-0.120464149777314	0.0530105822085456	-0.0075136209248263	-0.0762774207900778	-0.143354132649789	0.00211319263925547	0.00465022940508242	-0.0540708978346594	0.0349225959942929	-0.0521610822575826	0.0312594118286103	-0.0168779172806285	-0.0154357733769517	0.0619730087676111	-0.0309323375296921	Caucasian"-cluster
0.0156589107434674	-0.00147448070617538	0.0100376199224362	0.0130241889067108	-0.033418622926145	0.0300998803260018	0.00298486501276131	0.0184648253204051	0.0293138734803785	-0.0300806124566506	-0.00487271359913699	0.0526007458263805	0.0156004848759076	0.0168074073350401	-0.028235658663609	-0.0830870300475064	0.0213907075383617	-0.0502956531332101	0.0247082761725463	0.0317640591975809	-0.0529944782727978	-0.0331512940850186	0.0761475935115319	-0.0740651933206524	-0.0390738662158588	0.01137465059119	0.0209424655839739	-0.0534092194912772	0.0902256639092927	0.0247104015012318	-0.0620773109302031	0.0759845340582834	Caucasian"-cluster
0.0189705121860033	-0.00746112645370787	0.0018694201635447	-0.00615349814835049	-0.0390392069923881	0.0281958233650386	-0.0215589883548993	-0.0065350067113522	-0.00747168467108051	0.00381592326252783	-0.011646100207164	-0.0320608929965912	0.00375416615066515	0.0509783742090701	0.0510301604779426	0.00258821128007924	-0.0453011668981357	-0.0329642110344032	0.0332315870167661	0.00213436591873695	-0.0532151674578103	0.0717840663988463	0.0566310905754021	0.00543560787273742	0.0605603812250035	0.102877166911216	0.0205932100019706	0.0624193114085716	0.0681334868900661	-0.0614594164861568	-0.0449564651225356	-0.0788615548403156	Caucasian"-cluster
0.010406648024016	0.019564475320542	0.0338010348309988	0.114969018402189	0.130257845047531	-0.0114991420480035	0.0618914779120658	-0.00486537721893687	-0.0743500082270017	0.0495497944495585	-0.0126110271733784	0.0800679380299392	0.0362640418829324	0.00559563428487964	0.0110182930865942	-0.00425674473978879	0.0373104257832022	-0.0273259568055155	0.00792492261168588	-0.027584836527133	0.0195118902508702	0.00556570690714126	-0.0525371839500735	0.00691272569664514	0.00472937841991402	-0.054424001640465	-0.0100854758385357	0.0663503773456707	-0.0496789501181406	-0.214757135983177	0.0878198293872724	-0.0831220790216513	Caucasian"-cluster
0.0213828505012119	-0.00555179022236799	0.0102351344225909	-0.0529596658189982	0.0781715957580876	0.0136739653178962	-0.00146876225187377	0.0105360471155128	-0.0126776058791272	-0.0205567968333822	0.0102880944656318	0.0297536493818535	-0.0501397576501263	0.0509134821920085	-0.0548172614627263	-0.00404660775625403	0.0188531175490131	-0.0354002720346406	-0.00598006684293758	-0.0516891037393973	0.0320418774888141	-0.0255971761564481	-0.0522971180669511	0.0479986142034487	-0.0207261201508199	0.0242009528793547	0.0869587986869227	0.0434558732710163	0.036416304502275	0.0658861199635484	0.0187322999720988	-0.0465624317294261	Caucasian"-cluster
0.0203960959508033	-0.00870288095825488	0.00112627117310132	-0.0111145580984384	-0.0313232982170875	0.0257554085934778	-0.0021958909525397	-0.0268048988473538	-0.0239053453019583	-0.00249954181974214	0.00362242131883017	0.00650877339585467	0.0400856302690758	-0.00579469741284589	-0.0494269505788874	-0.0168715694680931	0.00307383914474189	0.0136283271786808	-0.0495037758716437	-0.0246435835928278	-0.018488584275741	0.0299838095798203	0.0404052065611491	-0.00593064663725295	-0.0106566930727096	-0.00257132828794494	-0.0555505336511764	-0.029151814775107	0.0857912405773682	0.0243509315566264	-0.000753530667955873	0.0533374969809963	Caucasian"-cluster
0.021902244494186	-0.00934430565348924	0.00331282510557943	0.00358365731936703	-0.0387254058111234	0.0108766032255434	-0.0179786401262805	0.0134147046639845	-0.00408230291919718	-0.0318295585808225	0.0200268918899826	-0.0123852123313251	-0.0454169909506722	0.108541259302196	-0.000562386770281114	0.00447987885308146	0.00374358068735513	0.00248632246872633	0.0402811747266298	0.0630603555986786	0.0130811010248296	0.0143394028656403	0.0139203946463524	-0.0286443687529895	0.0140951925289136	0.0380864879162238	0.0302676889126873	0.019115789370697	-0.0390662648027393	-0.0437639344668618	-0.0393932828828932	0.0372040712027279	Caucasian"-cluster
-0.0179587714830423	-0.0115175242607977	-0.0794032635050446	-0.0242704595812154	-0.0133711385867423	-0.137938483271634	0.0126513769543923	0.00213117208602176	0.00390704017847701	0.00659192899218632	-0.000618180365308754	-0.0783264840947141	-0.0321059803555273	-0.000131097731236119	0.0957472825694146	0.0471142587221961	-0.0136387776628064	0.0730675579936054	-0.0233058247778365	-0.0448850436787854	-0.100069046669166	-0.0083695587544688	-0.0759768503981501	0.00781227247374765	0.016370174468585	0.018916215178357	-0.00387438151229368	0.0171351412639875	0.0157261097714902	-0.0433861507922428	-0.0633962211464091	-0.0672334829675106	Native American"-cluster
0.0164740373220778	-0.00942208488093474	0.004245199977763	-0.0076620744194509	-0.0434399105594069	0.00853635899038141	-0.0253900357278493	-0.0192645597344312	-0.0113046664512153	0.0031083285516577	-0.0222235323650445	-0.0370374299225121	0.000636909898526143	0.0146528698807666	-0.0220361571252016	0.00383815448589973	-0.0113330785507725	-0.0328853519026246	0.0346598018560853	-0.0535648731886314	-0.00416674372689156	0.0259711592638148	-0.0440899345198914	0.0499090644370672	0.0146838982136302	0.00630505072387949	-0.0906852615380983	0.0345577183883489	0.0517765388184737	-0.0196354504937213	0.0763293427881835	-0.0144225952721112	Caucasian"-cluster
0.0154766818033771	0.00173887669674884	0.00989153350098998	0.050009561478718	-0.0166573670435381	0.00910071675233599	0.00127423803417202	-0.00778567378667737	-0.031947938093651	0.0233051340609347	0.00204056897620257	-0.0432703265793812	0.0137282200527233	0.0278335755012769	-0.03261561963588	0.0972002969486115	-0.0215537330568963	-0.0200329642337815	-0.0300298450257777	-0.03515381102516	0.00194114855990254	-0.0655106045289147	-0.0509289019788176	-0.0394489057982264	0.0577460076822613	0.0141930973916696	0.0102326508709951	-0.0194947392412644	-0.0043030152494502	-0.0377304184232978	-0.00282813888733023	0.116752108191672	Caucasian"-cluster
0.019543447949266	-0.00638053859272647	0.0163785199007743	-0.0500553428571416	0.0635437911779204	0.0177330442257898	-0.0126102810787376	-0.029776899387987	-0.0163264238166533	-0.010475870388994	0.00243566793298567	-0.0164660186803947	-0.026602911009959	-0.0446074009417375	-0.00700677348074107	-0.0694448325590644	-0.0171793571479439	0.000967369330811816	0.0143221090798589	0.0335411124402286	-0.028655042548563	0.000214297091870683	-0.0128837696131669	0.0373035119527949	0.0694157747136883	-0.0272277255353067	-0.0937939502503359	0.0967467196052411	0.0260350237018473	0.0144380632994953	0.0523266813676435	0.046759488677359	Caucasian"-cluster
-0.187097305860201	-0.0623603566048633	0.119774681550413	-0.0130573739310395	-0.0103830206924113	0.0403441676595738	-0.0355139684557387	0.274765269548414	-0.0299054424466121	0.00461884121558691	-0.0328261486889418	-0.00519853051441464	-0.000819086104392917	-0.0658587515123884	-0.00883246965018605	0.0545450887775036	-0.00955652866788891	-0.0438343832192261	-0.122829881679592	-0.0205001301687638	-0.0340991649201058	0.0542479087818251	0.0117831059009581	-0.0240370548535521	-0.0737780934445477	0.0147051524742128	-0.0380869252105851	-0.0159154945164811	0.0304971949299952	-0.0312444582993459	-0.0550505223075903	-0.0596869840159507	Asian"-cluster
-0.00901211733214934	0.0386723873178473	-0.0460805272881515	-0.0101807405069026	-0.0173666373846573	-0.128800768393471	0.0301011610344885	0.00144659400083217	0.00541326113887396	-0.00565914334383938	0.0244947887618019	-0.0255128366517872	0.0382307071886921	0.0862360359295683	0.171744546099071	-0.117463450251469	0.0494500151789479	0.0434183614618484	-0.00926213678558719	0.023784413651011	0.0983688077226198	0.0554865255813725	0.0111762235828499	0.0949745290051478	0.0170082603728379	-0.00238806142420271	0.00350647673316215	0.168633236449615	-0.0412622014199138	0.0995828937467933	-0.0432897130076407	0.229690039949107	Hispanic"-cluster
0.0187398986717843	-0.00262799056787603	0.00583217464117023	-0.00485310741401754	-0.0445017422377587	0.0149675747747834	0.0235079175946656	0.0269924131924976	-0.0134844422785613	-0.0112877968718172	0.0193485391636367	0.0446934635733682	-0.0360297722442201	-0.0903572280389449	-0.0482383729438298	0.0375848203018297	-0.0367090187768593	0.0483273438387452	-0.0807305578900595	-0.0614583593954189	0.0143015210688503	0.0251584227104605	-0.0516264325640019	-0.0625530634922787	0.00544021081151174	0.0352221818404314	0.00465787474275144	-0.0152817473051716	-0.015058250462686	-0.0080173414413633	-0.0214650887042368	-0.0811672431072074	Caucasian"-cluster
-0.147917351146264	-0.05530642454176	-0.32669246424673	-0.00534465402987207	0.0395002563761135	0.122918645985984	-0.0494902650389669	0.00734416780865541	-0.0564156226761481	0.0166046951259686	-0.0493998911700421	0.0539558338955981	0.00342979922570817	0.076326336732973	0.0997790238978882	0.0510112994384325	0.0688266412986884	-0.0353969169812939	-0.0915890688685613	-0.0876171128976942	-0.0518445747146558	0.0155496088575875	-0.00281970498729384	-0.0992197664873676	-0.0338550078578322	0.0609257151663676	0.0097832377838951	-0.0403724882178685	-0.0124302080227244	-0.0493010124592631	0.0445670435917621	-0.0750858486777803	Native American"-cluster
-0.0210326061172255	-0.016897869095219	-0.0593928352317658	-0.0560921470895334	0.0844341001207616	0.0333943962459941	0.00766037628440875	-0.0427349160548967	-0.00906871784737499	-0.0264934855738798	-0.0546827782513346	0.00815949456001897	0.0204472925645082	0.00560336736508169	0.0489165999204517	0.00310249563780126	-0.00901392153452177	0.0126739532901971	-0.00104327830404171	-0.0415238879134694	-0.0810307542771654	0.0418698373653361	0.0320485504209495	0.000984143097601151	-0.0123803733160808	0.0747627723470432	0.0607727613795376	0.0704160239937183	-0.0645441709962536	0.1382645838604	0.0581317127353088	0.0356958563135177	Native American"-cluster
0.018182807688714	0.000441064951443072	0.00895553693589032	0.0513663873203974	-0.0236867621064997	0.00126420905423852	0.00682185018697866	-0.00220424724886082	0.0536686878460788	0.0241099441505155	-0.00622004166132792	-0.0356308283573487	0.0320326324929345	-0.0845907411937069	-0.0265957676372844	-0.00421276920910952	-0.0197210077853777	0.0374010548386063	-0.0039680690106154	0.0343314874456372	-0.00350670063758705	0.0560732398965748	0.0623183536201558	-0.0324941976120209	0.0352403090140507	-0.0577916122289585	-0.0715137988034448	-0.138139646325348	-0.0348568231659405	0.0688644726229057	-0.0181108691816993	-0.0644059571464708	Caucasian"-cluster
0.0148002046043288	-0.00621713911360764	-0.0012077349368613	-0.0207383669748514	-0.0382196083956049	0.0109421522388291	-0.00337673421605203	0.00894060957406019	0.0282748804286315	-0.038621238184729	-0.011425642080185	-0.0242193382412388	0.0535534270494169	0.0312141346110291	-0.0287844076864278	0.0433810188777692	0.100632388236936	-0.0682300609696851	-0.0289998327422251	-0.0576902409640828	0.0377233795151882	-0.0385057542090303	0.0269049639925397	-0.0737022153874365	0.0602117145532843	0.0412436988308054	-0.104183082297276	-0.00184770968559023	0.0259470998407592	0.0124933204917915	-0.0301833112668041	0.050532452997485	Caucasian"-cluster
0.0196141866450126	-0.00675495974379019	0.00512044215333335	-0.00470372819123929	-0.0444639757528962	0.0112168817379907	0.00335224187615936	-0.0195769840751209	0.0268188476312157	-0.0293212712339864	0.0439688235710352	-0.000422822431425039	0.0199504638021704	0.0164588878887014	0.0350963603264438	-0.0475965452678223	-0.0251184264271464	-0.028844468893131	-0.0295151281126731	0.0716497685751616	-0.00477701632032035	0.0809608933626587	-0.00868546441632904	-0.0057847425280172	-0.142096298924275	-0.0531094776613673	0.0497135154529923	-0.0341501444345053	-0.0867859320128318	0.0439446055615471	-0.0611998578625705	-0.0224957531670414	Caucasian"-cluster
0.0198406672129623	-0.00322778131219832	0.000448189789810064	0.00700551295890578	-0.0345038623641466	0.00909785978714642	-0.0140077881031619	-0.00721583498254899	0.00828170497818297	0.00283479963030994	-0.0177917996824358	0.0183746562026193	-0.0240411741886829	0.000714089615892324	-0.0265117496924783	-0.016349628046977	0.0337032058029193	-0.0220386596482649	0.0127756223050621	-0.0327040704524028	-0.0633897213617084	-0.0310829454209021	-0.00292104238894621	0.0564266089543794	0.0203284716442229	-0.0184599292711507	0.0405815136860034	0.0232120735648627	0.0144351796018408	-0.0106241443334081	-0.105954976083522	-0.0921979947307371	Caucasian"-cluster
0.0198396687636066	-0.00782921629525533	0.00749184066198473	-0.0060042210494906	-0.0382110828085163	0.0109931476647973	-0.00639193871170804	0.00725640907358944	-0.00361296223030831	-0.0130090803266949	0.0177625151425285	0.0134518409287046	0.00865039219405704	-0.00123183891342424	-0.00715132635619136	-0.0221724346878907	-0.0029147977624115	0.0651527244615826	0.0120800921623826	-0.0382366833337118	0.06258728560061	-0.00765995417852906	-0.0127926504993378	-0.000427120754249116	-0.0390310969689827	-0.0256264130246462	0.0165952125998073	-0.0637722055030835	0.00285651098329255	0.029464574384612	-0.0266075447245794	-0.0303354313944889	Caucasian"-cluster
0.0202175223594325	-0.00387819576973261	0.00304450236020075	-0.000762830935461117	-0.0357519383936656	0.00844101688073975	-0.0199088377450707	0.0041850087084177	0.00664947490039051	0.0257692063128327	-0.0179594642422755	0.00490912774274193	-0.0234657234772049	-0.0222122672015616	0.00439582030915773	-0.0379315963420157	-0.000390544263697248	-0.0415017279063106	0.072414915740788	0.0634682147570061	-0.0254289035135429	-0.115006480280211	-0.0373479775031154	0.0104999915310183	0.00157846601721216	0.00284870701783056	0.0343454775296842	-0.000145860799212891	0.00469159345314194	0.00861473437312402	-0.0114154580217448	-0.0416768294313136	Caucasian"-cluster
-0.185870653814463	-0.0543218149402988	0.106406604246186	-0.0105848415420976	-0.0214813239835459	0.0479565798915333	-0.0455336995789696	0.21574990015161	0.0135483584036663	-0.0106550489693853	0.0235227945711833	0.0420937592238124	-0.00207806027475639	0.0485882459279385	-0.0415989820507439	-0.00636871811813547	-0.00671208272619531	-0.0252763526579112	-0.134780562850748	-0.0304880467599047	-0.0586005489487195	-0.0303873616628229	0.0713765744932496	-0.00918579221658059	-0.0830444111176077	-0.0214117071862537	-0.00132805459330835	0.00933404314568839	0.00260147708646622	0.0350567600020378	-0.0631853241859086	0.0104979617383198	Asian"-cluster
0.0211287879885414	-0.00239464694037725	0.00179340111887448	0.000156912493937088	-0.0394110266095229	0.00986049686543112	-0.0149962470622975	0.0136947097890666	-0.00411354229906239	0.0426794047235766	0.00441115147718036	0.0110167817246775	0.0498738239922414	0.0353775327657587	0.000611015768628547	0.0419402628568235	0.0678696864452561	0.016326467579308	-0.0575209742014919	0.0554055212931501	-0.00913613685856136	0.0205980276763044	-0.00653848693532284	-0.0269251494761398	-0.0300211447760893	-0.0454621383749182	-0.0285781252352641	-0.0366717647212113	0.0479112194082991	0.0670185931167811	-0.0715471571156123	-0.0259852662951171	Caucasian"-cluster
0.018389605237258	-0.00920998887870604	0.00830298937881889	-0.0144185171411566	-0.0304231952282623	0.01645593676203	0.00237513355363448	-0.0112652700880686	-0.0227486951856447	0.0488262723854671	0.000156955341221141	-0.0100176726618295	-0.00749349875831746	0.00928191536708456	-0.0563513755868808	-0.033021175213041	0.045448075936031	-0.014064157349056	-0.00242765283272044	-0.0752529611740631	0.023204419338096	-0.0182561620311701	0.0727968875194853	-0.0359917350635974	0.028105635486182	-0.0514017203851981	-0.0132231918842786	0.0471773141418501	0.0738698371023744	-8.87370903706504e-05	0.00375163544573916	0.0269123125698858	Caucasian"-cluster
0.0188132895753022	-0.00210292561053731	0.00390383585674476	-0.0374006608622539	0.0684687826660529	0.0141162011253184	0.0141527960085533	-0.00392021349743444	-0.00241478733504699	0.0164219082368517	0.00403396399794764	-0.0278669385711877	0.0491708276511659	-0.0252347259398661	-0.0251988420543779	-0.00861784146870567	0.0169135089173264	-0.0313650917488015	-0.00614736444985996	0.0548641432103393	-0.00850406129509016	-0.0238909863448121	-0.0735859404253617	0.0450330220147694	-0.0286731629769831	-0.0134947775827392	-0.0684352174646683	-0.00987364203592937	-0.00010778553429466	0.0351340942857925	-0.0479745348579427	0.00393617250133314	Caucasian"-cluster
-0.0112149509157838	0.0160132991403736	0.0354682517917823	0.0986356650470567	0.15039402347036	-0.0217216941991558	-0.129809288353603	-0.0691752940472297	0.0830982144389824	0.0126497578866241	0.0120046280316105	-0.0452882456106957	-0.0498802323614389	-0.00345657041116839	-0.0715906928432709	0.0745718118503031	0.0586949219512398	-0.063801489994603	0.0285691585952881	0.0635404757618991	-0.0433786450435969	0.0708472589530538	-0.0633752671602035	0.114863016578433	-0.118425616329131	0.0495385820658774	-0.0627410109951596	-0.000630901365718446	0.101816604012071	-0.0206513844883841	-0.105230952471958	0.0234450392972561	Middle Eastern"-cluster
0.0214738272430109	-0.00794029968137277	0.00551577285030409	0.00506789913177112	-0.0351048352389512	0.00704370134977033	-0.0092748402159387	0.00661496492096406	-0.00645521719480068	0.00515167636555576	0.0307605303533599	-0.0180500755454883	-0.0105568918013328	0.00336843634188469	-0.00763919060197654	0.0330588150843965	-0.0434352474113475	-0.00219331524793296	0.0232783047666536	-0.0652436182465346	-0.0326894038773026	-0.0467132902309799	0.0820373961042951	0.0462409678647425	-0.014292075246534	-0.0879104001929114	0.0493298597782109	-0.0258951539313071	0.0364897142328393	0.0148170925294759	0.0867179537401302	0.011357988560521	Caucasian"-cluster
0.0200448167774326	-0.00908123661685982	0.000592401922450287	-0.0196116934065594	-0.0422933367709347	0.0103031122859773	-0.00527167056954501	0.014324752829866	0.0210241457887196	0.0268587083216776	-0.00476272612919871	0.00100618566689313	-0.0143973386946006	-0.0524563785774394	0.0136803400086714	-0.0265377369636462	-0.0273484931723777	-0.0307560342519248	-0.0427298160623997	-0.026099641257263	0.0461604282331667	0.0304695545808771	-0.0357402264300071	0.0471426617554827	0.059423987937368	-0.0334763872538963	-0.00998542860037773	0.0129799264038513	0.0764593963909978	-0.00539473871258905	0.0574557148149039	-0.0839271923877626	Caucasian"-cluster
0.0141508006071183	-0.00508151400154257	0.000802619586405584	0.00942027869605052	-0.0456572793210172	0.0102409706373352	0.024450398728091	0.00378422907523595	-0.00419391358903786	-0.00771797256751636	-0.0666839866914035	-0.038747291487083	0.036639997624916	0.0527637392152918	-0.0583507623607449	0.0181048184390193	0.0246463065688335	-0.0408113273440547	0.0802124875016147	0.0379777435259348	0.128347991668634	-0.129390963927738	-0.00437457324815171	-0.0312236952399994	0.05381405523632	0.0542200205976471	-0.0292271930688457	0.0230966559276759	-0.0107318404390035	0.0185118471188819	0.0702799903843347	0.0317830317868579	Caucasian"-cluster
0.0175599508825424	0.00136982419068617	-0.0110188520172207	-0.0212442695229432	-0.0362322677233622	-0.17281884893818	0.027829035318123	-0.00846736556965687	-0.0421512988315778	-0.0138490324102918	0.0328447561704202	0.018647077886215	-0.0128387520785323	0.0624822894158868	0.0169390109427411	0.0252906236212898	-0.0475069049270516	0.0225546401166696	0.00205360150700205	0.0404047006314543	-0.0301711029600677	-0.0189537217356589	0.0144588880357343	0.0396556263638242	-0.00908049015048779	0.0352239192180834	-0.0925035923661014	-0.0229208631225973	-0.0132320292753275	0.00172076010403051	-0.0516432219682266	-0.023244211608059	Caucasian"-cluster
0.0223098043359977	-0.00397516576198611	0.0137062367396141	-0.0467213791429781	0.0599359307656166	0.00698464966989166	0.0248140987912178	0.00890787820911554	-0.0321347616504792	-0.0447347676392954	-0.00331556365711741	0.00240337744690534	0.0430265515819852	0.0128672190479361	0.00284418303389532	-0.0343875133707637	-0.0656662345582492	-0.0504056951108196	-0.0335535965330051	-0.0166327477595024	-0.0293628794741859	-0.0100084792284781	-0.107175624542348	0.0218057000190678	0.0470440584001823	0.0608035446929614	-0.0173899159460374	-0.0502082813239875	-0.0680413985552522	-0.0268046343922276	0.0228859814650271	0.0267260158060464	Caucasian"-cluster
0.0192281381520562	-0.0101853737654863	-0.000522482611316388	0.00590109796204732	-0.0373871755524633	0.0150418882914949	-0.00519251128184906	-0.0136461664152878	0.00167170609918275	0.0310787201953811	-0.0430008047799324	0.00939303702788015	0.040452789711953	0.0196120216081133	0.0138529285375495	-0.00056567148490068	0.040457177342867	-0.0176558927677995	0.00786799808039223	0.0676962105917932	-0.0110634943596708	0.0472393962775176	-0.0289182908523608	-0.0399878595058466	-0.0144054587260504	0.019468291983785	-0.00153788674130885	-0.00978899915104379	0.0191593591088233	-0.00690224298875565	-0.064218880417964	-0.0313027263650459	Caucasian"-cluster
0.00530024363920476	0.0144063211794036	0.0228622670224262	0.181305744082737	0.0357700868130111	-0.00586469680258994	0.0497123259836063	-0.0180033172009564	-0.0681889420862642	0.0729849688237519	-0.0126712667437666	0.0430458976130072	0.0346041076723627	-0.051903542250886	-0.0150606311386369	-0.105573091370755	0.0817076999363739	0.0864205726349166	-0.0671358269499057	0.012909551981087	0.0155420217025151	-0.0928935864958284	0.00983427525978991	0.0550014683954701	0.015981564561045	-0.0478718043870131	0.0637827636664707	-0.0891409663923251	-0.037156521031153	-0.0649799665178328	-0.0521179732771452	-0.067215193103646	Caucasian"-cluster
0.0170127237513527	-0.00110504308917577	-0.0168986917394108	-0.0270933765561237	-0.0347194663977846	-0.152758359164285	0.0177597835457031	-0.000893765805224839	0.00487759708267419	0.00863660613504648	0.0228042926861992	0.0267667289937716	-0.0316977458370208	-0.0416334204969122	0.0493207995544953	-0.00180136732978197	0.0312605777839664	0.0507795399206438	-0.117075232943899	-0.0268056010657874	-0.00405013403750076	-0.000856947132793387	-0.00395131480314093	0.0213583446009135	0.0116769374825741	-0.0254264904985	-0.0373681275473185	-0.0264179311820061	-0.113935373855176	0.00285145406570627	0.0698694818112602	0.100424021371949	Caucasian"-cluster
0.0194799115324167	-0.00509136215015088	0.00454652294345573	-0.00807684135951146	-0.0321261232464109	0.0134586779212616	0.000499284486073353	0.0248403043506791	-0.0208853392864228	0.016588166352488	-0.033649590951941	0.0189567008705566	0.00300844144764651	0.021379682315156	0.0200149355633024	0.0156339949742117	-0.00319741286285731	0.00976720252942818	-0.0182459843830104	0.0182866080421936	-0.013400402456132	0.0206311590231559	0.011482535614694	0.00727117276845442	-0.00856338514241369	0.0137477305920533	0.067425069410176	0.0272622356264405	-0.00574339471224174	-0.104674060680279	-0.0172406418415157	0.00777404521614221	Caucasian"-cluster
0.0176719340969547	-0.00325931784812127	-0.00925434362885627	-0.0322979880081646	-0.0290113849566298	-0.157240277209437	0.0209224691627363	0.00105011054272921	0.000878190169001748	0.00127999235146385	0.0398904147272125	-0.00557724680766713	0.0130815390559225	0.0232719547234451	-0.0241701139409529	0.0327626264722919	0.0279041285195663	0.00149670527141604	0.00334660880517489	0.0641630595337895	0.0625981853923411	-0.0419337168345639	0.0692361101995179	0.0273245768945893	-0.104072441665762	-0.0211174538021956	-0.0674954535827597	0.0719043261508714	-0.051357144210191	0.031352847796512	-0.0368564423467224	-0.010585471161817	Caucasian"-cluster
0.0203273653100251	-0.00365747607940152	0.0131291592018571	0.0258079822575701	-0.0154791980561302	0.00966322458701131	0.024699160834734	-0.0237841282169272	0.0207552330854122	-0.013336207314069	0.00647062041663018	-0.0509080349844884	-0.00608716614678962	0.0116461511061248	-0.00931716576318154	0.0205830490118434	0.0398244123654537	0.0159768788122352	-0.0345021035341619	0.010330910826217	-0.0517320584724577	0.0701287550387529	-0.0492242539539891	0.0499753759514251	0.0524801152064953	-0.0608572697887995	-0.0552128837615048	-0.0305702831022765	-0.0190987280075027	-0.00945552965807103	-0.0114001221665705	0.0249717241221307	Caucasian"-cluster
0.0178098681409908	-0.00281642580478297	-0.00127464213630865	-0.00210898881489183	-0.0308637806705591	0.011693914827091	0.0172257859904975	0.0457246236706615	-0.0483230544667977	-0.000686203551937104	0.0049577585385511	0.0378061947043688	-0.0066327789846821	-0.0507509370007968	-0.0701903650065838	-0.0106470799240364	0.0799414783520326	0.0452048389067916	0.0350099510586765	-0.022488693717347	0.0354024578456401	0.0449194927483896	0.0339401166998857	0.0425539650300127	-0.0810986825150243	0.0854513642875939	0.0243235951821736	-0.0475560688048512	-0.0221326464915763	0.0457705894180579	-0.0152455619779719	-0.0292564031572646	Caucasian"-cluster
0.0217721420792443	-0.00616495341782295	0.0124975445867942	-0.00302619598385675	-0.0393644465606267	0.0112896039564486	0.0157587665274931	0.0103569774815645	-0.011198996573184	0.0272888997956862	0.00302471556223699	-0.0098032565770388	-0.0300719835104889	0.0238238768200966	-0.0401832925415421	0.0711214807252988	-0.0481432186856312	0.0251476028359155	-0.0206025465155883	-0.00443603971890738	-0.0127387440572939	0.047108010652601	-0.0133455173997002	0.0195857920685062	0.0406742612732192	-5.4239587608932e-05	-0.0202492825520179	-0.0206231426646679	-0.00801933780122879	0.0410506732849183	-0.0479605736382167	0.075034804432595	Caucasian"-cluster
0.0195297102611121	-0.00554198218106434	0.0109204407568421	-0.0417329099951406	0.0758039318185221	0.0159818693739297	0.00365622757757367	-0.0312801312488716	0.0157593046226642	0.0130312176969786	-0.012995453371556	-0.0626629538147831	0.0441819633668833	-0.0118579697678817	-0.00818145358971504	0.0179502661021063	-0.000970290900963447	-0.071187045832484	-0.0241235276434464	0.050690682029706	-0.0112879481833065	-0.0180144584027427	0.0327402789786042	-0.0123251552120595	0.00854451694649278	-0.0702265997722182	-0.017096838787772	0.000559464513190604	-0.00138346806240262	0.059929428452647	0.0538971883488708	0.0553902755452046	Caucasian"-cluster
-0.199874847052198	-0.0567047101055264	0.0654911795275258	-0.02001301871184	-0.0121096657023587	-0.115716833022048	0.102052766112759	-0.226858329578238	0.0244376529073205	-0.0277852933465424	0.0178733789394536	0.0376123138168904	-0.0141791008120648	0.070204356731081	-0.0199654825914137	-0.0575495170636992	-0.107946990077968	-0.0504012418509713	0.0355539425731582	0.113732948076028	0.00240076964009856	-0.0402944426344757	-0.00445226964617684	0.0631416640173889	0.0619979098665805	0.00174033945985186	0.0295440874127165	-0.105510721455335	0.0472169895579527	0.0140385429146419	0.038634921742205	0.0384420677568664	Asian"-cluster
0.0207959997537221	-0.0105785136456748	0.0139913455191201	-0.0474080689156352	0.0650815379596344	-0.00280352580929754	0.00475474695568562	-0.00177621040197265	0.037574522656096	-0.0408189035581405	0.0247923865938495	0.0103854511689129	-0.00287322324876117	0.00344636107288439	-0.0120048082216178	-0.00825976944031382	0.0770439959887121	-0.0054957407529616	-0.0508763581740428	0.0120318099815919	-0.0612761528866488	-0.0473112467204639	-0.0562278996109003	-0.00362719219225569	0.013778616437295	0.0323562454298022	0.0227166569756659	-0.0605399893455558	0.0708569164723081	0.0771861309310628	-0.0755485465999945	0.0540860122638211	Caucasian"-cluster
0.0212901880238302	-0.00298362853092538	0.00533528064551369	-0.000846372338064646	-0.0370297483276503	0.00824550392852797	0.00191946962989451	-0.00215216091597543	0.00981388747438505	0.0303053274873373	-0.0103103582417744	-0.00860812658439545	-0.011737455435512	0.0110355415081095	0.0558362523677606	-0.0435635421842024	-0.00978767618212067	0.0209411456863288	-0.0292783065807952	0.00262305163523142	-0.0497751373363478	0.0218326239769321	-0.04796215562605	-0.0252576248395971	0.017477615230748	-0.0169251514471356	0.0137073279187869	-0.0293878604454883	0.0180742049201723	-0.033635603292764	0.0057291989541439	-0.00634325958672412	Caucasian"-cluster
0.01812704358371	-0.00667289636248161	0.00333206280755576	-0.0102935728272959	-0.0440197392424833	0.019105176181712	0.0156111878968881	0.00970159436323868	-0.00744711745912632	-0.00471950812075337	0.0127569005918194	-0.00301326577492029	-0.0513433696987814	-0.00670178346394135	0.0437391105033243	-0.0321840134451999	-0.0514694587817803	-0.00232087813491484	-0.0872137265261715	0.00509110293424382	0.0157227968345662	-0.0480722242822045	-0.0517564128428469	0.0391874978285438	0.0407130518899128	-0.0427182396382063	0.000768305084408481	-0.0540619398809311	-0.0522243246615289	0.00286814074126022	0.0892019772951382	0.0335666704649274	Caucasian"-cluster
-0.195680220017365	-0.0697615751009191	0.0773100800134856	-0.00580472147313702	-0.00830688752322343	0.036825758225408	0.0879271732592127	-0.180466889809909	0.0159771197214919	0.0120588538416132	0.013989418332273	0.000342190001973516	-0.0896272363601827	0.00844733921182927	-0.0174604650166976	0.00967780125740594	-0.0284835953907323	-0.0217287894941037	-0.022543041946704	-0.0112820515332898	0.0367382028004264	-0.0383279060018046	-0.00294541419960544	0.00989372003385811	0.0473637914857502	0.0380021888426337	-0.0270276249414173	-0.0595706260912463	-0.0139942151529243	0.0446958311412869	-0.0374735616467869	-0.0333139953036849	Asian"-cluster
0.0213928737318711	-0.00452369587168165	0.00269804061380454	-0.00397040924447013	-0.039042092113016	0.0286128012761549	-0.00693809278817137	-0.0178796855537073	-0.00251782683170103	-0.00880431293227425	0.0145840676867004	0.013354603649808	-0.0180095564185573	-0.0164503240222642	-0.031107326237685	0.0336557666882634	-0.0795897340827096	0.037020584289158	-0.0234802118737964	0.0260309259959236	0.0215425167334087	0.0154812553105803	0.0191277037986379	-0.0369912937443374	0.0520419310301386	-0.0249008044889222	-0.0526699094816206	0.0385390750127426	0.0633717240889827	0.00336479579972237	-0.0394227786238431	0.0547695958803356	Caucasian"-cluster
-0.0128307908490053	0.0239184602167116	-0.0198450399456272	0.0110873240017859	0.103202876664508	0.0279427762593293	-0.0015331885030634	-0.00568097525337605	-0.00936198457346855	-0.00157745155014898	-0.00306082071991107	-0.0326801874505033	0.0425362913321868	-0.0806440038659565	-0.0277507082448428	-0.177126867725374	-0.0208014283192506	-0.0129021399128577	0.0570726094262433	-0.0176792672613394	0.00143385263738714	-0.0219187554613473	0.0580537541671732	-0.0848756334741163	0.0317672017487228	-0.141040317162729	0.0810678685616555	0.0197609238927592	0.158114614376114	0.0362862395237389	-0.0295362305369055	0.126945278769537	Hispanic"-cluster
0.0196756059724227	-0.00962578837221906	0.00504319377242742	0.000457412630067223	-0.038693150386878	0.0112988855157783	0.00633365522667104	-0.0152769023846098	-0.016036809599546	-0.0250239817744299	-0.0481896380879871	0.0121250216866989	-0.00258858605910722	0.044894978948881	0.00150222295630823	0.0345354652359352	0.0274715353839533	-0.0175473907381461	0.0161633166348258	-0.0271671313087123	-0.0742748747134387	-0.00621106923088546	-0.0139917513756982	-0.0151724779679605	-0.0592935116429199	0.0600453726892112	0.0529344844980308	-0.001509200371072	-0.0305800462300467	0.0751504017835583	0.0461867804049172	0.0554046866073249	Caucasian"-cluster
0.0217910141648013	-0.00938002446835039	0.00969633880821142	-0.0436843407212908	0.0747777220055555	0.0103191029851051	-0.0177188682933964	-0.0240305216339911	0.0268206479613369	0.0378357058777724	-0.0276796803043171	-0.0125040174927552	-0.011669197731467	0.00151212851283403	-0.0424048789301804	0.00716956070340216	-0.0275846637071883	-0.0418015335687678	0.00825591667392905	0.0428117340935107	-0.0535870514458172	0.0475748797131063	-0.083358113011269	0.026562301033716	-0.00893724563842839	-0.0485317058730197	0.035760367824448	0.0264170285222206	0.0242913828500884	0.00465008726127831	-0.00533585245825954	-0.00357682180354695	Caucasian"-cluster
0.0190667468679026	-0.00592260870922733	-0.000202975452727073	0.000669875453662908	-0.0327771412427208	0.0109181011132819	-0.00318860709050851	-0.00423351785702852	-0.0112196997820243	-0.0132617950692196	-0.00818053724848646	-0.00113659790242931	-0.0165384011310404	0.0115425451469914	-0.0251081775665236	0.0164700457903605	-0.041047886265962	-0.0228834371402823	0.0417657034459729	-0.0273644440679427	0.00875124220327522	0.0576157420851679	-0.0134695806508267	-0.0145699896478192	0.0244659631393236	-0.0199438431574363	-0.0348201459612655	-0.0275487438438991	0.0195096109713777	0.0294818557149017	-0.00805433992590582	-0.0171959185603019	Caucasian"-cluster
0.0185806681379661	-0.00267749758387815	0.000639088273945938	-0.0379871542795893	0.0826677862451434	0.00842902232646738	0.00774558287122019	0.0163381729281579	-0.0111641187033315	0.015067944409953	0.0174706895568341	-0.00507207551666179	-0.0163756292210793	-0.0165909305421767	-0.00185369282259881	-0.0384661521769195	0.0520217294410983	0.0812264300323858	0.00456682013423735	0.0622502528169433	-0.0536047972373799	0.000133402038740532	-0.00599059079694783	0.0420324425446506	-0.0432199099754547	0.0010050803011526	-0.0270793628087593	0.0785541094881754	-0.0253661960563752	0.0358841353088807	0.063366774347909	0.0141116715881113	Caucasian"-cluster
0.0206716952336685	-0.00357354174173051	0.004256024182045	0.00286125043418822	-0.0412570251699787	0.0203178266685805	-0.0125652101043306	-0.0313322930838409	-0.00374960907579887	-0.00856024630229024	0.00345496417101737	-0.0331650009666083	0.0345621830496618	0.0015831145200899	-0.0076178526552556	-0.0616194353403882	-0.0307461254119001	-0.0420741577808939	-0.0179207388308515	0.00870062523355423	-0.00453501420935835	-0.0465788708636273	-0.0418191281296289	0.0665560880937789	0.0272346766597473	0.00853166595643872	0.0217106810817498	-0.0676776248713356	-0.0531868372343345	0.0532935959012568	-0.000681093739855556	-0.0191161947382656	Caucasian"-cluster
0.0191144894206407	-0.00726692866150785	0.0060043481315634	0.0115500394296547	-0.0436937627399852	0.00835301185491936	-0.0218860841145542	0.00134473057616578	-0.012776549879099	-0.0606191132934619	-0.0223262623731052	0.00242726140063588	-0.0104520385959777	0.031413593610113	-0.00671388464343229	0.0486939125299556	0.0503558515330721	-0.000478959318618387	-0.0309273843554274	0.0335792560841807	0.0593201706278916	0.0560165936864328	0.00373438479250656	-0.0685887692508514	-0.00223561577546564	0.0163409057622133	0.00961055312760483	0.0605851640627258	-0.0112381123994226	-0.0232426081231354	0.072276383471294	-0.0746951009823872	Caucasian"-cluster
0.0199143488746273	-0.00584343295389593	0.00894652730427652	-0.0509578578934685	0.0716866459919439	0.000971724223692077	0.0350579389210159	0.0181682521058563	-0.0320905126729587	-0.033021170391857	-0.00394180609616215	0.00692145817856462	-0.0268866790071257	-0.0654013628730625	0.031248035746026	-0.0301312790536117	-0.0286393067158783	-0.0040219072913176	-0.0603424251016161	-0.00356039029036491	-0.00828888709488063	-0.0343895839472056	-0.000672617267722947	0.0400388211543976	-0.0120917388924936	0.0574331326512561	0.0104845830579252	0.0147267070361474	-0.0291296677294255	0.0452528902506126	-0.00535373748881794	-0.0341574666520495	Caucasian"-cluster
0.0188696669964971	-0.00539469247512486	0.00540280667356859	-0.024877408601371	0.0700806106743527	0.00547169325977718	0.0338491918959376	-0.0034810322807548	-0.0465407682028283	-0.00286338298983789	-0.0168834951241502	0.0425791024503989	-0.0196698220955166	0.020147607988898	-0.0449802950590988	0.0147712596674981	0.038231168596342	0.0129059905064729	0.0111735334025273	0.00635112798340707	0.0850367861538209	-0.00532266242080595	-0.0679987096139648	-0.0439778105653069	0.0480177053218227	-0.00905878988134615	-0.00483026831749042	-0.0056918898396407	0.0170619154656183	0.0166857456499865	-0.0420362351436312	0.0643722284515486	Caucasian"-cluster
-0.101419984680209	0.40945621430362	0.013591098055804	-0.0646824910905342	-0.0324281092146241	-0.0288040513030139	0.0360140830118735	-0.0192716045209705	0.501082269627932	-0.151626414420031	-0.153332162616556	0.552884086386321	0.0394378539582294	-0.0667450927412602	0.116282004082135	-0.00622133237233613	0.0486552226827197	-0.0368636414316891	0.0193470979184161	-0.0096334492144833	0.0129517591927375	-0.00825688192087119	-0.0121302611285482	0.0218045914922837	0.00455669946524968	-0.027611221130054	-0.0302098725140615	-0.0570904241717721	-0.0315594059658581	-0.0213933497490539	0.00646371069056472	-0.0387470091825767	African"-cluster
0.0116672647233869	0.0193536339673461	0.00595832997679723	-0.0104538677699835	-0.0444425516335312	0.0238805541455507	0.00340169418501006	0.0106047478040697	0.0503113060310713	0.00865104346518391	-0.032578464622416	0.00335231874385708	0.0154306633789402	0.0221804344647507	0.0288140641828756	-0.0113964209104583	-0.0274645876977705	0.0173497931872671	0.00599707154912501	0.0162986650182498	0.0287485836762636	0.0276168848561436	-0.0744919347159261	-0.0195309104376602	-0.022732130684317	0.0331547941945055	0.0376334930295214	0.00721217395941114	0.0450398933617854	-0.0754758759019044	-0.0273731886047289	0.0355994779451597	Hispanic"-cluster
0.0169727238385999	-0.00308673367974749	0.0100146381583951	-0.00671415817853641	-0.036290720046447	0.0194823701414098	-0.0273094283157233	-0.0128333944766881	0.0185901636953674	0.00463667957965807	0.0295538407546207	0.0404173447878321	-0.0262045035637842	0.0174551079521097	-0.0183857813794422	0.00861723590017359	-0.0317726434037628	-0.00953365688305067	0.00574493747075281	-0.03380386616367	-0.0141883292884678	0.0241886904972485	-0.0193016134404692	-0.0489780524629085	0.0112538909724504	-0.0343996068720777	0.00660876456877532	0.0109590539495011	0.0509910564112384	0.0610670129703877	-0.0356385539500604	-0.0321775701676491	Caucasian"-cluster
0.020936061795693	-0.0120558196552158	0.0129225688159009	-0.0401672739884584	0.0793849983272783	0.0039624235744345	0.0231855227271117	-0.0155030892651607	0.0152940055838246	-0.0318767633901109	0.0332185479114876	-0.0286255181058652	0.00691722296182666	0.00666245926003382	0.016896227562879	0.0238504086387218	0.00527790915624669	0.0134988414837847	0.0133187929890632	-0.0253340346243942	-0.0122403372779335	0.050975260723648	0.00849361822320957	0.00568411389086139	-0.0243969969997429	0.0279124068946504	-0.0263874371716797	-0.0356698880480204	-0.0328117877685237	-0.0124416611797208	-0.0321105525992854	6.02214158778496e-06	Caucasian"-cluster
0.0226793034789192	-0.00569774319335091	0.00106130049183176	-0.0132369047072739	-0.0222863122361059	0.0191475940799177	-0.00334379338790938	0.00567045199481962	-0.00303316342414357	-0.0342336365917741	-0.0179518947002543	-0.0119766162989433	-0.0189696287075122	-0.00368612547258036	0.022718533957244	0.0166331606047215	-0.0209355712781676	0.0211034770370286	-0.0120816391347404	0.0171703003001992	0.0870528358016573	0.000477204344535909	0.00729703768542441	0.0216327288697185	-0.00529702073811904	-0.114923804459613	-0.00776281047680265	0.0626604284690261	-0.0708645490971048	-0.0317403574258191	0.0249464334839211	0.0232596952459046	Caucasian"-cluster
0.0181088413123212	-0.00847573188724428	0.00981934122887968	-0.0100431032699273	-0.0596063674762184	0.0368532772542177	0.00458080219190686	-0.00497236936969409	-0.0304923820055149	-0.0528905413162866	-0.0299140960009641	-0.0127834696292135	-0.00554821164485327	0.0394875116339481	-0.0304926463982753	0.00433292401366424	0.0123760862918363	-0.0250736538459779	0.0447307514859373	-0.0317122882719692	0.0566678833333006	-0.0195181757662732	0.00202508440953142	-0.0671988260302827	-0.000364702457636551	0.00364964989557641	-0.015904681434406	0.0572179700181754	-0.0125925508971936	0.0301264159280924	0.0345705909940003	0.0340134456490386	Caucasian"-cluster
0.0214615281998916	-0.00948780680689408	0.00803081419382625	-0.0488777987786603	0.0700738338100203	-0.00726182566116667	-0.0273413731666898	-0.00702436812536068	-0.00409111019806046	-0.0146725298397168	-0.0353566920088822	0.0328431188025487	0.0401315463954673	0.0284984122550946	-0.0157282659371533	-0.0358938255390864	-0.0382563705317689	-0.0317833439188048	0.0243831893840719	0.0821575197289997	-0.0496262329795558	-0.0261415677944222	-0.0316718780492208	0.0745307482888393	0.013539586168593	-0.0257072865921374	-0.0509476540569405	0.0440001631873511	0.0562549543821038	0.0420134767606778	-0.0234997281154714	-0.0487129315977407	Caucasian"-cluster
0.0204102984485896	-0.00462938181037253	0.000676274450148126	0.0011866262609219	-0.0196989765599826	0.0189910975451854	-0.0120713851841106	-0.000687387321563397	0.0120496446080211	0.0196425344453636	0.0084656322949845	0.0102850328225811	-0.0561229033223464	-0.0306858550621636	-0.00701140448909629	-0.0149436561600318	-0.0626887030301452	-0.041512502202175	-0.00497352180471393	0.0286962979192684	0.0109858977756743	0.110546928162255	0.0366860844824183	0.0707957645803948	0.0424807669181141	-0.0235064297406938	-0.00800362272490771	-0.0229133821534294	-0.0143031497484257	-0.0256569517939052	0.0433286709251566	-0.0890694705836941	Caucasian"-cluster
-0.0412943443887532	0.0134339620235913	-0.121451999649648	0.0192049745095898	0.00860085925618572	-0.104708641010201	0.0457497709189853	0.0195515824405913	0.0884065036822795	0.0332437849073356	0.0585296098691027	-0.0443578518776691	0.0349554317272126	0.0911587059565169	0.0373432643484324	0.0628021896571501	-0.0802743108116639	-0.0656025155868133	-0.0378884877501466	0.0591213053085456	0.047645717218743	-0.0806453681933567	0.0406933351470325	0.101026280821507	-0.0928840024044885	-0.0929897653863337	0.120892265260738	0.0262644760600602	-0.0152951558393907	-0.0132084186328355	-0.0530418334191554	-0.00678877474650991	Hispanic"-cluster
-0.055509436130795	-0.00239422222078072	-0.166980568071993	0.0196613837720089	0.0154725501052095	-0.104451461030245	0.0464628670445696	0.044678918284478	0.00563953581056079	0.0296225310173226	0.0481595108128351	0.0107295319837906	0.0532733142076227	-0.078802505881753	-0.0779609479490249	0.0199443921058041	-0.0324604675891361	-0.206202782564151	-0.0154090458610135	-0.0847936558302569	-0.0675168617923515	0.0153150367345675	-0.0396271898045493	-0.0421463735245934	0.137666367514385	0.0106877306157381	-0.00905937802722493	0.0284717779847735	-0.0664839933410537	-0.107099742686516	0.0501614899873032	0.023294660563507	Hispanic"-cluster
0.0198178929456426	-0.00713253186616452	0.00287530515938486	-0.00549164755645375	-0.0357686807903928	0.0172260878206954	0.0157330403373371	-0.0541030406135874	-0.00534768677022982	-0.0298700195534312	-0.0121627835163976	-0.0303291139166393	-0.0398477163761824	-0.0140343134244893	0.0168731622878606	-0.0369287192159261	0.00608849766682453	0.0115628154721807	-0.0625843107795061	-0.0179414512261312	0.105114047465782	0.0114456796848038	0.0171485737189314	-0.00150414853718249	0.0434168614530863	-0.0226677901404584	-0.0391211450762034	0.04114085967124	-0.0297717894559724	-0.0138418256616583	-0.104068009469036	-0.0455213673757412	Caucasian"-cluster
0.020541816562477	-0.00234545621703696	0.00766750136388062	-0.0630307061043031	0.0607773365720513	0.0188384257436673	-0.0236086782392926	-0.00919702877521731	-0.0298393503994697	0.0362409227485676	0.0228646113707653	0.0334438259145261	-0.0420089212880063	0.000750080282968444	-0.0191619002996341	0.00994925297440929	-0.0244653405756244	-0.00534384741806585	-0.0050406436102345	-0.00651215005916922	0.0679694658196971	-0.039414104360042	-0.0254553367430969	-0.053555356539984	0.0591699428821091	-0.0279137876839778	0.0391432987471792	-0.00291529479679756	-0.0451707894886645	0.00831955995674815	-0.0358646854870919	0.0113981136599958	Caucasian"-cluster
0.0184798536941159	-0.0107733396251343	-0.00255405575902576	-0.0176696022770612	-0.03543962404224	-0.0121397391506065	-0.00504133130833902	-0.0183884393883992	-0.00258916843245742	0.0129968708941556	0.0116014529360434	0.0165911602376184	-0.0140015228644647	-0.0148628578567019	0.0642524824721558	-0.0772875165697785	0.0199213047089479	0.0449699880087911	0.0172036168373561	-0.0853686644770827	0.0313894974645411	-0.0235491854513697	0.0578961523804678	0.0665120057431996	-0.0412290488497924	0.00381594597290639	0.00516979062661195	-0.0639465918281936	0.035243736712472	-0.0569412404111522	-0.0490696153954407	-0.0387373623299319	Caucasian"-cluster
0.0192722098599793	-0.00726484158660391	0.00693196478232589	-0.0405551159886833	0.0744500282731727	0.00615866289009602	-0.00800740373212213	0.0315887389027943	-0.0425540523764188	0.00400217405165642	-0.00941314165412564	0.0128331463155266	0.0494518450649545	-0.0674839645291773	0.0197526024435265	-0.00126572777199641	0.0552442436787813	0.0159296882541402	-0.024579547497828	0.016432327115151	0.0385265062596126	-0.0250182725270778	0.0198175014509936	-0.0116779667581523	0.00833039309267079	0.0173418181144676	0.0622780547251126	-0.0268773002482607	0.0487108692250573	-0.0231377246339096	-9.18981844570746e-05	-0.0461831247102519	Caucasian"-cluster
0.0206479613484559	-0.00834387905709484	0.00697689012883584	-0.057057160224202	0.0732497424172758	0.0216838795546614	-0.00136643370688372	-0.0113209362226456	-0.0180118990566563	0.000857190412246052	0.0359954658925881	-0.0364701961045858	-0.0118789822925681	0.0176016214391954	0.0416461222353716	-0.031583065325604	0.0409487342265208	-0.0528051761183486	0.0365628596398667	0.0257103464030745	0.0201127501445523	-0.0314370026274141	0.00290219964205213	0.0288306211906099	-0.0429646473490995	-0.0338635689802971	0.00627012684574176	-0.023586167160427	0.0354048912535114	-0.0453709739224588	0.0652817281189859	-0.0056156364980148	Caucasian"-cluster
0.0204672456356615	-0.00618319805806827	0.00619175091458568	0.00157700087316468	-0.0292266609197268	0.0151711767687043	-0.0360974709153869	-0.000713625357901223	0.00119149703788239	0.0155457092502728	-0.000560140059060281	0.00690274826292031	-0.0309205287990001	0.0340740632846939	0.00444173098871899	0.0930482008148327	0.0117178989788263	0.02004145751611	-0.0124254615790973	0.00678169513795272	0.0103215061866465	0.0610398958016124	0.0401278064352455	0.00118926854613586	0.00721171978738161	0.0119376203971362	-0.00431118642584444	-0.0298218218754403	0.0329874781055563	0.0538698938786672	-0.0480354102702041	-0.0467332464954924	Caucasian"-cluster
0.00741077500478672	0.0147533706895297	0.0352104487689267	0.162097628937906	0.152798214062655	-0.00727122524237715	0.0482622584086286	-0.00193500886154433	-0.118118089649216	0.0885629294978096	0.0195955301107466	0.066197120427221	0.0322202548097325	-0.0518344402168271	0.0119919220489491	-0.00521956619814123	0.0488062918269116	0.0396866905567401	-0.043150269676971	-0.028807652344104	0.00699264266142689	0.0604354762202927	-0.001188283834203	0.0379816855484926	0.0238048379472714	-0.0452909697382531	-0.048955886624072	-0.0830032179414897	0.0261650880041591	-0.0383270650803481	0.0214072859631492	-0.0158817344544066	Caucasian"-cluster
0.0199041484638132	-0.00894525035394489	0.00263319577291723	-0.00647510922477929	-0.0417188202182753	0.02806019910252	-0.0134631819236441	0.0260506744258484	-0.0305515790004106	-0.0187261314625306	0.0197395941415417	-0.0198789458881458	-0.0342244679583123	-0.0373433186574031	0.0120428090380238	-0.0101857074583945	-0.00554140106905245	-0.0584369490808132	0.0764178027194659	-0.0776807877959864	0.0413261920477101	0.0117761617496788	0.00196910108251038	0.00109524208645785	-0.0261964407590164	0.0563637806038152	0.0361229767191932	0.0194567674081983	0.0186265152900293	-0.103223947316707	-0.0115308295906715	0.0275261479131059	Caucasian"-cluster
-0.19982733510215	-0.0675242703098178	0.0643876562510326	-0.0347663245335117	-0.010740967645529	-0.101056194827234	0.0840362061352726	-0.196884107476351	0.0216464431870927	-0.0260220162309862	-0.0507805677660905	-0.0227108107321455	0.0182156149867768	-0.0374139050494492	0.0230881707429285	0.09072811314104	0.0101513243211308	-0.0133521014435754	0.0192739068689499	0.0599202248858066	0.0493226511332545	0.0270221633304456	0.0113551141722721	-0.0760867508513289	0.0101551133741976	-0.0141870812751006	0.0713364385683831	0.0626196951235768	0.0558101700245296	-0.0477092559980255	0.0339603560189472	0.039371516851232	Asian"-cluster
0.0222591136883853	-0.0080968192745313	0.0104127539659331	-0.0728139187150941	0.0708782604458661	0.0107279809338914	-0.0138411543215827	-0.0374578138992173	0.0226489894517875	-0.00194298230199699	0.00230535248690871	0.00662190071479159	-0.0359064793490098	-0.0151744994501157	-0.00318477141658428	0.00757968325766704	0.0329507638092902	-0.0277063387185549	-0.0134373067576794	-0.0106563509674151	-0.00629735615914604	0.0114967039672038	0.112144251314501	-0.0276945213305155	0.016373738021719	-0.0369367892324062	0.00752752091215776	-0.0191525400722027	-0.00892744867562577	-0.0584555979918854	0.0674702265851397	-0.0209926131455937	Caucasian"-cluster
0.0196843124551856	-0.00687349572109515	-0.00154717317035448	0.000302787652910736	-0.0353303736676721	0.022460678861716	-0.025211327555273	-0.00689499420962076	0.0392236719747183	0.00556836807165981	0.0119885355560697	-0.0210764647953882	-0.00867222064800813	0.0213033231756795	0.0526152007451132	0.0128961716205222	0.0142223250297596	0.00323366047332755	0.0132531466582173	-0.0475781776108093	0.0677881083791135	0.0254752306904608	0.0430303667480004	0.0638495748319547	-0.0562066907640215	0.084625014955072	0.00836990068976295	-0.0514222734757356	0.00128339369390756	-0.0955867917689422	0.0251732951700111	0.0105443844588532	Caucasian"-cluster
0.0171485230130535	-0.00890588870324012	0.00667039611292851	-0.00919514659277317	-0.0428441533585252	0.0137881829371282	0.00946314025794657	0.0163820566638272	-0.0253942974399662	-0.0340332345650208	0.00875106379992565	0.000404310930814541	-0.0499444764820045	0.00749299525897796	-0.0170672759427863	-0.0129967661556309	0.0455597131715635	-0.016147506478873	0.0507404919128863	0.0308879328348358	0.0745401679963543	0.0896279419062577	-0.0503297764181482	-0.0554831301222457	-0.0460481601304756	-0.0715657040867352	0.0510638235532123	-0.0519414464560994	-0.0490302857232347	0.0473325421387413	-0.0610957756247584	0.0154209085981354	Caucasian"-cluster
0.0134263881817972	0.0104409181797134	0.0145242199126359	0.117276230909286	-3.89732617572481e-05	0.00198490367360002	0.0339721658465073	0.00342632537790198	-0.00553231805019676	0.0364020169306363	-0.0143098861795194	0.0347046427425893	-0.0127944731512064	0.00843439118923463	-0.0417357612787988	-0.001639893484949	0.020325312372721	-0.0535900316945822	-0.0443165328997796	-0.015205391644582	-0.0486779338694964	0.0190903275580452	0.0842048176134488	-0.0794617513539632	-0.0606129880410959	-0.0370159431659363	0.0690007523490354	-0.0261474952046669	-0.0446547577867232	0.0355086993830059	-0.0141348310794263	0.0142825466613604	Caucasian"-cluster
0.0183326520099109	-0.00546852102328964	0.000511469948820497	-0.0119459372469211	-0.0413752606510811	0.00873267700167442	-0.0152056335730739	-0.0139214154096826	-0.0503315208146296	-0.0186886839178409	0.010852828809735	0.0452587502807126	-0.0455766098207098	-0.0437955116097023	0.00620375534409628	0.0291688990303795	-0.0477807561449503	-0.0144964464870055	0.0575026343407756	0.0134173787623197	-0.0308242999392804	0.0114759534584663	-0.0181543985941028	0.0239990963615941	-0.0170896657374607	0.088222872041046	-0.0446761771112832	0.0614909531950815	-0.0533901273966387	0.0231797084677989	-0.0393199335282922	-0.017903876598879	Caucasian"-cluster
0.00837414310403802	0.0112254129894629	0.0231417282525119	0.162887516785213	0.0350175021937635	-0.0118048152535525	0.0381377994709764	0.00491236437710203	-0.100658582043388	0.0502004804693121	-0.021857962901234	0.0783093867929866	0.0272514467584782	0.0221873957202324	0.0640753623653832	0.109853095228618	-0.0337006790405485	0.00206422071595826	-0.0521926113963231	0.0884324587517914	0.0512092365412156	-0.00230024335023669	0.0454349701612902	-0.0278906705634914	-0.0129441305755292	0.0261003844160104	-0.0555879020769173	0.0208023790503877	0.0657615134741607	0.122070392324639	-0.00525906213915518	-0.0224827190984454	Caucasian"-cluster
0.0192898651756563	-0.00594533016656027	0.0089167919849573	-0.0087955391006144	-0.0431965135127341	0.00497655163537373	0.00561145122279225	0.00752690889170181	0.0182770020058424	-0.00597266941356735	-0.000874422161979643	-0.00751072272690804	0.0169423455175653	-0.0308919690592434	-0.0538095746333387	0.0171900151995573	-0.0293038648898398	0.0246129964975156	0.0487364775500548	0.0375950303163685	-0.0313656131699314	0.0395326047375909	-0.0323044611766375	0.0127941752130351	-0.0242015169225352	0.0549572590966546	-0.0484172703345616	-0.0341004104847451	0.00553558510965385	-0.0262025042137587	0.0281690336722347	-0.0261549921499333	Caucasian"-cluster
0.0186883846079558	-0.00514200473501145	0.00457378428602879	0.014362775474894	-0.0442961293688709	0.0226750284585118	0.0183152040437565	-0.0108539503368362	-0.0197365151204435	-0.0229143138974973	0.00649108070622789	-0.0201744722801644	-0.0459256599731322	0.0107714186877658	-0.073160791057068	0.0250280911356528	0.0817653506981695	-0.0602750264079648	0.0377497059660939	0.018405850559557	-0.0461086754489136	-0.0277242225554742	-0.048987427861432	-0.0274439661644702	-0.0154365879144428	0.011473621093274	0.0117369685469479	0.0238564871823616	0.0302730571224982	-0.0301650146324948	-0.0311706537509703	0.043044412742753	Caucasian"-cluster
0.0182862206919225	-0.00576409869108837	0.00473626066534724	0.0211836031451249	-0.0239724088177551	0.0207677694657465	-0.000814741783988671	0.0212593256989047	-0.00731412094862811	-0.0440998753231259	-0.0166426479722247	-0.034419421340718	-0.0129335174007268	0.00977097401409814	-0.00342966231740612	0.00790732239380767	0.0492918005947123	0.0306819473393272	-0.0175952521677048	0.0977108542948436	0.015884834336175	0.0260539766167856	-0.0317674422377744	0.0166772620416245	0.0399217540111005	-0.0711959917514596	0.0388891342578586	-0.046421495419513	-0.0238234668525893	-0.033087257405786	0.00768504720955025	0.0726031214919243	Caucasian"-cluster
0.0194122069248031	-0.00884619522192332	0.00975301796932401	-0.0126905818964827	-0.0548918532467541	0.0103582334126629	0.0119485618687904	0.0120086643040798	-0.00915340923866686	-0.0359546670039498	0.00359515746551568	-0.0218761615877219	0.0186988454462006	-0.0098062184252604	-0.0510826405420946	-0.00424845264073074	0.00870610496285065	-0.0155583574901488	-0.0661167653190456	-0.0224290897925171	0.0683162815776921	-0.0304661867695972	-0.0077279351438401	-0.00733705092435486	0.00888733220905939	0.0666154386189403	-0.0284915400089682	0.0704460503947845	0.00968410014748559	-0.0877271536542943	-0.0131393629782419	-0.0627490670087678	Caucasian"-cluster
0.0208855497298117	-0.00626521284414193	0.0127843314130629	-0.0311965677828745	0.0806830862567926	0.0165795055440256	0.010226588847266	0.0148244506493826	0.00198090526211192	-0.00588453201450509	0.0405063052060817	-0.00470880740563138	0.00787863602712445	-0.00317749295785178	0.0544433751555059	-0.013206542759744	-0.053632217996069	0.0177606770856754	0.00490952434995018	0.00280702246387667	-0.0895780213743407	0.0106494960846199	-0.0902974980036371	0.0398303604773132	0.121027642215533	0.013524007753155	0.0401271562245251	0.0389495531460065	0.0243188309060372	-0.0888086501467664	0.0467324833419999	-0.0420706106026799	Caucasian"-cluster
-0.0760826555126494	0.013010227029354	0.0321328304414312	0.071601284305128	0.0238595541600569	-0.225121968636888	-0.524668153630727	-0.0760058032143444	-0.0872285372641485	-0.0621274100355989	0.00666468916483492	0.0838145585362922	-0.00351624610581728	0.0143558532963952	-0.0466080174863786	0.00594699546110444	-0.137213196989363	0.14913598358544	0.094129024808218	-0.0410191544721933	0.0159906998041498	0.0283344689871536	-0.183073243050596	-0.230860033617916	0.0762217416758163	-0.00966865956334019	0.0185038880143465	0.0455203080265243	0.0510114268391523	0.134034150569125	-0.0452089851368901	-0.0232269484552232	Middle Eastern"-cluster
0.00737423886008748	0.0202834674888946	0.0264875445507521	0.176520287081722	0.0393759525853649	-0.00670082557938323	0.0171049650803795	0.0124273933018794	-0.0651857702498119	0.0548623252640383	-0.011511435892129	0.0666924172611592	-0.00956629559765589	-0.0263508865026656	-0.0442332506946295	0.0583906376855631	-0.0018012469129922	0.0887437113523412	0.0958555527760734	0.0461551779382961	0.00900415948745682	-0.0937052570890398	-0.0572294305042195	0.0477377087301079	-0.00557307522570848	-0.12768390597851	-0.0452280353291897	0.0957973815473337	0.0191320093086501	0.0310013893736744	-0.0505562009640672	-0.023973427872335	Caucasian"-cluster
0.0188719162472758	-0.00957920829880671	0.00310563782106893	-0.00645330536558695	-0.0507976129544178	0.0250457276546746	0.0105532359395462	-0.0215899481967789	-0.00235375045205709	-0.0400900322278488	-0.00629330756766511	0.000769054196095535	-0.0205180985886805	-0.00721801443962781	0.0445021043063962	-0.0104733527103967	-0.0499780988428147	0.0227866752281583	0.0321239234095518	0.00825681230109613	0.0127943219748709	0.0855936824112656	-0.028777173571101	-0.00601119146912462	-0.0581884088529034	-0.0251053992592143	-0.0160979860994578	0.0570902883207843	-0.0157097696712822	0.0592717195065925	0.0635066107034212	0.00921382278559125	Caucasian"-cluster
0.0193589769561099	-0.0109213432130089	0.0121642442778509	-0.0363177693474135	0.078124624217553	0.0122507682904008	0.012795370361067	0.00514793039931465	-0.00258258945115385	0.0366706361188372	-0.0259067271957851	-0.0279425400229807	0.0488237045236152	-0.0130932202998949	-0.0293127636802245	0.020639447556757	0.0273075857459504	-0.0164706718329014	-0.0160763513729962	-0.0358896075941447	0.0140887096440406	-0.0633962715520004	-0.0418637967347896	0.0287129698552706	0.00750181178621604	-0.019398745398625	-0.0107035657427443	-0.0610093936294783	-0.00398545202028224	0.0403773799255729	-0.0318940519338418	0.0186916510085582	Caucasian"-cluster
0.0168453522389538	-0.000609644457433858	-0.00992742598932959	-0.0277431015835783	-0.0242485219197992	-0.144899045337356	0.0375165432029464	0.0256487887974441	-0.0412236448083914	-0.0196171046399624	0.00755239468421354	-0.00678385976063969	0.00853681844761623	0.00148025040639574	-0.0366678021452826	0.0324761724434534	0.0644764344990853	0.0282250272040726	0.00758574487259083	-0.041653045899208	-0.0334181533666597	-0.0271941564570478	0.015861142552716	-0.000924501952638284	-0.0395794153757743	0.056908183106436	0.0448296365914751	0.0819172444417032	0.00149428487604792	-0.0835887867027394	-0.00783976947378922	0.0505635985981962	Caucasian"-cluster
0.00908776616460598	0.0139027162807545	-0.00172968552327886	0.0707040982563816	0.00173818763885393	-0.161058018656998	0.0634879141667983	0.0103339716863626	-0.05248733600657	0.044237188607231	0.0177645149818531	0.051767560937524	0.0702016048031685	0.0333824400596607	-0.00871037173003162	-0.0931507601980486	0.0751121467826522	-0.0140276295685593	-0.0352181260079915	-0.0181060559067195	-0.00163881812489465	0.0280093426928037	0.0461060940212533	-0.0225986097510124	-0.072928873669626	0.071238700027203	0.103233433048985	0.0260326487356197	-0.045191371787152	0.0124428770990587	0.0011966399748422	-0.0712118242304354	Caucasian"-cluster
0.0147224706943692	-0.00131330972868986	0.0216244299049593	0.000372242399027797	0.0890453714049405	-0.012255834331509	0.0417971406061208	-0.0274270127758179	0.00770451486763475	0.0121916478840488	-0.0237216934344095	0.0271759680614734	0.0274151168968648	0.0372273768207685	-0.050492537927001	0.0380121430786236	0.021601868286912	-0.0440580805679098	0.0520090116692802	0.034083736694483	-0.0425788894773478	0.0257199564739051	0.0582824735198189	-0.0724747847184688	-0.102515437609782	-0.0688090076687562	-0.0239485201778836	0.0229463856244162	0.0975178691321261	-0.0236075744652311	-0.0406479612506634	-0.0386580386128384	Caucasian"-cluster
0.0189600942251219	-0.00604681161702693	0.0040939150813987	-0.00714316025683969	-0.0288623782543614	0.0114991960966037	-0.00206921089970805	0.00317801114147751	0.0279608433621431	-0.0318127985266674	-0.0497705376706412	0.00196038624082092	0.0306331136145153	0.00602240372330389	-0.00665836806516006	-0.0070411289047998	0.033833089173471	-0.0150417757752362	0.0339262832124314	-0.0514160633752044	0.0409336108895698	0.0200546787390477	-0.028648191848705	0.0358617445950993	-0.0520176101504244	0.042759003650874	-0.111382169892298	0.000919527887822577	0.0517624643312388	0.0577180582436321	-0.0360953092233733	0.0159979094215613	Caucasian"-cluster
0.0167456863661157	-0.00385223392153395	0.0144701692194919	-0.00846482016095342	0.0766675500073584	-0.00960657266156157	-0.0189088115659837	-0.00981717359082465	0.0130724323943213	-0.0350465678743503	-0.0329392983222129	0.0520920663875599	-0.00340001050521379	0.0100876051531073	-0.027748199155114	0.0469443705293214	0.0637427043745054	0.120736263956838	-0.0179397090721542	-0.01110666408865	0.00733914276876262	0.0394489767750366	-0.037671814322785	-0.075221731975888	0.0615059952567296	0.0348093000322602	0.0552004170449031	0.112292293324585	0.00205722875345202	-0.0147778113326447	0.0730726807704765	0.0765320686352754	Caucasian"-cluster
0.0190173030232702	-0.00617013033461577	0.00371847644148797	-0.00334184136473517	-0.040809916551118	0.0219599033379201	-0.0102746954740531	0.0273911162772011	-0.0200776111516737	0.00857808957695155	-0.00749707221918279	0.0115327287175279	0.000994824925595746	0.0135667124378794	0.0170989118914396	0.0312319148364275	0.0226906263862882	-0.0322176333922262	-0.0166047154932683	-0.0175655876339119	-0.0463291052240812	0.0476833623408871	0.0170460418646122	-0.0411473336952719	-0.0568505111122816	0.123063796892008	0.121491970182656	-0.019165245242278	-0.00946429881302091	0.0476595855046879	0.0480518605047629	0.0466395302063783	Caucasian"-cluster
0.0193735052928088	-0.000926982935908398	0.00209779796029182	-0.0575645322643632	0.0646028333413803	0.0163509643653035	0.0153947320773679	-0.0226341275318278	0.0229589510486279	0.00428246339128841	0.0349709688234223	0.0129886900325986	0.00725959074949383	-0.0526333633647829	-0.00916350482387051	-0.0105616246413554	-0.0660606024673915	0.0558075413857714	0.0170283685075103	0.0125414481324507	0.046315056679558	-0.0606049583617604	-0.0380751610982687	-0.01175262116115	-0.1088256015321	-0.0556020614598624	-0.0527689965258229	-0.0021928672039842	0.0469229326365808	0.0149513313542314	-0.0411224938120877	-0.0425368853259434	Caucasian"-cluster
0.0196286431738699	-0.00521772539302104	-0.00215825999364522	-0.0114810064729138	-0.0396877076667243	0.0206584890684652	0.0037139125684935	-0.00524879585983574	-0.0284929702719958	-0.0288969828900032	0.041313069488396	0.0410143506032405	0.0213842823686605	-0.0239498523398666	-0.0181126960596825	0.0158648419600112	0.026006239791617	-0.0115981214519988	0.0363940459295707	-0.0132543346532927	0.0175105006758487	-0.119018215091467	-0.0238714451882211	-0.0919072880531845	0.0486328189516792	-0.0756209157214553	-0.0334694073280556	-0.013409655259172	0.0164502640678229	-0.06715202608429	-0.0225313401458623	0.0298307037735606	Caucasian"-cluster
0.0226757711919601	-0.0105503336426202	0.0130043759817458	-0.0511550711649912	0.0804574286054451	0.00257492953988528	0.00293505209012234	0.00339876779466742	-0.00179399063718752	-0.00181778129316857	-0.019109516174519	-0.00703256857703363	-0.00642852215928838	-0.0625579192725518	0.0469567842526336	0.0416140786904286	0.0140733912133091	-0.00345970679547323	0.0240090916711367	-0.0143579427915028	0.111738806236639	0.121186395456649	0.0624465811083577	0.054494516560435	0.0227697913679564	0.00972433508608148	0.0227811935256143	0.0398238542651461	0.0583910611059387	0.0516577056860004	0.0713868815853016	-0.0802461656823789	Caucasian"-cluster
0.0224644961265596	-0.00485103518678026	-0.00351828819551866	0.00323693567879631	-0.0373906259007616	0.00248069704047005	-0.00748473194158289	-0.00461328798581475	-0.015025903727042	0.0247902219331284	-0.0220240698028779	-0.0300937474063663	0.0202252151313432	0.0243484603914045	-0.0392685225691228	0.0276372613023195	-0.0408363504904149	0.0206114089802881	-0.0299582754517292	-0.0268332542963114	0.00838902516602467	-0.0333532917916333	0.0428132915744272	0.0164300518754572	0.0328130535386701	-0.0500906251449841	0.00434355110119174	-0.0643117367312989	0.0186797234413244	-0.0581097777225068	0.0323541157675787	0.00281116881968608	Caucasian"-cluster
0.0196696108619684	-0.00421953600821641	0.00928084380120934	-0.046918045893809	0.0747845771508248	0.00119829655629297	-0.0057420015388647	-0.0140775851145098	0.0245376740246173	0.00811464863947474	0.0162995961472076	-0.00661230661248709	-0.00431490949453644	0.0241384984663981	0.0392846375918862	-0.0256923770017509	0.00930618836025414	0.0317469751288716	-0.071093985120317	0.0348980074731889	0.0199170265819502	-0.0359855095490432	-0.0258527199557522	-0.0242084336213144	-0.0797128837150778	-0.0180910179863058	-0.043265634775109	0.0116224172869439	0.0211838378678405	-0.0346956594091201	-0.00162955551490872	-0.0113867493427861	Caucasian"-cluster
0.0135489646673631	0.00429690625477539	0.0159054717411767	0.0829731783894339	-0.0119361666686595	0.0122687818716338	0.0517025139767975	0.0262710354793932	-0.0301603552145586	-0.00641621668431285	-0.0160216451414542	0.0628467230418138	-0.0233061201684913	0.0572350837325959	0.0567145008755338	0.0309472418040139	0.00727525763952555	-0.0384758896872777	0.0127711030032643	-0.0566449838277969	-0.013861914016428	-0.0151101340619951	0.0181327335716001	0.00980761313504189	0.0384406544287232	0.0672378573644233	-0.0535448936029988	0.0159172761808261	0.0496431191297396	-0.00413477910785379	-0.0380140651928647	0.0628467169261602	Caucasian"-cluster
0.0195954282421207	-0.00306847735851662	0.00891311291260199	0.0319940200005012	-0.0283984820007197	0.00853413124893136	0.0197373879664554	-0.00375435287572936	-0.0104616945332303	-0.0150961729399817	0.00549337215337129	0.0128590745441534	-0.0258094184245677	0.0918419530820504	0.00988595348103111	-0.0443320107717038	-0.0337974185019519	-0.0351804592927892	0.00467180286508048	-0.0387987256405753	-0.0122499318119877	0.0250376889351442	0.0589970025262345	0.0607571547332375	0.0266972975052217	-0.051158759451411	0.0607196342057624	0.0331187536318504	0.0151740720535652	0.12194225252955	-0.0840436269810326	0.0395588516224989	Caucasian"-cluster
0.0189890608191461	-0.00330521949381613	0.00311470549781253	-0.0367192801560432	0.078839465254432	0.0150801170078472	0.00626890321516622	-0.0213668294195752	-0.0169913587267257	0.0409639358028935	-0.00537907344096275	-0.0441529621301541	0.00755942824651957	-0.00707685884520897	0.0587893659192673	0.0538626484007875	-0.0267289283682163	0.0726678582849728	0.087282841404512	0.0614874226299936	-0.0190179593588469	0.0276233859669666	-0.0571180121890307	-0.0282778119661552	0.0123278474538209	-0.0593374652955372	-0.0361695238453573	-0.00192688740610801	0.0363306389368011	0.0279758059740893	0.0531610545886994	-0.117362111348834	Caucasian"-cluster
0.0163743892897256	0.00517812085691186	-0.00934014173436834	-0.0356539659596325	-0.0394483328624742	-0.152470911117855	0.0410856361035485	0.0238231999756615	0.0285219676850223	-0.00318062075442885	-0.0242475141837434	0.00410631226380081	-0.0318338647096689	0.0130705682225056	0.0582129871315101	-0.00188384703666604	-0.0789778934975716	0.0396217236937927	0.0545536433066151	0.0454181432737162	-0.00533762441791565	0.00924029291023199	-0.00305248638009258	-0.0687404187880341	0.011733742853097	-0.027633085598171	0.0746092391275036	-0.021415222344171	-0.0677848758314277	0.0271965253379929	-0.0232445760808596	0.0686499245260654	Caucasian"-cluster
0.0174415991834728	0.00322014643948198	0.00673288752756115	0.0199930117033305	-0.0316900680222327	0.0193275618539858	0.0150072900996465	-0.0139585679092549	0.0720943466411247	-0.0259338640837109	-0.0189836774509763	-0.0305466554696909	-0.0274436549166069	-0.0147076817926716	0.0394804114499156	-0.0237924621098732	-0.0290606578123172	0.020352263036511	-0.00733577899075816	-0.108921882044655	-0.0834149732772517	0.0717773456070644	-0.0137731836283672	0.0134925517367916	0.0804604695029226	-0.0570478963073763	0.0697276833069005	-0.0374845523370744	-0.0536029221413058	0.0473829336185933	0.0214458581638091	-0.0027715395143852	Caucasian"-cluster
-0.0765715969534622	-0.0310704827570134	-0.186629638905964	0.00186437799468942	0.0048341713502914	0.0743914399121646	-0.0388611908596397	-0.103405225828774	-0.0478518759537637	0.0395396355843117	-0.048776207089193	0.0561731304016169	-0.0914355686949681	0.0324184800353635	0.0819986521188016	-0.0471536520237457	-0.0863596520893958	0.092061496624218	0.10042293232531	-0.158766946274282	-0.000517986951273424	-0.0781846395407137	0.043570142491108	-0.103687104491676	-0.0837620497938897	0.0167463065308815	0.0369035027043335	0.0187452090117398	0.0476223479473272	-0.00163773717033167	0.0263332457833993	0.00199598317985677	Native American"-cluster
0.0164648730690976	0.00742066852827082	0.0111280738517523	0.0186147868206578	0.0879709987871663	0.00107008216972469	0.00762606456754145	0.0206252931859118	0.0359973160600406	0.0375089473771233	-0.00512383151671435	0.00931779935828551	0.00875987032919281	0.00897090787604223	0.0249325285921862	0.0772622214116391	-0.0310526494873287	0.0401377887717971	-0.0706297703375368	0.109248440530245	-0.0273874435937905	-0.0541622379586545	0.0234530821925891	-0.01531357815282	0.00404936725693056	0.0192908157220846	-0.0308134149336315	-0.0113378868602089	0.0064281829287661	0.0403097142819059	0.135576941917667	-0.0188804434299084	Caucasian"-cluster
0.0185941903899018	-0.00438301497790285	0.00685760778438542	0.00192036271517201	-0.0358691330489173	0.0195005850775573	-0.0108755945163645	-0.0257330745293431	-0.025188382579736	0.00743432581443942	-0.0156003324717642	-0.0052938703354107	0.0190591509680365	-0.0199444816846298	0.00651089678326241	-0.0343721507592923	0.00832195219563551	-0.0160918086387123	-0.0519110458915479	0.0410596157486938	-0.00136855114687797	-0.0581502349287241	0.0340299654007883	0.0278273354637229	0.0382217090732338	0.0500665787068633	0.0332045657321694	-0.039174726518633	-0.0175416924462768	-0.0420443732166921	-0.0397457058524749	0.0196047036632933	Caucasian"-cluster
0.0208211923486647	-0.00834922939821816	0.0112130226914382	-0.0512265668540441	0.0766646169151997	4.93113327777336e-05	-0.0192595074398084	-0.0130706166271373	-0.0323819636523655	0.00105379823070843	-0.010345632171749	0.0326944778392413	-0.032150759543535	-0.0183791115276741	-0.0258370357986298	-0.0980603225410138	0.0308520430185077	-0.00624772461819788	0.0114300152154525	0.0217368780661635	-0.0711183727234215	0.00555420702847952	-0.0189163741115625	-0.00100633472338414	-0.00777620331983976	0.0681536126354289	0.0794242915025756	0.00520844774974634	-0.0184765791013712	0.0565269732386848	-0.0723439524072887	0.0284286081647767	Caucasian"-cluster
0.0204092209533295	-0.007731128175296	0.0091451557246982	-0.0616435539805105	0.0576843182518304	0.011355900561372	0.000542447607869827	-0.017978769165443	-0.00548814161306726	0.00200601197714447	-0.0104897012907876	-0.000323838060988259	0.00410202247241239	0.0304889789504095	0.00201139292066841	-0.00251687514462092	-0.0588541868320181	-0.04642871146466	0.012009563581009	-0.0461893971896115	-0.018478567842574	0.00165499799317784	-0.0330984101752652	0.0443545147640923	0.0601106655226658	-0.0296106745632996	0.0041883550480721	-0.0909733246928151	-0.00379999282003173	-0.0301752016191898	0.0656285877022111	0.0392413727283327	Caucasian"-cluster
0.0214399026582454	-0.00899028224272295	0.00782215921662992	-0.032420532634813	0.0675312588787761	0.0140708792487587	-0.00342723770514533	0.0306313471867867	0.0140189842856063	0.0562748773407921	0.00478366326670335	0.0462958810260588	-0.0299730742021654	-0.00561107440542536	0.0478682209989114	-0.0251816537213371	-0.014301136243472	0.0931165301700122	-0.0126788860039803	-0.00230149735785703	0.0112368570950638	-0.0231908306002517	0.0374752506508722	0.00656980596227519	-0.0163905604705776	0.0471154843610172	0.032350771382766	-0.0322896787465017	-0.0489000620016453	0.0635626699871422	-0.0513913769255924	0.0150863279060047	Caucasian"-cluster
0.0209394608065148	-0.0102184369774037	0.00586680528565513	-0.00897536338306459	-0.0439213946096945	0.00785242156696185	0.00513391590695692	0.0156445822984284	0.0202201144264496	0.0292993176401389	-0.00169826557321066	-0.0153085227482806	-0.0106074431420338	-0.00754809515424813	0.031813519166918	-0.0281517698554153	0.0118240539212829	0.0424087974655978	-0.0611116884822663	0.00589084801734931	0.0252294932888715	0.0235462312193813	-0.0616554159216797	0.0182132782820521	-0.050583800304766	-0.0373380858405084	0.0427621593837818	0.0456113028951686	-0.0562247314313347	-0.0429754724892775	-0.0288977673297698	0.0121200533336223	Caucasian"-cluster
0.0185811934035589	-0.00421426466130498	0.00697801939770304	0.00201796407993327	-0.0360495945078333	0.0196833634602752	-0.0109516851144476	-0.025138355832275	-0.0254600840379159	0.00723989966018824	-0.0152663269449955	-0.00510929396895056	0.0189905338477487	-0.0201981130928176	0.00645547713145905	-0.0344107003861375	0.00814751046443296	-0.0160929783679754	-0.0522453440322728	0.0408610515520953	-0.00107619022215494	-0.0579887289016675	0.0342625219412954	0.0286727794227763	0.0381785591086774	0.0506511760970118	0.0332214143352098	-0.0391664707699426	-0.017689261548296	-0.0425646164764496	-0.0396017759079566	0.019235350352317	Caucasian"-cluster
0.0197150749113194	-0.00321095213386677	0.0110126054015774	-0.0516255431877917	0.0694185434744253	0.0182192061631568	-0.00717056789887612	-0.0132661435940084	-0.00370284546207074	-0.00235712033717787	-0.0221999553891252	0.0234279855181225	-0.0111916065249929	0.00476030516702103	0.0355897418460481	-0.0576891055939631	-0.034139200792455	-0.0167727133237488	0.0493406563960878	-0.00230280047019352	-0.0665785040794974	-0.0380521821350027	0.0133984117914121	-0.00418784967397184	0.0127295551297913	-0.000622873305851578	-0.0346192978806166	0.0696650120481993	-0.0194778805267625	0.0339244693312017	0.104275028506605	-0.00777044121258488	Caucasian"-cluster
0.00739354368251183	0.0117471629375887	0.0207702542242299	0.166888177765997	0.0210788019186506	0.00344310176696836	0.0534227834228935	0.0299643077969512	-0.0379525497844576	0.00917745235500087	-0.0244181230220707	0.0316117912728867	0.0522557299703294	0.00754840927419641	0.0252062952763394	-0.0354011058655296	-0.0407849147708758	-0.0179540212432148	-0.0451956187071111	-0.0949777775658905	-0.0191630821612091	0.0232910447482193	-0.099435716710416	-0.00416709397748234	-0.0504491790117147	0.0133433454688034	-0.00974756695419194	-0.0926609584904323	0.0503459748836538	-0.0175931745264459	0.0196031191368699	0.0295659742326259	Caucasian"-cluster
0.020389396080885	0.00899486157075343	0.0115962442219538	-0.00536958775384262	0.0915073219166665	-0.00198701019182788	0.0274248688740941	0.00328361971550972	0.0728501577549481	-0.0506019022717264	0.0338009662863921	-0.0538403523369463	-0.028531382559231	0.0126656980004091	-0.0147113431056805	-0.0159024249541717	-0.0271728321860999	-0.0200106328292474	0.143826582827565	-0.0675768690397431	-0.00684671429540126	-0.00116890159332629	-0.144297519623483	0.0746755898771213	-0.0414712554698034	-0.0746637074740467	-0.0843028935363026	-0.0321216049418484	0.0739183799985856	-0.0613813762445393	0.00194388793296652	0.0486503283525158	Hispanic"-cluster
0.0177802586748647	-0.00321153320143809	0.00771534055658323	-0.0537834013640142	0.0742265237018558	0.00234497834520032	-0.0146227536327955	-0.00300183540888926	-0.0173954104971703	-0.0162030200183302	0.00617511452587737	0.0311300866371023	-0.0204554495273505	0.0295152505272926	0.0662222323779119	0.0732036368734969	0.0372949630127601	0.0516365462804625	-0.00207259997774184	-0.00852783283292282	0.0308577617638405	0.0272070184670647	-0.0886664679135932	0.0321739644777593	0.0239500536080105	0.0627397242568754	0.0217049395524174	-0.0650547406659853	0.00428848188787162	0.0658713904083687	-0.0485970189620362	0.0457387991263834	Caucasian"-cluster
0.0217634673004347	-0.0108412233100418	0.00285760678265352	-0.000806018377182118	-0.0464118444542273	0.0122752951502212	-0.0109031310957345	0.00275566199715743	0.00481164564491486	0.0483643396519429	0.0306273775046143	-0.00725027907065031	0.00563211116336251	0.0219503124443375	0.00702951530034331	0.0324632965271572	0.0352070162085372	0.093541381763608	-0.0173390298388896	0.029901517012419	-0.0693948657098368	-0.0546558975998154	0.0145075756901774	0.0330099452421136	0.0947348476732671	-0.0198852391623061	0.021519452223662	-0.0544971228794543	0.018116608937593	-0.00725773585624651	0.0174236987445457	0.053157789013321	Caucasian"-cluster
0.0217104489041843	-0.00806471792800893	0.0164904781028761	-0.0609627953237344	0.0749195044898377	-0.00223924094739687	-0.00598368943543531	0.00710809196693014	0.00474414361536117	-0.00534910420267038	-0.00345095986039456	-0.0219735607663491	-0.00423171359587532	0.0245766108308492	0.0279581864670926	-0.0275993993912314	-0.0693519776801495	0.0189249566656623	0.00129318495576846	-0.0282643531286974	-0.0913341703667495	-0.0162002268476472	-0.0361204487774339	0.0616306679872077	-0.0480619164988305	-0.0331628400894122	0.015352650025228	0.0118808510336242	0.0380248185277238	-0.0321201433689822	-0.0137585318429221	0.0194943191948643	Caucasian"-cluster
-0.100089305768272	-0.00180037095938739	-0.253346592410252	0.0204770179370884	0.0269464429659615	-0.0732008814253874	0.027507613487206	0.0366519330006584	0.0498527003383536	0.00444493761809936	0.00100166700309045	0.025533528714658	0.0932121533899585	0.000742266014963229	0.00449974741314015	0.0137277932043899	-0.0623846474576334	-0.0317865571524751	0.0362550016524965	-0.0455959295044604	-0.0589969297973425	0.041686249780815	-0.0609822963236428	0.0106132478798576	-0.0369768980749274	-0.0639142601775526	-0.0657650876412658	0.0539733988831276	-0.0644534617470363	-0.043984520715024	-0.0748474058078643	0.108999398660183	Hispanic"-cluster
0.0194819741192611	-0.00778173946269502	-0.00795835644894118	-0.00153055744740462	-0.0387350381211649	0.0113146739298109	-0.013715898961378	0.0187984636901617	-0.0361779903771494	0.0123222315101542	-0.0185639908783291	-0.0308721703245196	0.0047500104210442	0.0105010159868304	-0.0107660754691198	-0.000430216252855018	-0.0023160570249081	0.0677301268161188	-0.0491778277126741	0.0760502736814707	0.0263212910812073	-0.00742202203235767	-0.033849309937197	-0.00547592683450669	-0.0252210334230113	0.0294895584987478	0.0597168831975721	-0.0451031199561072	-0.0765544813968429	-0.0101072205117752	-0.0948380348216033	-0.147856973842917	Caucasian"-cluster
0.0147413512231716	0.000644831181129097	-0.0185425460530208	-0.040191445135483	-0.0329856437182562	-0.141661111487413	0.0274904358574629	-0.0146097989632399	0.0162388479293778	-0.0107991933206571	0.0520589741134834	-0.0407791720311274	0.0582932073426042	0.0648444475397898	-0.0383382621740634	0.0269089075718348	0.0766772151673828	0.0329937209941313	0.0112103605814604	-0.0043405725114476	-0.0237614972035051	-0.0469353935722501	0.0802748522646421	0.056822615229506	0.0300778045244038	-0.0882725751312928	-0.138490813994886	0.000814801463250593	-0.128068448972619	-0.00663905639127573	-0.000171893688782853	-0.0203333799072715	Caucasian"-cluster
0.0184036670749548	-0.0037602965846416	0.00508139155590069	0.0416993463678037	-0.030993313703275	0.0159456495750447	0.00304230459683838	-0.0211634475602737	0.0345614299160624	-0.0303330324861863	0.0241952016398874	-0.0179928862635561	-0.0548619857168731	0.00805593796852419	-0.00965537032733026	-0.020920093089833	-0.0464620437751567	0.0527915143188103	0.0223780268206545	-0.0323661344978865	0.0414206687619418	-0.0441934210626274	-0.014820374308701	-0.00503877204844836	-0.0542183827884211	-0.0851635281461101	-0.0327946082099863	-0.047903133969714	0.05969942125403	0.0178340558903823	-0.0266731994967629	0.121568906241774	Caucasian"-cluster
-0.0777141941040674	-0.0347755628480235	-0.115613308471338	-0.0126383366726467	-0.00953828056120614	0.0626669055966484	-0.0243124998625556	-0.100629516969706	-0.0321004827386141	0.0508230443152543	-0.154260462647804	-0.00225762637916437	0.0567174185662551	0.302486167993633	0.210593984982741	-0.0569967487262599	0.224539100402741	0.0973109733214776	0.0304905893747417	0.0224085012635519	-0.080023142819756	0.0161906382550807	-0.0453467779658956	-0.000840233295592783	0.0817146986241226	-0.0597282672333215	-0.0908546028189565	-0.0927806949801144	0.0713141100313704	-0.00191914012428243	0.00766428629666099	-0.0651936024006264	Native American"-cluster
0.0186684559557002	-0.00628454410120198	0.0148255225902532	0.0277887084775953	-0.0311164020702494	0.0133144575255103	0.00570387079720455	0.0302010977424147	0.0304986089673364	0.026651885857622	0.0040126466707722	-0.0139730337621752	-0.0253844152101361	-0.0268473197090518	-0.033869197607911	0.0151846736043812	-0.048497011074937	-0.00540951152772335	0.025280082136378	0.016997498808415	-0.0433501342257039	0.0120480749152281	-0.000199342510687787	0.0538225678930586	0.0417839572731691	-0.00611597710889667	-0.0237531554448042	-0.0498128748211762	-0.0346182996298268	-0.110352493589557	0.0316178284359882	-0.030233861983424	Caucasian"-cluster
-0.184907345990951	-0.0562617807895857	0.104435218221188	0.00615202808782074	-0.0121794475825028	0.035148590416404	0.00340646592429335	0.0391685964629322	0.00937116003380046	0.0317666655823472	0.0435174405280882	-0.0386908119254186	-0.0168896164855476	-0.0239068494310829	-0.024904315378303	-0.134089557421035	0.0217932519497524	-0.0150437917577422	0.0141030788027539	0.0762966424591306	0.00027514286140098	0.0189972392358376	-0.00183351274482671	-0.0110071317476284	0.0239175938441054	0.0455670048910269	-0.0835740362322837	0.0578574683398431	-0.00604821782797712	0.129232064909202	0.0745540018606849	-0.00568724595229801	Asian"-cluster
0.0215943026665009	-0.00364799001512679	0.00134409036590848	-0.00847293908740334	-0.022460536123698	0.00309573102538241	-0.011993835560779	-0.000215831430456438	0.0121901323786183	-0.0306470091930313	0.0354367332720288	-0.0100007996297868	-0.00441854312655589	-0.0279133210377359	0.017010054537066	-0.0437661303273922	0.0267045181927153	0.0556905482813649	0.053472625543864	0.132958294653659	-0.0247617298844455	-0.0627234089905514	0.0246313273811623	-0.0218611546085796	-0.0358262631907607	-0.0353123971671388	0.0136501485831334	-0.0526170240059826	-0.10770252944955	-0.00983757011346536	-0.01960443708782	0.0286145448510806	Caucasian"-cluster
-0.0395162284525884	0.00952995935160268	0.0172850576599386	0.0960318213899252	-0.00431229917111125	-0.0157570070107087	-0.363265488161958	-0.0760081160138545	-0.0379038823671088	0.034728131147819	-0.028351679628245	0.0676474836558118	0.0168600157728516	-0.0955888970918123	-0.0499401913462769	-0.189794240034611	0.202035597424585	0.0130894960321008	-0.00740237309371942	-0.0608031561632078	-0.0466242248287697	-0.141076040151139	0.114243921021544	0.236738764835606	-0.0267448425248668	-0.0294718805392204	0.082272569189119	-0.0549326440324595	-0.128448876920949	-0.0144610132300703	0.0588115795572464	0.0356765891218929	Asian"-cluster
0.0206916411141738	-0.00262572378221997	0.00236308059024812	-0.00228716888497499	-0.0379456730705629	0.00941387867098262	-0.00640043043525277	0.0233863092414638	0.026197051552851	-0.0125499309334013	0.0218667108497153	-0.0347332083785693	-0.031134248355563	0.00740784909038416	-0.0117074193348088	-0.0288972933069692	0.0525028548718805	-0.0242682147491224	0.0351302053429319	-0.0409883105298133	0.0676689434858444	-0.0137646865802053	0.0714117640840461	0.011494265251789	0.0336430156768462	-0.0464124028143822	0.0130962352064362	0.0356769107243527	-0.0203336385579881	-0.0108244953362138	-0.00611349351698299	0.0279478075415607	Caucasian"-cluster
0.0213167015305492	-0.00594609898674478	0.0212880715350834	-0.045307387205569	0.0755766162373101	-0.000867018129446118	0.00592877068533339	-0.0109602170488086	-0.000446410852414125	0.0326943142133734	-0.00282510887801423	-0.00923508647767065	0.0351962377261398	0.0142726715888811	-0.0349615802203625	0.0509909947205218	0.0393348154429999	-0.00780465642487874	-0.00728164860810251	0.0393623659030161	-0.0176969627540737	0.00505567328568512	-0.00434488707335051	-0.0115376303626745	-0.0617355538994521	0.0230050779412807	0.09175187057283	-0.0484929526020059	0.00951048630178061	0.00855473427193576	-0.012961108506001	-0.0171508816173872	Caucasian"-cluster
0.0193464777918967	-0.00601015706427117	0.00331979940326261	0.0073003313572504	-0.0442211432762792	0.00713250337872993	7.0948319027146e-06	0.0135742903861293	0.0347187300963322	-0.00591407261554186	-0.011617971695489	-0.0386568948567337	0.0161496092971097	0.00991515745417812	0.0282904197701775	0.0304837156319661	0.00383064494481276	-0.0569077352005118	-0.0459762233971777	0.0111656167073326	0.00425550910505669	0.0571759831563649	0.00441145492107304	0.0217738789460012	0.069132639315489	0.0463388819706842	0.0723222092601957	0.00411330849893092	0.0638904987394258	-0.00287415750480961	0.0843734557601202	-0.0657728963598535	Caucasian"-cluster
-0.0280499360186514	0.00384883678274685	-0.114975685293143	0.0187138999430201	0.00542029284726623	-0.127784584618303	0.0172606606067384	0.00418450498259756	0.0328897978505742	-0.0110668322539716	0.0405041775031352	-0.0531475317387254	0.0402941456648266	0.0348525208517026	0.0377667541144774	-0.0987813933341088	-0.0680325714183139	-0.0547892818756151	-0.19456501763883	-0.0115044006925957	-0.0678811430823128	-0.0472957381098974	0.037322461461627	0.0907572799151011	-0.0309950144351409	-0.149661008549244	0.0444709596374638	-0.0123234491891876	0.179753611338998	0.0251234152823554	0.154290002467425	-0.163347725059639	Hispanic"-cluster
0.0217793914150805	-0.0089839481763728	0.0101337464834846	-0.0436294697944741	0.0630223806495163	0.00767067755787268	0.00690802541837883	0.00538519699342194	-0.00612834934943993	-0.0075232008115468	0.0211251479781169	0.0430683474049024	-0.00596883917328396	-0.050608377022229	-0.023281652028836	-0.0322167705679559	-0.00432307661688265	-0.010591815547242	-0.0234296444365197	-0.00387687689228863	0.0755326398717134	-0.0085852693450429	-0.011135235872458	0.0298925634839289	-0.0169243920835165	-0.00713190247510934	0.0415858378161981	0.0375454621285779	-0.0111678704763856	-0.00229724679241386	-0.0390607205020875	0.0459449701607988	Caucasian"-cluster
0.0119141573792355	0.00460171361267976	0.00578138569453703	0.0233198606232656	-0.0428005200621752	0.00110149753585903	-0.0345983725285332	-0.00435051714340979	-0.00365724906433191	0.0155555373714447	-0.0335176315368691	-0.0715415820581036	0.0271169889959637	-0.0483324212451322	0.00314575220998579	-0.0489435479180753	-0.023025195047717	0.046129656957947	0.0294563644202768	-0.031987163273953	0.00432308788640412	0.0120043659452151	0.0137770135068378	-0.097502454931632	-0.0914984360992075	0.10137330113779	-0.121124246691824	-0.136331319388826	0.00622635100856285	-0.11172466000579	0.0680793065197374	0.0801141674587257	Caucasian"-cluster
0.019640653339129	-0.00890839949944223	0.0147380622229506	-0.04564385134716	0.0568530871101754	0.0127983067303518	0.00540248707912411	0.000457214576337019	0.0309512631212346	0.0228685933807669	0.0359284083117771	0.0699336015615458	-0.0123636648066746	0.00584514650708469	-0.0497417659759115	0.00862094904520123	-0.00256168189131116	0.0057519689619594	-0.105027578638895	0.0152372490289131	0.00644399284190738	-0.00325646628823661	-0.0049922368111591	0.0478228617724629	0.0465510730040513	0.101355396887319	0.0384284717915428	-0.0458711808861711	0.0256814523992386	-0.0467529543892795	-0.0961309510453136	-0.0156823274194623	Caucasian"-cluster
0.019833756054564	-0.0057567322243588	-0.00111865271171979	-0.00732141932448	-0.0311383491052776	0.00822641808862565	-0.0208375033252655	0.0144703955197627	0.0184097083589953	0.00266944831007337	-0.0270796000159844	-0.0163347817009129	0.0315558124241007	-0.0253510415940517	0.0300723265334442	-0.00622131998086362	0.00797250510070609	0.0293381172792725	-0.06413918786856	-0.0276208630051224	-0.0962801513746615	0.0613621305997135	0.0757303951483483	0.0549817300326875	0.0461253025813694	0.0778928645008304	-0.0742041442662422	0.00691547080677762	0.0759027073127646	-0.0488018944694268	0.0261645096544329	-0.0610820881527859	Caucasian"-cluster
0.0151586835454977	0.00868510313353547	-0.00396855637354261	0.00108814162286337	-0.0331252752926859	0.018122579092661	0.0205177268716054	-0.00693784223377054	0.0138230324104275	-0.00076931854101648	-0.00182431194184533	-0.0422729093560701	0.026192198247389	0.00290469779277088	-0.046802980958614	-0.0116656550658917	-0.0541518587260172	0.0460816128140875	-0.00470017315451763	-0.0683439459663211	-0.0568579754988383	-0.101582872180362	-0.00878781754885796	-0.0206408720571392	-0.030811723508107	-0.047854841267158	0.00485065313953388	0.0300966321990264	0.00705694123997875	0.116850231463267	-0.0462154622033296	-0.0897970560893025	Hispanic"-cluster
0.0207238013020304	-0.0112152437250833	0.00420927714577701	-0.0160351783433255	-0.047479887929219	0.0151333669356565	0.021378954411449	-0.0178798024398372	0.0457485079263512	-0.0293629051164793	0.024581074914577	0.0210678365893939	-0.0686885270778241	0.00639200168973415	0.130532770122641	-0.0090790084036547	-0.0643609857380054	0.0673624675171125	0.0116706808643975	-0.0778499435249364	-0.0179805902323371	0.0304637080667029	0.0385825325008956	0.00495421256379692	0.0211044973714571	0.0220276704206264	0.0128370133347806	0.049226397188465	0.0254382579127947	0.0393750108589677	0.0442542528361192	0.0545788921772898	Caucasian"-cluster
0.0206453450515449	-0.00579053129821984	0.00831403091311789	-0.0190574211325796	-0.0577485547087291	0.0145440416650543	0.00423107708377968	-0.0338554657162352	0.0148026068526071	0.0112404960251238	0.00658334646000255	-0.0391197037629989	0.0315113876562569	0.0301269802918817	0.0264264568063049	-0.0395330105245431	-0.0142356654218283	-0.000574211464380151	0.037573694467736	-0.0136640384729288	0.017730004690375	0.050309456164893	-0.0297542150352069	0.022447008085426	0.0164802375108814	-0.0791312933748392	-0.0170200227933471	0.000422420186124551	-0.0220439998127381	0.0283169938961366	-0.103966989465652	0.00777473003230615	Caucasian"-cluster
0.016590381927334	-0.00826783192632805	0.00623243575166304	0.0268012667965482	-0.0369354097891321	0.00845020804223416	0.00112364733340043	0.000983964761054002	0.0311731802982437	0.0253645044480898	0.0120656981097436	0.00281376707038427	0.00733442685166248	-0.00798331183671708	-0.0246790044177949	0.0508205156455938	0.0450553611111264	-0.0557639260035596	-0.00444818777240603	-0.0551839278570484	-0.00302220728621628	-0.0237732728123018	-0.0266522165259324	-0.0553686093234545	0.00940866015878281	-0.0406495684136246	-0.123585750944384	-0.0139570411328584	-0.0254656272600461	0.0383827858634302	0.0407560960888097	0.0240100551678511	Caucasian"-cluster
0.0119943558735892	0.0101260399217853	0.0274742891489681	0.111091425764545	0.013047805367411	-0.0246759272901412	0.0180978437261036	0.0337193663473562	0.0988531052807436	0.0130603898641084	0.0382229843338966	-0.072857519666588	-0.0305298971231639	0.0387194521131761	-0.0554493020956473	0.0358952288163724	-0.016831581122289	0.0263210067109641	-0.0981515013132828	0.0450883019827675	-0.0775732729373025	-0.061377485077209	-0.0664426481716681	0.0094454905275478	0.0904807793886678	-0.0160271282868178	0.0552569754897924	0.00451290875630261	0.123072691576217	-0.11479811892886	-0.0893167206482963	0.152950634481237	Caucasian"-cluster
0.0194188314518882	-0.00689065968904086	0.00658011570292284	-0.0510553981181975	0.0737930596293116	-0.00634700036188499	0.00770540507407151	0.0180522407363403	-0.0267025618277241	-0.00954549458252356	0.00622535675388463	-0.00767931702407887	-0.0329780893663202	-0.0155593535384732	0.00902094179694526	0.0506159368035802	-0.0466225101528035	0.0106766263062707	0.032467635929195	-0.0235484039048869	-0.0962630920274787	0.0273574716234524	0.000704532971730535	0.0190508634548929	-0.0481096880545892	0.0813100054592642	-0.0127943944011534	0.0201771667672702	0.035053972196643	0.0164283356122309	-0.0162122636184808	0.0423427072563933	Caucasian"-cluster
0.0197870833549528	-0.0055889016321538	0.0026801544668156	0.0128018947176856	-0.0294766355999208	0.0176719819696855	-0.00117881617377013	0.0101881042096251	-0.00620972357367071	-0.0225982286075085	-0.0135219924116098	0.0184467436030208	0.0403175917250805	-0.0470360578923377	-0.0321390306021076	-0.0195720693342404	0.0240248891368241	-0.0342711028599837	0.0221371806850303	-0.0266526410796852	0.0235996637633361	-0.0457784348927835	-0.0414334986974119	-0.0275482255797582	-0.0387663030748468	0.0131224267343821	0.000262786032712529	-0.0625239466692289	-0.00166250415113715	-0.0133804822152771	0.0091376305925064	0.0679639506869178	Caucasian"-cluster
-0.140623857477314	-0.0447892943088028	0.0573665040087931	0.0130057732683717	-0.0163922455853434	0.0483473344757954	0.0151756499599143	0.128728163754329	-0.0121133049259272	0.00611049854414258	0.0390239053425406	-0.0550910687041443	0.0472934882628263	0.0168731590256798	0.0343428920700914	-0.0223107484627107	-0.0614259970152031	-0.0247182242227715	0.0900179703847185	0.0182125167888668	-0.0577427506764916	-0.032370308725305	0.00446742683746912	-0.129056448855922	-0.0144112966225551	-0.113118531939909	0.0384233131963386	-0.0542416931174753	-0.111872467433075	-0.00481984649595644	-0.0927481948182676	0.000838818153053082	Asian"-cluster
0.019502731275659	-0.00612294835356751	0.0119542505102245	-0.0524976302102554	0.0695934794003248	-0.00127382671136681	0.00498638250966354	-0.000333862636933351	-0.0168955031891131	0.0386690200406392	0.0214016110669773	0.029943141981795	-0.0251052263473175	0.0172565717375609	-0.00642625558082367	-0.0286459245357357	0.0572048780111982	0.0255909851967511	-0.0928223886450826	0.0121182038995585	0.100303903928841	-0.0688474588186898	0.00539677868428143	-0.0282105814024869	0.0238259034608334	0.0222745187445011	0.0606505742376323	-0.0512032959211095	0.00866026907040611	-0.0702090052273812	-0.0840350219049517	-0.0307412038693987	Caucasian"-cluster
0.0202194686956139	-0.00728268536867879	0.000447475937117266	-0.013957281562141	-0.0343805308311866	0.023420882800642	-0.017543404812372	-0.0113714183918168	-0.00931339115283511	0.0755159990638667	-0.0498571925501963	0.00774677256989818	-0.042611306169928	-0.00170465577162523	0.00952384083436954	0.00256687700633878	0.0248945993072124	0.0151695114030989	0.0242574443473794	-0.0330787979546853	-0.0204261088569308	-0.000969782684502508	0.0332533013973128	-0.0658240866557796	0.0245863259364169	-0.030723646153072	-0.0500214818889236	-0.0164910783973389	-0.0364489097119891	-0.0443644345445737	-0.0281013689620209	-0.0129086773199433	Caucasian"-cluster
0.019463309075972	-0.00909118653541986	0.00791703041370218	-0.0466708526905381	0.0673681702004031	-0.00064638614150649	-0.00406487115275159	0.0106914677066044	0.0171344913478278	-0.00242329220247924	-0.0711410054937131	0.0320671798315342	-0.0336079754116368	0.0139606005192432	0.00664540608327526	-0.0268858766971718	-0.0450966043426532	0.00763522004676808	-0.00992625136490829	-0.04055045946254	-0.0399741814988075	-0.0436334370490154	-0.0436015658673432	-0.0669146399479648	-0.0288311633322627	-0.0554197576795173	-0.0296802978399327	0.0131915362292098	0.015640894740681	0.00257770391001716	0.00455104970583137	0.0460850459807373	Caucasian"-cluster
0.0220656304603487	-0.0026922165073174	0.0143624278135507	0.0237745929248301	-0.0309622211276573	0.0118785200473495	0.0114046190400773	0.0204914980901822	0.0534521541032939	-0.0141993809590349	-0.0114949232181713	-0.00798052638192081	-0.00535881715730533	-0.0272179307174737	-0.0013744673587476	0.0297024221088598	0.0192729803594969	-0.112652228608937	-0.0178496540906622	0.0142911085138645	-0.00899912296985819	-0.0124693300168909	0.0315876848670721	-0.0489898908549189	-0.0541763013136785	0.0141889034414417	0.0148132219649425	-0.0265220855425936	0.00375003644722987	-0.0757427209059428	0.0343656586626046	-0.045152196635508	Caucasian"-cluster
0.0181215086985975	0.00165049887124966	0.025211064559564	0.00381994890108431	0.0914660383839094	-0.00785388375280156	0.0143953788447258	-0.00865067539514355	0.0666799245269081	-0.0183778942706434	0.0335088613257518	-0.0381700002174882	-0.0160580082768342	-0.0816237924712619	0.0562694825285492	-0.00161579424861936	-0.0367127318398214	0.00546738633248712	0.0224704029715619	-0.0414380220490519	-0.0281340982445132	0.0356591458472968	0.00642850753621399	0.0179959320244067	0.0433232178148486	0.0396769265920124	0.0037689425591074	-0.0480520564769972	-0.0044172755288522	0.0344621250554429	0.0194371492628563	0.0573216658374856	Caucasian"-cluster
0.0214520524942095	-0.00508748701109114	0.00524759437111669	-0.019010791428624	-0.0455565141259896	0.00320581713742556	0.00127307681363446	0.005716412202411	-0.0336340330001354	-0.0206155909687658	0.0054167858413458	-0.000725799793862895	0.0157503484823491	-0.00985204221101266	0.0133416373772533	0.0242976648798922	-0.0377846186704705	-0.0110411557690895	-0.0442242797367922	-0.0160793447594769	-0.0392859794946829	0.0666831070664718	-0.0645151055592491	0.0682206549736423	0.0402782890163105	0.0243543886571871	0.0527513152835413	0.0491547144306801	-0.0255693190166484	-0.0471396461061252	-0.0178636392133131	-0.0730983329781643	Caucasian"-cluster
0.0207417234147991	-0.00236684024853273	-0.0014237752117319	-0.00146509135485848	-0.0486355982141062	0.0304707755448591	-0.00986645027390893	0.00754834066249925	0.00232968206929757	0.0377127222164914	0.0432984754527693	-0.000385923398331969	-0.00768836127414135	0.0137682629909048	-0.0435014545107298	0.0107428542478431	0.0397736791193156	0.00914167020719781	0.000112619130571553	-0.0105126288317014	-0.0149058321112646	-0.0320342679829092	-0.0449339531854288	0.0881164539464268	-0.074732345112102	0.0665746160945279	-0.0130600255991313	0.0492242676551648	0.0589195455094404	0.0279084400726485	0.0762395752494554	0.0816631261599594	Caucasian"-cluster
0.0225177372073051	-0.00540058148093914	0.00801324178048161	-0.0559657680470136	0.0638071935751088	-0.0020069917924998	-0.00955831250347956	0.0505179430701166	0.0176069929361307	-0.0202851814667733	-0.0386577205685461	0.00191713316362604	-0.0180216537996537	0.00979136854995825	0.0140152079767189	0.0466542234077321	0.0530948446118757	0.0562751132708769	-0.0575717727536974	0.084363445720336	0.070859418752762	0.0228420822694265	0.0267168336391121	0.00218873215237256	0.0554364251851659	0.00120536778334494	-0.0623125126977714	-0.0165004180578892	-0.0731867396557967	-0.054871851741361	-0.0285826278381804	0.0207784283116187	Caucasian"-cluster
0.018686316345502	-0.00443189363374681	0.00807862233343504	0.00852093478225996	-0.0358292205073427	0.0045997617779869	-0.0169464118042061	0.0141143093781606	0.020993423572099	-0.0181930294472837	0.0234956714466167	-0.00331341105945664	-0.0187493912089079	0.0335356129950957	0.0536972246346927	0.0254190725245169	0.0126381210548252	-0.0357874969465664	-0.0407473107017782	-0.0801699848635736	0.00695175072653373	-0.0340253741251565	0.0435185306153217	0.0637465649892403	-0.00361962891402141	-0.0189111572200937	-0.0272482424285277	0.0386155226978201	0.0812056367418208	0.0078641845733007	0.0273451005600463	0.00615260958727491	Caucasian"-cluster
0.00642050413864502	0.0136123877505373	0.0252851542698562	0.175604344174959	0.0294425843657388	0.000363531913310338	0.0645779923543733	0.00343738024433413	-0.0664527113913432	0.0579775749913634	0.00295476764549768	0.0651416195936104	-0.013325781698298	0.0436815680445272	0.0227753975663461	0.00995613818342615	-0.0310152243919763	-0.0114383399939543	0.0482501525161405	0.0673542039937944	-0.0999539192009518	0.0390826462816045	-0.0236128803550228	-0.0170289891494023	0.00220228859648966	0.0487185406098568	0.015364887211477	-0.0396968792816743	-0.0870868882483105	-0.00628204453442281	-0.0218255561649327	0.0351380728456032	Caucasian"-cluster
0.0201947058161418	-0.00662653017018779	0.00974386561720762	-0.00940882474078357	-0.060149061171147	0.0178693823381178	-0.0107644742541718	-0.0151919585313274	-0.0112575339799844	0.0179901346885751	0.0196670406559464	0.025272074925992	-0.012100363008124	0.0335810564495088	0.0234962069450958	0.0425521475250071	0.0219914916795696	0.0106234598434488	-0.00578926483355693	0.0565868681657982	0.019751007733607	0.0178978241294657	0.0296646531390474	0.0171778383915483	-0.00513337279558425	0.0732409210262096	0.0299220231461266	0.102384873774587	0.0300759662687459	0.0673720069732104	-0.0212727178826123	-0.0593690962794989	Caucasian"-cluster
0.0210143412318465	-0.00910717041078382	0.000862248010549922	-0.0194388393896496	-0.0392699198946132	0.0246480006875675	-0.0285737843664047	-0.0142850594012091	-0.00431346539005826	0.00653465235537933	-0.0152216771386597	0.0202232345858808	-0.0226216586886824	-0.044110760952266	0.000999625666560997	-0.0303381044044486	-0.0338895247805459	-0.033321509036418	-0.0472030142941603	-0.0267990070206026	-0.0480015843511005	-0.0301277020822208	0.00401031861587925	0.0332983457274155	0.0149604253993667	0.0179720182731176	0.103416917734288	-0.065541932689889	-0.0465944104688229	-0.0207764129965782	0.00459675296777105	0.0345654311065769	Caucasian"-cluster
-0.000376038222950917	0.0489993042204831	0.0275679975203658	0.158414788553869	0.188046115747954	-0.0146633892275465	-0.0157577933521183	-0.00123404330570863	0.229914797817136	-0.132258107129728	0.0597445800571905	-0.278245072697951	-0.0088526203747709	0.0426737407720926	0.00660617567809524	-0.0154593995308376	-0.174046732634691	0.142488465774457	-0.0439007817940014	-0.171492366261802	0.0389048983615069	0.0591647068733813	0.0706776081080712	-0.0400706937310689	-0.0452021212102769	0.0142335243089382	-0.0223126644700383	-0.0685434141272188	-0.0131543554280886	0.0172087575596185	0.00483325733994947	-0.157476340253295	African"-cluster
0.018335046638287	-0.00294048633104585	0.0249303963424589	-0.0337268228960087	0.0710840014844898	0.00115067753383957	-0.0073300017839301	-0.00986762788523697	-0.0187354143194267	0.0250475587837594	0.0386085943850126	-0.0330257347669297	-0.00509649771391793	-0.0308318337037225	0.00335456866416819	0.0689497524764264	0.000785714483922564	-0.0902526623890256	0.0119330239824376	0.0167676809259383	0.0255278500915864	0.00942500187510209	0.0287464761944506	-0.00832577809264757	-0.0401229327694284	-0.0398136100780462	0.021274612914559	-0.0396718215346498	0.0129483939840409	-0.0319622867876741	-0.057273504108373	0.0161333317258639	Caucasian"-cluster
-0.197153367215127	-0.0708480710275937	0.067424696382787	-0.00985185584015005	-0.0255416941512789	0.0527508171057292	0.0673177935207473	-0.158871991975083	-0.0290622230774641	-0.0315607112699437	-0.00180773341682429	0.0199628948437558	0.0049456326446017	-0.000164807135862985	0.0126724679104526	0.0148054877722016	-0.0220873906825004	0.0308267693030622	0.0690403884798498	-0.021828605241406	0.0440867630767906	0.00239206763657202	-0.0251982035563402	-0.0216502979875189	0.010217249855645	0.060817234082598	0.0868517666668181	0.0228863668888419	0.0515829587471275	-0.0570790217165581	-0.00403267181109724	0.00803034105295677	Asian"-cluster
0.0215124032321683	-0.00420341286747381	0.00716768394289553	-0.00738360993113782	-0.0429699605270436	0.0222351742854956	-0.0162754539284113	-0.00568239784467911	-0.0150698922557198	0.0139595428235718	0.0130056364418479	-0.0263526213957595	0.0264169739813317	0.0144824571939666	-0.028030713000965	-0.0123747170416614	0.0239155754904739	0.037744670221682	-0.0299575837789537	0.0142802682503792	-0.122848472943306	-0.0820019774103638	0.00099205011288561	0.0258311612205682	-0.00307584182302347	-0.0937512330466497	0.0088519304580433	0.00676659190297422	0.0717164674698515	0.0457245714563019	0.0186173242794952	0.00315146033823537	Caucasian"-cluster
0.020800184142657	-0.00347975872070367	0.00776536677845021	-0.035004669888909	0.0648358494562505	0.00383090515396307	-0.0186190406705042	-0.00309426536779063	0.0011773176055829	0.0587598775561035	-0.00642909701541043	0.0197190155490367	0.0162965479266416	0.0538116790813609	0.0150686802092745	0.105380064907296	-0.0187299250202016	0.0102398547516567	0.0541928679618112	0.0327489236783111	0.0377688196747122	0.00116549684269985	-0.0387591482996325	-0.0346998073095825	0.0318239192326421	-0.000164219624750858	-0.00741844929606176	0.0167712244940406	0.0789526193056909	0.0776152414358491	0.0368439964984124	-0.0478471633631232	Caucasian"-cluster
-0.0725564668628662	0.00278047602352251	-0.204938557630172	0.0234696373669196	0.0112484837053699	-0.128772813912203	0.0297492792546237	0.0359014104366697	0.00168017898997553	0.0305594392507925	0.0349538276752025	-0.00527078144066744	0.0202765136854066	-0.0357533395034349	-0.154272620340319	0.0198460170616643	0.0327965926363169	-0.0274178227344652	-0.036004473037711	-0.0243768441711276	0.079487687184969	0.159957782207565	-0.0285470967536838	0.0765789218619158	-0.065151031346964	-0.00527517229349638	0.0069703489054608	-0.152556212019578	-0.00444626796618383	0.165340238811551	-0.0158457555664389	-0.00333511252502097	Hispanic"-cluster
0.022036708609456	-0.00662523263484826	0.00354717107373494	-0.0020555078462655	-0.0426961481274658	0.0287576839255719	-0.00571486890872759	-0.00472561726306503	-0.0127818484612809	-0.0462870970188292	0.00505428242069725	-0.00282990249978208	0.0507926201205227	-0.0106624521752906	0.00122442793929534	-0.0581243498693816	-0.0521881986094854	0.0144120413211635	0.00228850184513705	0.0695592556983652	0.0149242211389641	-0.0296883700996644	-0.0177957123536052	-0.0350925975121779	0.0251324488734955	0.0898123936555635	0.0303315596486666	-0.0180200028460433	-0.0240951677514842	-0.00898468556819304	0.0530935372389617	-0.0369219138904714	Caucasian"-cluster
0.0218901838280723	-0.00643144174334673	-0.00264585988470119	-0.000277034123377933	-0.0295934361721172	0.0209808538208123	0.0106781525366953	0.00648827778783308	0.0435732664681273	-0.0485119817808028	-0.00626787190793169	0.00276470728388851	-0.0763752755536962	0.0505567047143574	0.0303078732557583	-0.0141779353176786	-0.0476234427991434	0.0442672178115091	-0.0145539059317934	0.029233391677105	-0.102918267801318	0.00411358793269092	-0.0588216087394433	-0.0280643047197872	0.0181576582524432	-0.0101270596227333	0.0795671769987496	0.0752522644384274	-0.026800787294691	0.018486503404208	-0.00967180457631975	0.00639596359155909	Caucasian"-cluster
0.0211417299862293	-0.00711639076124867	0.00336549661159686	-0.047627866252772	0.0688478517445367	0.0142954659033573	0.0258866882872718	-0.00180237396746758	0.0362085064093398	0.0470800097334481	-0.0273899466565286	-0.0231964821465954	-0.0195614607269684	-0.0347050494903094	0.0360224935006667	-0.00703575555581714	-0.0170068065854126	0.0418390632279595	-0.000832451784404967	0.0540384000681782	-0.0443728795820352	0.107102919370979	0.0317661086707345	0.0101730485711183	0.0219687107706267	0.0082239522738339	-0.0289515599185385	-0.0697880695193215	0.0311929137854829	-0.0157005998825163	0.0618798997595582	0.0183244480122766	Caucasian"-cluster
0.0161804419011686	-0.0111928651586437	0.0142646291213464	-0.0448242209946946	0.0628463747905895	0.00439091170169979	0.0084452111453988	-0.0453036401940107	0.0378474544242646	0.0225440947189616	0.00893977128584613	-0.00313561687922818	0.0148138126187936	0.0225720802737515	0.0154501453373778	0.100211451712961	0.0453047467338533	-0.0510214154418601	0.00820955237324672	-0.00443555502503598	-0.00584371508947697	0.0303099653492747	0.0261651191045263	-0.0409668289934738	0.0120855441373766	0.0106400118990191	0.0507732482186539	-0.0565420192775297	-0.028945060519279	-0.0455700907052716	0.0332924468540272	0.00942172234632747	Caucasian"-cluster
0.00728706937431801	0.0156490902711318	0.0166526621185457	0.164824543905828	0.0330854643392142	-0.0121984318609274	0.0443770119872902	0.0105029918143771	-0.047169233544292	0.0244828680929197	-0.0592078453276048	0.051868926176139	0.0273385596109322	-0.0369650509629794	0.0219431011266865	-0.0407476243557729	-0.0232915827262268	-0.0561845973582866	-0.0213135202425064	0.0138121371315805	0.0602151298821106	0.0906210736592016	-0.0779907437854135	0.0544640827451396	-0.114361292760364	0.0195481512798211	-0.0586610698638016	0.0798577670590169	0.124264476076736	-0.0808637464982967	-0.0120225406983571	-0.0502057527370243	Caucasian"-cluster
0.0213552908319444	-0.0139991537623638	0.00582924298753245	-0.0652022548541263	0.0651121647687992	0.00891861864874078	0.0192561082094144	-0.0170049728653984	-0.0151424969177153	-0.0226121296930589	-0.0145959300017187	0.025249060438442	0.0237940668839696	0.0137044067120849	0.0385357470272856	0.0389360702048375	0.0626547511292622	0.0345009062462929	0.0430446496379967	0.0256896980389532	-0.00437639277067242	0.0548312848231441	0.0376872980961995	-0.0686052859364556	-0.0161605053150936	0.054673143829317	0.0527117901219868	-0.0375964677658241	0.00379356829351962	0.0169726466712852	-0.0297498736810784	-0.00151927953122316	Caucasian"-cluster
0.0168619090796285	-0.000644682076724326	0.00589356048618376	-0.00645919747498801	-0.0333094856641094	0.0294581073919983	-0.0192810667216195	0.0225158338818251	0.0212728503993247	0.0306118400774082	0.0172464172083342	-0.0171698332046397	0.0206430017654949	0.0347880474102233	-0.0169678762194388	0.0288302243739711	0.063321921259567	-0.00620414243264145	0.0201110387332567	-0.017385798273936	0.00691144144371148	0.0370749867299183	-0.0268578378973632	-0.00430836064024475	-0.07553152673788	-0.0721832992525016	-0.0457122555487972	0.0143535279130679	0.0543199806337706	0.0269369849840884	-0.0267165399540771	0.0720733708139708	Caucasian"-cluster
0.0172133220994554	-0.00273962880305982	0.0154284718660401	0.00368669661006584	0.0809046327090314	-0.00544319381994772	0.0150368661496079	-0.022425308733655	-0.00650371877910756	0.0264648965204447	0.0208686986218455	-0.0191584166556273	0.00605460822992925	-0.00284653711035514	0.0495858710395658	-0.0448842219625238	0.00588982906925571	0.0324164959519834	0.0513473473762756	0.0438113420029652	-0.0319933261127272	0.0583317151718816	-0.029676087189824	0.0155103048354099	-0.0553194568038747	-0.0556119733792006	0.0937282788486521	0.0414559843628865	0.0197078847783218	-0.0653061986446557	0.0127812314711292	0.00799995836336192	Caucasian"-cluster
0.0207553067684056	-0.00872476761141475	0.0102132754447144	-0.00208667943593962	-0.0322980965540839	0.0160835220940938	-0.0471761070167836	0.0114924380808272	0.0336239914899187	0.0356776596117372	0.0442386019563322	0.0121687014372241	0.00242961418299005	0.0322342339109915	-0.0543833059426689	0.0330722946508145	-0.0402924778577739	-0.0568343654126707	-0.00694707003688495	-0.00783065646020931	-0.0545037137735745	0.0103693113746636	-0.0207315569206827	-0.0307724291508943	-0.0366908777147688	-0.00417017076599281	0.00978991374798994	-0.0141649097622045	0.0129425387191813	-0.0435563940380846	-0.0663828859605056	-0.0120205690378401	Caucasian"-cluster
0.0180539686084661	-0.00838843293670423	0.00222398743353365	-0.0156086494644107	-0.038484863362546	0.018033638792157	-0.010855104575909	0.0122435423547023	-0.0142665465118071	-0.00500705062293518	0.0292153460458811	-0.0159646324349716	-0.0146453131460237	0.00935574056909923	-0.029808168865423	0.00754558971803278	-0.0407964954881832	-0.0178486939111297	-0.0192411113592615	0.0508502243371482	-0.00219690119183611	0.111574045513662	-0.0109630236124463	-0.0608719295695648	-0.0228861354295227	0.0480121576307348	0.0588696731881293	-0.0296101509332032	-0.0635517988232635	-0.0116168140575953	-0.0365685719686024	-0.0213840046110695	Caucasian"-cluster
0.022674842786522	-0.0127695578243988	0.0106077771601297	-0.0683891395823783	0.0611625758915052	0.00407218911907177	0.0184118120132955	-0.0241798634040992	-0.0207937364778193	-0.0225998138408496	-0.0054193166635435	-0.0234374891845144	-0.012686860202822	-0.0460196466701153	-0.0424797251937684	-0.0276456166811738	-0.00222115635956389	-0.0618224227053382	0.0265972116464644	-0.028134440997021	0.0295875788602435	0.0909157041327762	-0.00209686892485191	-0.0498870515079191	-0.00779741558270789	0.0129236809809033	-0.0446666974898978	0.00916873885860825	-0.0448461044198248	-0.0335478020970503	-0.0173581397159588	-0.0582454016189396	Caucasian"-cluster
0.0190815122547888	-0.00478013905023686	0.00510261564662938	-0.00356795687058548	-0.0295369467209809	0.0184200130557518	0.0254714661571844	0.0255320661424647	0.0359884198046649	-0.0133000222543424	-0.00984897980629437	-0.00901012379324582	-0.0418266197309614	-0.0222648857627835	0.0114159563800411	-0.00818966405318714	-0.0312877007085272	0.00643477052992195	0.0113295235145159	0.0532670310103014	0.0905486107234406	0.0374804537944789	-0.0245036820779249	0.0681981531680309	0.0141306184781999	-0.00164859086610564	0.0423722735084366	0.0555886568106286	-0.0203986640755534	0.0191198704377013	0.0622778027246007	-0.0653063488324007	Caucasian"-cluster
0.0208718233149299	-0.00281666400549642	0.00828947693611445	-0.0402639972307036	0.0697171723561886	0.011453199304614	0.0411573615920896	0.0109529132490028	-0.023645353952978	-0.0292754168472077	0.031137063386441	-0.0457936752773213	-0.0044479033505126	-0.0444280277864341	0.00869380525400184	-0.0101555793175771	-0.0351554899391665	0.052463741957378	0.0157658380277664	-0.0375268006914497	0.0332424463984718	-0.06503164914585	0.0461839725451148	0.112429537539701	-0.00677009281618333	-0.028848594238353	-0.0266948553993521	0.0522525939388853	0.0278172097656522	0.0415791135587201	0.0818951205200829	0.00484717055077107	Caucasian"-cluster
0.00883291696210215	0.0169125010316186	0.025506138309465	0.173550720353909	0.0268465647215838	-0.00112707756821163	0.0563501467792357	-0.0538504258421559	-0.0492081309939595	0.041759935335618	-0.0552019653427165	0.0862109915141252	-0.0465163351534182	0.0238934066887596	0.0142128206365197	0.0060850600704469	0.0142028716226108	0.00360391232124349	-0.0146642038719849	-0.00380233112210173	0.0237097634257255	0.039286448226975	-0.0140930920526964	0.0235131264185458	0.027250454974366	0.0649107651268678	-0.0072991047250811	0.0808086658225683	-0.00351031898311895	0.08501073040216	0.0128950070900967	0.0299440225786137	Caucasian"-cluster
0.0185817509249003	-0.0056689137564324	-0.00102996174682047	0.00514614421986364	-0.0290349959191279	0.0113214507080483	0.0145438412775459	-0.00856291177104286	0.0168978861707061	0.00635263117313914	0.00298072365147907	-0.00649852485446932	0.0364148291577411	-0.0116073768428146	-0.043922814755538	-0.0179152623220826	0.0137859333182929	-0.0681749635295335	-0.0473690302566738	0.0491137537217037	-0.0624198728231325	0.0881966446430546	-0.0487819904515414	-0.0864010791275488	0.00782105430992645	-0.0446376015697404	0.0402743061199803	0.064688963019937	-0.0614620139083125	-0.00132923397833076	0.0139969161906449	-0.0559219418626844	Caucasian"-cluster
0.021140380490675	-0.00810995511328799	-0.00118499708780462	-0.0155170593204372	-0.0398628262637484	0.0208210386130492	-0.00110400675932375	0.0109530428429334	-0.047630655631098	-0.0198478494393071	-0.0537509534802252	-0.0027340524773092	-0.0293118350101843	-0.00802786796888296	-0.00710054467981077	-0.00342594110974211	0.0308995179686438	0.0148214446829929	-0.0452000639827072	-0.0271197912820623	-0.0104192647546929	-0.00143216411533925	-0.0132067867557025	0.0424643689342732	0.0187533929720846	0.0939233509648413	-0.0173881491234503	-0.0216189228897355	0.00518635604744835	-0.00235442670772819	-0.0628218850843982	-0.026058766171436	Caucasian"-cluster
-0.195206314888254	-0.0672066501560117	0.0954837590683106	-0.0159624290979339	-0.0209919391179804	0.059537419829317	0.0249986166156464	-0.0364957048938713	0.0160159974746771	-0.0270298231995883	-0.0521824347150305	-0.0223278780110454	-0.026874898700977	-0.0937363513449615	-0.0128999542592173	0.0157742686557607	0.0338721524580908	0.139085004355814	0.0192063017786519	0.0337459874273336	-0.0377193147096722	0.0524353932833471	0.0357209702716087	0.0585922843748497	-0.000976669454001195	-0.071030680877182	0.0431126666539197	0.0572712525976458	-0.0603752394518871	-0.0406954631897357	-0.00877728122122811	0.00328818900189665	Asian"-cluster
0.0186597659351286	-0.00782273149624514	0.0123639131037884	-0.00199143281106709	-0.0361808680089277	0.0119479807817853	0.011960274525505	0.0202511159334178	0.0115719236259766	-0.00424742816199738	-0.0241036506244596	-0.0332729194584944	-0.0169989290336591	-0.00226700703780623	-0.0768199367621071	-0.113274909854065	0.041981630204562	0.013341758540902	0.0108343002042277	-0.0084360432653707	-0.0212642454132	0.0509414229050221	0.0550313829839586	-0.0414573378313825	0.00499116886870088	-0.00510254794526417	-0.0689133001451488	-0.0053139948568774	-0.0296609209518045	0.0446149879833243	-0.00236214558301381	-0.0324177059988054	Caucasian"-cluster
-0.124100862206247	-0.0371148230152399	-0.323283602960566	0.0121010885528148	0.0412101160628093	0.124729823329514	-0.0153832543398333	0.0373903144533152	-0.0439204477202145	0.00275157606226835	-0.0471639137655791	0.0279236670743014	-0.0252832777969577	0.0094188532930202	0.0126580325181535	0.00410903142739119	0.00470886267240125	0.0110272534163562	0.0262987771097157	-0.0382587286377988	0.0309018895284916	-0.00228747115715745	-0.00636999684809808	0.0555968395008567	-0.0390714191909504	0.0673633417511478	-0.0182568800117733	0.0059803500855013	-0.066108809651974	-0.00781620752114917	-0.0408597911600197	0.0266558318674661	Hispanic"-cluster
0.019203195607616	-0.00362769486416683	0.000890895247754245	-0.00551488509365268	-0.0364970991990662	0.0151331580048965	-0.00224356072821205	0.011328834871592	0.019148490921422	-1.72246280588535e-05	-0.0153368989098648	-0.0318683717216708	0.0144285725252914	0.0360637390396571	-0.0374470640470218	-0.0224831518168661	0.0196535498440205	0.0407547918096575	-0.0528878313006101	-0.0320334450968152	-0.0435981613084244	-0.0531608684224614	0.0663232035432265	-0.0318899475689998	0.0574032994440209	0.0752490798418983	0.00346242097093806	0.0690811908501076	0.106299160656374	-0.0210533884044465	-0.0364983198830605	-0.027101510143658	Caucasian"-cluster
0.00764741863904803	-0.00889686906785828	-0.0315215968657936	0.0119685393816172	-0.0274735770558996	0.0215084289221133	0.012032410100873	-0.00437513953488739	-0.0237521529177871	-0.0351843513690745	0.0563127252137907	0.0130500534708559	-0.0195065992924892	-0.0166853884811972	-0.0100865530038397	-0.00991584024895751	-0.0202457587647413	0.0358590198806912	-0.0403620039497055	-0.0321009568324557	-0.0686482774595334	-0.101405549971318	-0.0121638581834448	-0.0404729718832922	-0.0123282659357939	-0.0630352867049018	0.0142974791861937	0.00739760877696137	0.0718854914505877	-0.0290491331433478	0.0161467525727675	-0.0469784638724809	Hispanic"-cluster
0.0204754180438009	-0.00672487189241621	0.00510656410700387	-0.0142526362335651	-0.0593547850949653	0.00705414982148301	0.0082662822046876	0.0172175275974971	0.0103254680080336	0.0451307747161907	-0.0266503202677849	0.0169695618134574	0.0388364574623389	-0.0284471582260923	0.00247141699441185	-0.00222050349659234	-0.0329364687603779	-0.0329056373207017	-0.0858216762828764	-0.00011210560634298	-0.0344523012594887	0.0608030641798407	-0.050697645874448	-0.00191744772045254	0.00537732492606729	0.000748768258571098	0.0283479982927706	-0.0103168987629349	0.00803770554692805	0.0561270972056463	0.00394515410618581	-0.0254188751174595	Caucasian"-cluster
0.0207261340780012	-0.000299208198192025	0.0103500804480274	-0.0437340971091048	0.0724255535144503	0.0183051982331581	-0.00437844793251657	-0.00714843936178078	-0.0230486113754004	-0.00318281947224714	0.0423677379603635	-0.0034492825335445	0.0669886781924871	-0.0604587629741978	-0.00990556704206133	-0.0154102112354516	-0.0327342446742676	0.0433215135074108	-0.0176458272182312	0.0339423048864886	0.0297683567357673	-0.0570701413012572	-0.0261693653146351	-0.0383367149463088	0.0143303519743974	0.00942681668135539	-0.0617719215617237	0.00833846707851523	-0.0230586452801538	-0.0330127117362361	-0.0302086550118083	0.0103192446059211	Caucasian"-cluster
-0.0492831783141889	-0.00814700562573474	-0.134379310591781	0.0469828756253802	0.0191861172940741	0.0535561705526447	-0.0202461860911338	0.0509456423626926	0.0554301835924708	-0.018568594242641	0.00880415613543356	-0.0432572546871467	-0.00781019123881648	0.065124895788539	0.0565515612085032	-0.0217321426971792	-0.00254987309915401	-0.0540841339822351	-0.0463309864389349	0.0795535845888337	-0.00775298863393838	-0.0557330417151157	0.0156244476485706	-0.0462675077954024	-0.0955061877984193	-0.035404479040309	0.0295899638761248	0.0901899012308144	0.00123197531153124	0.0595750771009859	0.062889201300887	0.0387871631615312	Hispanic"-cluster
0.021899711105874	-0.000783461551601485	0.0045845622869119	-0.0469276644452917	0.079347053628182	-0.0029002343837953	-0.0275296593258728	-0.0242476165859996	-0.0485567389972048	0.00554796501540179	-0.00191338515815597	0.0150618097057512	-0.00559580717270556	0.0336200918755474	0.0187608539539857	-0.0421189013403501	-0.00277373583974049	0.0473732351996762	0.0308798509187746	-0.0752605168219917	0.0104211360034749	0.0440519192741204	0.0698604875764395	-0.00197225453830303	-0.0875701759568459	0.0145415859593989	0.0709928840116365	0.0792221520591663	0.0455062185561041	-0.022125536535851	-0.021940621656575	0.0404067503166989	Caucasian"-cluster
0.0209818544024012	-0.00680716034948314	0.00463802548331827	0.0145197702761237	-0.0307837065065926	0.000121163522820768	-0.000137236652093379	0.02470918493931	0.0162997975126645	-0.0220897534503387	0.0129007582611158	-0.0187025189893932	-0.0367562912245462	0.0241869455103789	0.0133412363179845	0.0872202080612556	-0.0128958622992821	0.06697540149083	0.089934831863649	-0.0225861770005453	0.00955952665467589	0.127394697020601	0.0663076613764025	0.0982681901719045	-0.11314616617857	0.0442238550790327	0.0555517111028533	-0.0923702771300758	-0.0222823276391499	0.022272539952517	0.0412507675645825	0.0182054024452155	Caucasian"-cluster
0.0214556074795977	-0.00939417010759527	0.00561110594019689	-0.0501232199836795	0.0703383894645506	0.0145200978920109	-0.00242316591177542	-0.00680041094561604	0.00139422217350412	-0.00417541957590791	-0.0478555383425666	-0.0336656648607403	0.0526290083453371	-0.0650246931492108	-0.0476877352134474	-0.108966880223973	0.113926853061628	0.073805494114928	-0.0167861218692474	0.0216198788140824	0.0524975065056368	0.111204076887983	-0.00355881118000144	-0.0561463880580787	0.0247436660848992	-0.0953507939438304	-0.0141506450345726	-0.048258765558475	0.0513185704367911	-0.0304623069455258	-0.09852790681799	-0.0288431955650904	Caucasian"-cluster
-0.0567981405891124	0.00332668323395321	-0.174101700494413	0.0225451362503904	0.0102172970471371	-0.117862737792508	0.013677821326812	0.0866641541426685	0.0590298783614071	-0.057817665975317	-0.02719428851915	0.0196649877847032	0.0277360533975937	-0.00984398495156365	-0.144902941232207	0.0617636980132316	-0.055637700565658	0.110711829494645	0.16292729716967	0.114573081935793	-0.0645969222421919	0.098944698005507	0.167256574432246	0.081550134484368	0.166896314892912	0.0204555850862649	0.0271747179792287	-0.0369736459767158	0.0575122692862032	0.0639041651208049	-0.0183501631046109	0.00774998353757409	Hispanic"-cluster
0.019385179458961	-0.0110677554717568	0.000477389001548277	-0.00780405264723193	-0.0386588766612124	0.0119212756982387	-0.0209701524418854	-0.0217816579969053	0.0193068533025352	0.00563985144267424	-0.0468638475967572	-0.0348005653799465	0.0125883872685028	0.0507954237788859	0.0485328575169322	0.0380714679407055	0.0534217999251911	0.00786452192762221	0.00441953544152185	-0.0297164856819137	0.0417176880966465	-0.0353067059215102	0.0431922573712362	0.0246796399136879	0.0128075931729065	-0.0713781050429695	-0.066981096290247	-0.0171284688463887	-0.0147933942807318	0.0591841159651374	0.042325264625959	0.0301027398665226	Caucasian"-cluster
0.0216272882955813	-0.00509645545088058	0.00867952523354281	-0.0399395628146027	0.0782444081071492	0.00626897066634904	0.0168751395902708	-0.00184809693918329	-0.0217202249954091	0.00551537754475948	-0.00491540479710465	0.0347423121097578	0.00934430661240419	-0.0303704630801674	-0.0204122151956197	0.00951435638816401	-0.0887479741268936	-0.0147282256427578	0.0268203054738847	-0.0307862256377237	-0.0771503314511809	0.00955233046750344	0.0639355051654952	-0.0337475513251697	-0.0738941356082058	0.0465527498369459	0.0207709891234961	0.040785103325487	-0.039471615735294	-0.0310101185699536	0.0750687599382067	0.0199194664573329	Caucasian"-cluster
-0.0475796335176097	-0.00738701990508588	-0.130262369186999	0.0525087747409777	0.0138711285707276	0.0673485883255278	0.0144317470791727	-0.0119668918736403	0.0112694214295665	-0.0580789233187194	0.0353867136674931	0.0122868782613375	-0.00608033650454753	-0.146500380602441	-0.0177306544943036	0.0210934066292047	-0.207366663954454	-0.0369387174810862	0.0678417398285788	-0.108588690970469	0.0494944041775186	-0.0418792937412928	0.141336757807483	-0.00556071735741744	0.059106239869816	-0.0238857798897441	-0.148650375357732	0.126058965333139	-0.0635231900631851	0.00496039705537609	-0.108253239633454	-0.0156561451079117	Hispanic"-cluster
0.0206140103761641	-0.00474896288020594	0.0121258587508895	-0.0488684920643122	0.0803858378593989	0.0186493958863173	-0.0106266483094722	-0.0257137362853892	-0.0274368671683151	0.0383121321313945	-0.0170209682496813	0.0362547851530412	0.0030623544762976	-0.0138529074561855	-0.0139195946117675	0.0303233319147419	0.0205324759980769	-0.00420857998361126	0.0507411733466409	-0.00047365597305668	0.0852142855135555	-0.0400451981053091	-0.0354992827439885	-0.0619265683864324	-0.0127645560579855	0.0311237005293866	-0.0679679952044052	0.033701597881536	-0.0114690450969454	0.117970607162744	0.0489914495384896	0.028122871964013	Caucasian"-cluster
-0.00576932581280415	-0.0120474397030898	-0.0365682484717513	-0.0568519926216858	0.0857842165284732	0.0243526108275772	0.022505863553267	-0.0353134365372405	-0.0245455030226354	0.0321442255615964	-0.0276317110646284	0.000364807713476072	0.0417216959028012	0.0937032182583381	0.0448962891194514	0.0216708798888443	0.0194868891170912	-0.00417444120925444	0.050270097937908	0.0350998339810996	-0.115834171711208	-0.0145257032065163	0.0782633211037938	-0.0250480800109823	0.0181066378785457	-0.0808104946344913	0.054900249544376	0.0314744733322068	0.00810307038623484	-0.0171393406035156	0.0111707842185986	-0.114099899224736	Native American"-cluster
0.0208115740901282	-0.00923291008967672	0.00615984322635833	0.00515309871051559	-0.0407321708055158	0.0078567797212316	0.0159702436279458	0.00711622960234187	0.00485776661152784	0.031364840244459	0.0364459155913169	-0.0162775180203778	-0.014645861921894	0.009369206552363	0.0213721891650934	-0.00246327118738842	0.0344731042199175	0.00920426234180874	0.0191186565721067	0.0522144103803869	-0.00332655452372561	0.0419438135653404	0.0218631975778264	0.035711739982851	0.0698418273729594	0.0250279883797828	-0.0105371935477811	0.0273422316418247	-0.00911870626156261	-0.00384386872558038	-0.013488384551003	-0.0154775692771852	Caucasian"-cluster
0.0152393890718695	0.00585275857144742	0.00826807517289719	0.0774345090902048	-0.0141630989195422	0.00924570606468858	0.00710016714737328	-0.00917439303062559	0.0633699405976235	0.0491820190561851	0.0190667222279907	-0.0611649677968949	-0.0178347864429231	-0.0512077214329858	0.00481025629243614	0.096277685353747	0.051881612029792	-0.018211564254357	0.0211618589597101	-0.0375805335537429	0.13285799881759	-0.0386005580064036	0.0132055403766933	-0.0151516423847807	0.0590918868601964	0.0241212942256744	0.0774834473136041	-0.0552729446022243	-0.0503668665096229	0.0577445994107166	0.00848141591396033	0.0069053412351854	Caucasian"-cluster
-0.193958893540007	-0.0651807894288687	0.0961376049516744	-0.0141041048741929	-0.0185925852316617	0.0300874457352953	0.0504913008393802	-0.0967910859248431	0.0124989959074524	0.0159605330404275	0.0106161818637805	0.0212782122369933	0.00830290885223681	-0.0609492320840292	-0.0440237858978505	0.0077114508600641	0.0314505691647083	-0.00390264710758022	0.00133322272843507	-0.0577918353314544	-0.042004829909553	-0.0196329555956625	-0.0316564740297423	-0.0898588198049699	-0.087069354046846	0.029476826405327	0.0142717214124684	-0.0321373625618709	-0.0371202986872453	-0.0124521075861492	0.068680290082725	-0.0481067628671413	Asian"-cluster
0.0207737817932202	-0.0035877687664217	0.0123227049898568	-0.0595798346229462	0.070736354189633	0.00847899897671123	-0.00206665245652323	-0.0305978539481229	-0.0223584943138263	0.0225618015982631	-0.0144207497369114	0.00252177271788036	0.0258303654306216	-0.0199426094248799	0.00607339399265704	0.0611279558100023	-0.0202679506385759	0.0220493014913837	0.0332363029079092	-0.053431667515345	0.0170384490864122	0.0394564879982825	0.11511690348182	-0.0486320736873049	-0.0232971095025846	-0.0263793444546267	0.00528700914611535	-0.00630777983401795	0.00987979777798607	-0.0072551428310471	0.0013157460125262	0.0548106860935733	Caucasian"-cluster
0.0228904034564304	-0.00919922103905181	0.00805574777104368	0.00968983088877115	-0.0460948489529126	0.0027055889240063	0.00993859439628012	0.0100499147116753	-0.0348772826687279	0.00360318397734469	-0.0325631093863982	-0.00481098942033427	-0.0222444228069556	-0.0148978899393798	-0.029290657233332	0.0505215643120463	-0.0332093927003425	-0.0288760375672201	-0.00756120730320128	0.0389981990193614	-0.00476862733560875	0.022736360241127	-0.0252758005540747	-0.044327128260519	0.0390509972264592	-0.0377250322782997	0.0455562519678509	-0.0831514873452133	-0.0480757801362081	0.0150375497361673	0.00703745147038559	0.0689561280338878	Caucasian"-cluster
-0.192118124758931	-0.0633837300403086	0.0945155371244189	2.2888789485515e-05	-0.0161467094064795	0.044533043843072	0.00167276012368519	0.0152707138270411	0.00468925751675993	-0.0344281120114017	-0.0487390085432905	-0.0158930931671025	0.0427281702273152	-0.0676250696232926	0.0189708238282144	0.00865866160845743	0.079690543604498	0.0442515372251837	0.0107927580571275	0.0151616950053124	-0.0601707227316182	0.0588546955145893	0.0291201228631921	0.0256210488074758	0.0710475380884628	0.0453596858825831	-0.00595618823825547	0.0679453220246927	-0.0135332602999653	-0.0381780961592619	0.0150221377542679	0.0114170369660406	Asian"-cluster
0.0129331706434993	0.0102572150694893	0.00760758565300908	0.081828648594997	-0.00157565959567198	0.00385264682745733	0.0363779954634481	-0.0199038645442555	-0.049500180448641	0.0156308072664242	0.0213472999954594	0.0306197088951101	-0.0251330044607455	-0.0437243748787392	-0.0167363504088107	0.0597263437409202	-0.00172232889134379	-0.015788076234354	0.019038898857535	-0.0560835591250576	-0.0194719089213548	-0.0299559583389152	-0.0453365359804362	-0.050315219999172	0.0230531274579973	-0.0735139358776316	0.029233708659185	0.00789910782261941	0.0438426506726223	-0.0163675611047454	0.0486893858122362	-0.0709480201121192	Caucasian"-cluster
0.0217643213700201	-0.0058950786681607	0.00509642530984554	0.00371508450841311	-0.0318179186761087	0.0131513045166521	-0.0158950101063803	0.00930007457569478	0.0465775530594402	0.0194017705775451	-0.0025712772516717	-0.00892529769016855	0.000583025239071851	0.059644566719635	0.0388029036760346	-0.00841188750991308	0.000884462796812089	-0.0240509476410744	0.0102891855209602	0.0109365024302535	0.0172111323784852	0.0134153262249867	0.0124739170293571	0.0378750620179534	-0.00412670947526852	-0.0477586805917712	0.0309217231848726	0.0548080980560978	-0.0195087402275753	0.0366102367556538	-0.00495436762877734	-0.0163283884241176	Caucasian"-cluster
0.0129649855031303	0.00358798751246682	-0.0056113058102651	-0.0120523418437407	-0.030521618456277	-0.146992606597988	0.0549943979762784	0.0243032528217925	0.00540959301305101	-0.0111685052841085	0.0342631307017579	0.0266548379067181	0.0674327339869947	-0.0100011095443203	-0.0749112323019033	-0.0317107534563017	-0.00391721056723897	-0.109134594950418	-0.0368050140249372	0.0146760154383495	-0.0155247393908982	-0.0695807826806637	0.125007320735261	-0.0526677584249043	0.0154806447701528	0.043187874336411	-0.0311729377589246	-0.0206108745326468	0.0155751151327797	-0.0239821491283229	0.0531898293777722	0.0328931966180857	Caucasian"-cluster
0.0199622166565547	-0.0127515094420492	0.0106530913436675	-0.0517287376369196	0.0670299519966086	0.00982626669838451	-0.00888919188419593	-0.0112572748183506	-0.00596795894397737	-0.0180706376405159	0.0263136764117035	-0.0102072705005968	-0.00276221944353301	0.00649129744691479	0.051227149293309	-0.0323843265934149	-0.0277592722597987	-0.000330817678594587	-0.0894551798478276	-0.0380513153410576	-0.0587420520407693	-0.0376809327804397	-0.00515074192375483	-0.0682463559913917	-0.0248785725050117	0.0945311409150105	-0.0180954349770006	-0.019813138820534	0.047288263301836	-0.0149906733211059	0.0497844928386567	0.0466287465867479	Caucasian"-cluster
0.0181165942375814	-0.00723389576956449	0.00248075060040826	-0.054064453236944	0.0850887714400606	0.0114743943064869	-0.0245540843992298	-0.00434954804287061	0.0174197021803464	0.00252842578494614	-0.0416589231859948	0.0374710459261934	0.0195703031100531	0.0126478838007578	-0.0645566254779852	0.00164410746238236	-0.000104222656658064	-0.0275770888264748	-0.0138446837384713	0.0160000912685766	-0.000569244741445452	0.00618554935978233	0.0512060528783855	0.0345818065108985	-0.0481413367383542	0.0191688367350473	-0.0560695083189024	-0.0142998011886134	0.0450917351095281	0.0131051362672599	-0.0704091425840222	-0.0366395528661456	Caucasian"-cluster
0.0158894544213774	0.00342701583274257	-0.00635061340873241	-0.0423949891401307	-0.0350123477988535	-0.154114733105108	0.0329929161123457	0.0277018049751631	0.0192384179510266	-0.0132200900455372	0.0139218094661419	0.0100631919336189	0.051798560388545	0.0125433752721882	0.00152234324570791	0.00678687324253648	0.04673201072113	0.0375661182265372	-0.0237303061499687	-0.0563020197425182	0.0729220221583926	0.0457958994861214	0.0383471469417714	-0.0421760686674298	-0.0199443603249646	-0.0660186968896031	0.126127324430086	0.0308475638862856	0.107748012794278	-0.0848288234438264	0.00338607438474827	-0.0849817434243117	Caucasian"-cluster
0.0172235169300787	0.000569048459661352	-0.0107777220470296	0.00704651327068012	-0.0204990665386683	-0.140229205891484	0.00980323832176625	0.0107668452277549	0.0381478511575924	-0.00225370966541526	0.0194388685294538	-0.046977584340413	0.0209567503849206	0.0137091875561067	-0.0290441685189174	0.0399714674251794	0.0167790304523988	0.0583843394856155	-0.100788802823489	-0.0186271526897996	0.0552385782922258	0.0163820658228838	-0.018257773151643	-0.0199929726576564	-0.00830882338218615	-0.037466457427205	-0.0437052788003066	0.0635638954068524	-0.0158459654137926	-0.023371060149966	-0.0329484841762926	-0.0126101265073139	Caucasian"-cluster
0.0168520740036207	-0.00828959468838065	0.00256278154473792	0.00558860433012353	-0.0324205046782902	0.00993484537639444	-0.00429750052379052	-0.0360417244361452	-0.0165360338164777	-0.0176944869473103	0.00722972782265797	0.00152986697987554	0.0138298729948668	0.0192596420755887	-0.026985021737947	-0.010812183290099	0.0374250169812394	0.0138407931446015	-0.00918831601383076	-0.0572894162849957	0.0326298646386522	0.0276421315857912	0.0231970097128028	-0.016888266612926	0.0426419164022955	-0.0137739268611452	-0.046349756501876	0.00470472311506061	-0.0140251383020862	0.0172189228745705	0.0246525861573294	0.0734955767031019	Caucasian"-cluster
-0.189356171910701	-0.0602761283877437	0.115707208203952	-0.0105419108204675	-0.0247636166134908	0.0435626479277979	-0.00634960943023288	0.152665810108656	0.0528360484740948	0.0188489540267464	-0.0154790006657182	0.0174837972906061	-0.0100911887334182	-0.0782959172981095	0.0232511288175218	-0.0103607307620657	-0.0107990496308233	0.00480619849514915	-0.10550105889345	0.0550839852265197	-0.0337871618988181	-0.0387425381144926	0.0373632567528069	0.00280691502880299	-0.0687975450197488	-0.0175900397454007	-0.000370791555307833	0.104438393144408	0.081872962052312	0.0374140071006656	0.0314444486089161	0.109104117795738	Asian"-cluster
0.0170199528612822	-0.00350075138011009	-0.0162204641111141	-0.0346197035075914	-0.0383489723605053	-0.145794720955872	0.020339081477426	0.0040646454816883	-0.0238339749698366	-0.0124073212474244	0.0140434556953785	0.0415737629952404	0.0467875121986788	0.00367077424542642	-0.0364642462329229	0.0082971982395079	0.00656916127664584	-0.000812961068131727	-0.0766190754129101	0.0189859671778589	0.0329916130825159	0.0361956496829696	-0.0207520338426856	-0.0371524793215331	-0.0130539581121134	0.0403726913593498	-0.0675280407661552	-0.0160264831714324	-0.0117446419752334	-0.0088009400474851	0.023712996510489	-0.0720542486676306	Caucasian"-cluster
-0.0283233597043348	-0.0196686509720149	0.0210973930899901	-0.0109616696079122	-0.0404546269194202	0.0261452093749579	0.00691026859023774	-0.0437619392549937	0.0114475301120513	-0.0456665211132046	0.0168963977256227	-0.0427858123731573	-0.0161976126561467	0.0271660414943987	0.0484008957434384	-0.0308630123241312	-0.000546613546864361	0.0582113485776608	-0.0846213215058703	-0.0116780805877208	-0.0143484399940127	0.0424288195331841	-0.0523443399486246	-0.0269236845983582	-0.0337464864198535	0.113272510642296	-0.053966601203499	-0.0126381770942253	-0.00978953571041098	0.0288816767190073	-0.0464604065215266	-0.0434735000398587	Asian"-cluster
0.0186752549125268	-0.00135819681949304	0.0112952929583696	-0.0329420164512896	0.0720531707372067	0.012924655763075	0.0121554529406104	-0.0185110953937811	-0.0303519488020663	-0.0275008282737943	0.014560490113519	0.0181112705417933	-0.000982303084021669	0.0237621066037663	-0.0466290603958697	0.00398472411140774	0.018864153897709	-0.00480020039649373	0.0283785087764007	-0.033074902729791	0.0126210799246903	-0.0521683944797794	0.0661795859200825	-0.0162418010441535	0.114591684873903	0.0918018023764127	-0.0182937899110592	-0.0540954988383928	-0.0238524294994241	-0.0776215194825684	-0.00566983395048741	-0.00199704844436835	Caucasian"-cluster
-0.0979659955195081	-0.0222940894048558	-0.256618518031995	0.0185789719545397	0.027343773952098	0.103639805238046	-0.00872250406078071	0.0221104938445738	0.00807782325756308	0.00786166174950031	0.0328578723902923	-0.0122982813899826	-0.00870129357571518	-0.123339705927721	-0.0891058229681382	0.0562110844930558	0.0110971811354377	-0.0242639236116974	-0.0843427632313478	-0.0399410411754843	-0.00565544438200908	0.000411664132356016	-0.105802360696528	0.107859889951181	0.00845751758075771	-0.00357676679915985	0.0788092618538497	0.0523919876114935	-0.0593083115913284	-0.0216104864405491	-0.00389213248882496	0.0731323045745301	Hispanic"-cluster
0.0161640230968023	-0.00547574591386481	-0.0103366617113024	-0.0128349696983015	-0.0387256903360192	0.0320728969212366	0.00467896680235797	-0.014087439897481	-0.0438483549457118	-0.0496723149420463	-0.0290010557564891	-0.0279543217730085	0.0255670345247365	0.0885294962535418	0.0606925787814372	-0.0880797795817108	0.0291005120612139	0.0084942329821465	0.00766900463871872	0.00210601439036322	0.0345970382216436	-0.0879128113357595	-0.00846375050360319	-0.0847554110492162	-0.0596072565633153	-0.023228924615573	-0.0544419351773091	-0.0527808314067453	-0.0398050404285742	0.0441315351046002	0.0799793981357234	-0.0664324064066997	Caucasian"-cluster
0.0204904624523295	-0.0108390230340248	0.00891753320437674	-0.0437960506640498	0.0710288570188369	0.0185581566148536	0.0130177099804494	-0.00992258754272887	0.0244275706435224	0.00980574260205263	0.0252582239568876	0.0148511300726104	0.0612116156885788	-0.0175885866751866	-0.00617443603736153	0.0399994500608261	0.0355661984844853	-0.0180610346574756	-0.0104305533242987	-0.0403819054333719	0.0665553575785008	-0.059296817383517	-0.00718320079080881	0.0265848383695754	0.0280279192810888	0.0555281397904236	-0.0695196348139478	-0.0201648362361536	-0.0499735879209327	0.0237332485239223	-0.0296733548861222	0.00191383409214329	Caucasian"-cluster
0.017951842258844	-0.00215913811140324	-0.0155991694651154	-0.0182590240049503	-0.0206639166479754	-0.128855009381684	0.0155732608766794	-0.00802727627695925	-0.0147820124008111	0.0285641168791628	-0.0309388910650587	-0.0640802705269788	0.017273457163954	-0.00348768782782458	0.0216550775813429	0.0126308339068364	0.0114835456465437	0.017424591601794	0.0751730962321451	-0.01257517028975	-0.0595934838615906	0.0110307107521424	0.0439405692029847	0.00245189093237622	0.0484904125857612	-0.0540841186544053	-0.0513058719848465	-0.015145683470806	-0.063422283680631	-0.0854800931971242	0.0687930159100199	0.0134500020815803	Caucasian"-cluster
0.0147672714397737	0.0016355045911129	-0.0103022839241075	-0.031849935515691	-0.031437270695532	-0.150008000441024	0.0408385349539446	0.0417294116770324	-0.000963723546097285	-0.0048079367138509	-0.00618298220342482	-0.024026169524934	0.0288645878961439	0.0281752779449027	0.00834870759465964	0.0338131183041296	-0.0708355493730636	-0.00662991843862406	0.0267197748754506	-0.0398486866576843	-0.0724518895007199	0.0190399656774308	0.00951013292017544	-0.0120234198497192	-0.0193453128951561	0.0278835304074718	0.0153810032346196	-0.0290910853909551	0.062395839183053	0.0452633605245502	-0.00861082139343738	0.043289740174015	Caucasian"-cluster
-0.0413189092204742	-0.0048793996590055	-0.131214578024472	0.0204893809253841	0.0065478809259147	-0.130342579584801	0.0398079574541119	0.0665161518042069	-0.00347513703327396	-0.0282374336995328	0.0449670589925693	-0.0205901441781163	-0.0314854326670348	-0.0768954135102118	0.012236761997894	-0.0862782422475479	0.0772128117824304	0.0854703698081985	0.0215432697198339	0.092185358582004	-0.113457425447552	-0.0887952996116216	-0.124990003692419	-0.0324834878097343	-0.209611339562007	0.09195109684686	-0.152501147435858	-0.104878190158302	0.0274955942253224	0.089689552239943	0.126160653277062	-0.0816754502804509	Hispanic"-cluster
0.0211077273788037	-0.00716880651693464	0.00807153270578374	-0.0178337768907813	-0.0410582887481086	0.01039196535034	-0.0223020117764014	0.0089031881052988	-0.0347835892150881	0.050968607700324	-0.00302443439223355	0.0295493207824451	-0.0815482165855946	-0.00839999771308464	0.012304194129499	-0.0317671988028512	0.0227699141385619	0.103204708809654	0.0262495084142535	-0.0116167873104799	-0.0664998717038032	-0.00722105944819901	0.00781591747307412	0.0400188269485962	-0.00643487545867934	-9.42112111920009e-05	0.054139281030475	0.0196458228743548	0.0226661420568714	-0.00456519173325675	-0.0215220796172557	-0.0559275705788671	Caucasian"-cluster
0.0107676851801558	0.0214353685824103	0.0218343583940283	0.156037255262674	0.0485152796651148	-0.0168916258969054	-0.00995091942312409	0.00879491868716823	0.0986593798073425	-0.0229686561915517	0.0275832879667172	-0.0403235476352277	-0.0462523450347477	0.013023605283423	-0.0324467243141287	0.0245997195532019	-0.00605822172125912	-0.0494061473952868	0.077623783174324	0.0341859456870838	-0.0438133481160988	-0.118532625844171	-0.0178359541492631	0.0714616794081994	0.0434130142811353	0.114233303304672	0.0900436208316695	-0.0835263839114293	0.0219285242789627	0.0515486017651072	-0.0624241593825217	0.106501184895892	Caucasian"-cluster
0.0212039647705583	-0.00515757842712239	0.00272690656319455	-0.00391326821653169	-0.0432716883935164	0.0117080435826556	-0.00672306840368855	0.0393978285860193	-0.0220912161973655	-0.00109920846091997	0.0212666191100165	-0.0107472550253659	-0.0336358667837615	-0.0381897519180265	-0.00526584921427785	0.0462850594182793	-0.0465036598192568	-0.0160099559323479	-0.0384468885974363	-0.0691897375377974	0.109366165035232	0.00674670216438102	0.010816250235098	0.0294599160709174	0.0299251778189966	-0.0128302082192839	0.158940396277029	-0.0290766151243583	-0.0391560498190305	-0.0128902695274955	0.13336555373126	0.0470374149663817	Caucasian"-cluster
0.0169680668881997	-0.013099689781361	0.00971677050852229	-0.0629094721871745	0.0645051372867397	-0.00434467753176444	0.00471531666392178	0.00901799947977192	-0.0342150682413609	-0.00191834130178444	-0.0381243723148488	0.0426476932615156	-0.0164604843904647	-0.00792261696713108	0.030700947804746	-0.0604049939705886	-0.0856884877507033	0.0127457310893228	-0.0197422337676326	0.0301044513584695	-0.00367144544929195	0.019505271623442	-0.0718169125727834	0.0572832166123473	0.0280003940431005	0.0405624513496472	-0.0503198929226812	-0.0224840969700089	-0.0554812625798702	0.0358471053313957	0.0126286946694644	-0.0242418373308269	Caucasian"-cluster
0.0174969865538947	-0.00493180816543862	0.00355269728830685	0.00736259314155469	-0.0280588107413813	0.011678908570539	0.00533742891572914	-0.00963190419485675	0.00306070807559565	0.0135405416449138	-0.0150843535829764	0.00520422967352983	-0.0270737653309434	0.0815991359419723	-0.0194948882426501	0.00231339924029893	0.0417632247504237	-0.0952273885426783	0.0474990748267695	-0.0341516572506924	0.0234735748198652	0.0654020561718216	0.0820678089523826	-0.0318949994766928	-0.0597530612159847	-0.0583823512634536	-0.0137016929881169	0.0794222401163523	0.0362293375567731	0.0564475577262202	-0.0323751949564525	0.0235000797982284	Caucasian"-cluster
0.0177735534313366	0.00489694480923274	0.0209761574586347	0.0961118661848711	-0.0014983470537803	-0.00125056628190393	0.0370029074990062	0.00656736868439126	-0.0307516259678077	0.0336825701081197	-0.00243333050478513	0.0480046595645002	0.0149059643396566	-0.035475449567858	0.0204479717087357	-0.0432901651073024	-0.0819226069721283	0.0141496717250175	-0.00900603114382606	-0.0265757693913976	0.0159462672853071	0.0494692290055429	0.0200362037624497	0.0105866980949687	-0.0414245638504908	0.0269294092129603	-0.027445629999498	0.0540593613500175	-0.0171761178612223	0.101898674594476	-0.0316438048771333	-0.0185899083878437	Caucasian"-cluster
0.018614773816217	-0.00565614626766732	0.00166224277488525	-0.0106043189572208	-0.044797307279244	0.0132899508998185	0.0116084293998476	-0.0107135672173826	-0.00800261207887026	0.0284361557510568	-0.0526553914582849	0.0152234516916848	0.00340978736668885	0.0169012360622395	0.0171245856981558	0.0454064575979699	-0.00673961214385155	-0.0230405173704663	-0.0458946195743415	0.0131482333930983	0.0149348755901696	-0.00936312579248805	0.0458694597217287	-0.117384771666943	-0.0178469338619801	-0.0803707710929346	-0.00600232447163197	-0.0842022295712415	0.0260570740355893	0.049389577638621	0.067421055466548	0.0260807158931862	Caucasian"-cluster
-0.0602681583993471	0.00928190856507221	0.0455719841399238	0.0914572358864939	0.0117632948022216	-0.0231321735173442	-0.518169585124234	-0.132040700990874	0.000681215407707044	0.0320140890325617	0.0385864940820082	-0.0075392720401256	0.0168878428366517	-0.0613480756539186	0.110015161156379	0.114787048129836	-0.0555960207071359	-0.199481632623547	-0.106128926393423	0.105406673456501	0.027158901896108	0.098682579481508	0.125275794251347	0.0434434162455149	-0.0375996744467727	-0.0240396853986627	-0.101998999219301	-0.00299887231341005	0.0457862343316582	-0.113890721120601	0.0339937085229638	0.0945781535703996	Middle Eastern"-cluster
0.0195688445013106	-0.00786458754077484	0.00174039801686042	-0.0117227963115947	-0.0429939110666266	0.0214090980133322	0.0120758235493543	-0.0196016727185746	-0.0116488511357721	-0.0567456110757442	0.0222488252121125	0.0282923052681186	-0.00674662828284178	-0.0258376899677236	0.0434815405451992	-0.0264133622191363	-0.0230430937446771	0.0745121212192674	0.0323106080814512	-0.0176216945974538	-0.0443033206226004	-0.025363165029381	-0.0416370802184546	0.0133924321342364	-0.0205745621527838	0.0763697479099919	-0.0343810780504242	-0.0435222447899662	0.00858177910260207	-0.0456784781065517	-0.0194150960427744	0.0648289943860081	Caucasian"-cluster
0.0195542820602673	-0.0101412875543839	0.00361166027721967	0.000731351081732599	-0.0419725405842651	0.0106888348984204	0.000168083383090964	-0.00855140943364881	-0.0302463856964902	-0.0316764654750971	-0.0042983258735938	-0.0348627277035409	0.0191499337753543	-0.0412921630130409	0.00118883394199271	3.42333035505601e-05	0.0348793883903191	0.033000935718426	0.0126205680960483	-0.058482585646382	-0.0340992909912872	0.0125716709089952	0.0503987981830367	0.0143494101876565	-0.00718400832141255	-0.00108546832808666	-0.0736497752934201	-0.0172167337797034	-0.0464888196498506	-0.0627832465248037	-0.0409562427364003	0.073217496018177	Caucasian"-cluster
